# Supplementary material for: Quantitative imaging of RAD51 expression as a marker of platinum resistance in ovarian cancer
Source: EMBO Mol Med. 2021 Mar 11;13(5):e13366. doi: 10.15252/emmm.202013366 (PMC8103098; doi:10.15252/emmm.202013366)
Supplement: Supplementary file 3 — Table EV1 [file EMMM-13-e13366-s006.zip › EMM-2020-13366-V2_TableEV1/EMM-2020-13366-V2_TableEV1.csv]

Table EV1: GSEA analysis of HGSOC cell lines- RAD51 overexpression vs control
Term	Enrichment Score	Normalized Enrichment Score	p-value	FDR	Geneset size	Rank at max.	Leading edge
GO_REGULATION_OF_T_CELL_MEDIATED_IMMUNITY	0.6884796	2.1147585	0	0.004138434	54	1592	tags=22%, list=8%, signal=24%
GO_POSITIVE_REGULATION_OF_T_CELL_PROLIFERATION	0.6525494	2.0537379	0	0.010312581	72	1814	tags=25%, list=9%, signal=27%
GO_B_CELL_PROLIFERATION	0.65698045	2.043159	0	0.010640495	61	488	tags=18%, list=3%, signal=18%
GO_B_CELL_RECEPTOR_SIGNALING_PATHWAY	0.67470354	1.9903182	0	0.029345399	45	2490	tags=31%, list=13%, signal=36%
GO_MITOTIC_DNA_REPLICATION	0.907294	1.984249	0	0.025741745	11	2	tags=9%, list=0%, signal=9%
GO_ISOTYPE_SWITCHING_TO_IGG_ISOTYPES	0.91679233	1.9767549	0	0.025581859	11	541	tags=27%, list=3%, signal=28%
GO_REGULATION_OF_CD4_POSITIVE_ALPHA_BETA_T_CELL_DIFFERENTIATION	0.69305485	1.9736037	0	0.024424514	37	2023	tags=24%, list=10%, signal=27%
GO_T_CELL_MEDIATED_IMMUNITY	0.5910784	1.960404	0	0.027796922	85	1219	tags=15%, list=6%, signal=16%
GO_REGULATION_OF_LEUKOCYTE_PROLIFERATION	0.53420365	1.9461131	0	0.035457388	171	1814	tags=17%, list=9%, signal=19%
GO_REGULATION_OF_B_CELL_PROLIFERATION	0.6668304	1.9312366	0	0.04417006	46	260	tags=17%, list=1%, signal=18%
GO_ALPHA_BETA_T_CELL_LINEAGE_COMMITMENT	0.8007144	1.9307104	0.002004008	0.04081161	14	541	tags=29%, list=3%, signal=29%
GO_ALPHA_BETA_T_CELL_ACTIVATION	0.5627738	1.9251394	0	0.04187993	110	2227	tags=19%, list=11%, signal=21%
GO_REGULATION_OF_CD4_POSITIVE_ALPHA_BETA_T_CELL_ACTIVATION	0.64418995	1.9225954	0	0.0412661	47	2023	tags=21%, list=10%, signal=24%
GO_REGULATION_OF_ALPHA_BETA_T_CELL_ACTIVATION	0.5889069	1.9188923	0	0.041772164	76	541	tags=13%, list=3%, signal=13%
GO_T_CELL_HOMEOSTASIS	0.68775976	1.9065926	0	0.049001873	32	1400	tags=25%, list=7%, signal=27%
GO_LEUKOCYTE_PROLIFERATION	0.511335	1.9055876	0	0.047031805	223	1814	tags=16%, list=9%, signal=17%
GO_REGULATION_OF_MONOCYTE_DIFFERENTIATION	0.7871065	1.8945296	0	0.055908404	17	192	tags=18%, list=1%, signal=18%
GO_T_CELL_PROLIFERATION	0.5359383	1.8879951	0	0.059210517	145	1814	tags=17%, list=9%, signal=18%
GO_REGULATION_OF_LYMPHOCYTE_DIFFERENTIATION	0.53212225	1.8753015	0	0.070654295	137	2661	tags=20%, list=14%, signal=24%
GO_TELOMERE_MAINTENANCE_VIA_RECOMBINATION	0.7954281	1.8733959	0	0.06928431	15	354	tags=13%, list=2%, signal=14%
GO_NEGATIVE_REGULATION_OF_INTERLEUKIN_6_PRODUCTION	0.6668904	1.8724718	0.001945525	0.0668185	33	1262	tags=21%, list=7%, signal=23%
GO_CD4_POSITIVE_ALPHA_BETA_T_CELL_ACTIVATION	0.58587635	1.8693136	0	0.06682338	71	2168	tags=20%, list=11%, signal=22%
GO_T_CELL_SELECTION	0.65867496	1.8584268	0.001858736	0.07746676	35	2279	tags=29%, list=12%, signal=32%
GO_REGULATION_OF_B_CELL_DIFFERENTIATION	0.69891185	1.8551606	0.002008032	0.07861475	26	260	tags=19%, list=1%, signal=19%
GO_GAMMA_DELTA_T_CELL_ACTIVATION	0.7989758	1.8524082	0	0.07839069	14	2227	tags=50%, list=11%, signal=56%
GO_REGULATION_OF_ALPHA_BETA_T_CELL_DIFFERENTIATION	0.60749006	1.8514476	0.003809524	0.076169044	52	2227	tags=19%, list=11%, signal=22%
GO_ANTIGEN_BINDING	0.6523774	1.8489443	0.001901141	0.077151835	34	1592	tags=24%, list=8%, signal=26%
GO_POSITIVE_REGULATION_OF_HETEROTYPIC_CELL_CELL_ADHESION	0.79588306	1.8467637	0	0.07726267	15	409	tags=27%, list=2%, signal=27%
GO_TUMOR_NECROSIS_FACTOR_SUPERFAMILY_CYTOKINE_PRODUCTION	0.5449628	1.8442738	0	0.07786307	112	2548	tags=21%, list=13%, signal=25%
GO_POSITIVE_REGULATION_OF_LEUKOCYTE_PROLIFERATION	0.54198706	1.843955	0	0.07560901	106	1814	tags=19%, list=9%, signal=21%
GO_REGULATION_OF_T_CELL_ACTIVATION	0.4864625	1.8410223	0	0.07702055	252	2382	tags=18%, list=12%, signal=21%
GO_INTERFERON_GAMMA_PRODUCTION	0.5544907	1.8408949	0	0.07471083	85	2617	tags=24%, list=13%, signal=27%
GO_REGULATION_OF_B_CELL_ACTIVATION	0.54206854	1.8351125	0	0.07880719	101	2661	tags=23%, list=14%, signal=26%
GO_NEGATIVE_REGULATION_OF_T_CELL_MEDIATED_IMMUNITY	0.8104433	1.8338288	0.003868472	0.07797128	14	1188	tags=43%, list=6%, signal=46%
GO_PEPTIDE_ANTIGEN_BINDING	0.74369127	1.8251857	0.005671077	0.08626714	18	263	tags=17%, list=1%, signal=17%
GO_POSITIVE_REGULATION_OF_LEUKOCYTE_DIFFERENTIATION	0.5223549	1.8214709	0	0.08904114	118	471	tags=10%, list=2%, signal=10%
GO_REGULATION_OF_LYMPHOCYTE_ACTIVATION	0.46984258	1.8213121	0	0.08685828	343	2661	tags=18%, list=14%, signal=21%
GO_REGULATION_OF_T_CELL_MEDIATED_CYTOTOXICITY	0.70498425	1.8197929	0.001862197	0.086142465	24	1592	tags=25%, list=8%, signal=27%
GO_LUMENAL_SIDE_OF_MEMBRANE	0.6822982	1.8194432	0.001872659	0.08427635	27	263	tags=11%, list=1%, signal=11%
GO_DNA_UNWINDING_INVOLVED_IN_DNA_REPLICATION	0.83637184	1.8159806	0	0.086847335	11	354	tags=18%, list=2%, signal=19%
GO_LYMPHOCYTE_ACTIVATION	0.44886157	1.8151126	0	0.08593405	533	2023	tags=14%, list=10%, signal=15%
GO_T_CELL_ACTIVATION	0.46008298	1.8131601	0	0.086434186	366	2299	tags=17%, list=12%, signal=19%
GO_NEGATIVE_REGULATION_OF_ADAPTIVE_IMMUNE_RESPONSE	0.6325722	1.8128262	0.001915709	0.08468614	37	1188	tags=19%, list=6%, signal=20%
GO_FIBRINOLYSIS	0.6974875	1.8094895	0.003883495	0.086927675	23	2318	tags=35%, list=12%, signal=39%
GO_POSITIVE_REGULATION_OF_LYMPHOCYTE_DIFFERENTIATION	0.55299	1.8094631	0	0.08499595	78	2382	tags=21%, list=12%, signal=23%
GO_MITOTIC_RECOMBINATION	0.7040491	1.8090097	0	0.083598316	24	1221	tags=13%, list=6%, signal=13%
GO_POSITIVE_REGULATION_OF_ALPHA_BETA_T_CELL_ACTIVATION	0.5954276	1.8067864	0.001960784	0.08449619	51	257	tags=12%, list=1%, signal=12%
GO_DNA_POLYMERASE_BINDING	0.7282574	1.806322	0.003809524	0.08335438	19	2	tags=5%, list=0%, signal=5%
GO_ACTIVATED_T_CELL_PROLIFERATION	0.66536653	1.8037137	0	0.08543321	33	1814	tags=21%, list=9%, signal=23%
GO_T_CELL_ACTIVATION_INVOLVED_IN_IMMUNE_RESPONSE	0.5665514	1.8008373	0	0.08778224	68	2168	tags=21%, list=11%, signal=23%
GO_TUMOR_NECROSIS_FACTOR_BIOSYNTHETIC_PROCESS	0.7233464	1.7939749	0.001968504	0.09558253	18	2048	tags=33%, list=11%, signal=37%
GO_POSITIVE_REGULATION_OF_VASOCONSTRICTION	0.69095963	1.7900597	0.001915709	0.099227756	24	266	tags=17%, list=1%, signal=17%
GO_POSITIVE_REGULATION_OF_TUMOR_NECROSIS_FACTOR_SUPERFAMILY_CYTOKINE_PRODUCTION	0.5701849	1.7892336	0	0.09824773	64	2507	tags=25%, list=13%, signal=29%
GO_BLOOD_MICROPARTICLE	0.54995775	1.7891756	0	0.09648545	76	1531	tags=20%, list=8%, signal=21%
GO_SYNAPTONEMAL_STRUCTURE	0.6570446	1.7884564	0.00189394	0.0958162	29	506	tags=10%, list=3%, signal=11%
GO_CD4_POSITIVE_ALPHA_BETA_T_CELL_LINEAGE_COMMITMENT	0.8100802	1.783559	0.004	0.10048019	12	541	tags=33%, list=3%, signal=34%
GO_ACUTE_INFLAMMATORY_RESPONSE_TO_ANTIGENIC_STIMULUS	0.7585774	1.7794518	0.004040404	0.10438569	15	1256	tags=33%, list=6%, signal=36%
GO_POSITIVE_REGULATION_OF_LEUKOCYTE_CELL_CELL_ADHESION	0.48676825	1.7735683	0	0.11203873	176	2382	tags=18%, list=12%, signal=21%
GO_LATERAL_ELEMENT	0.78398603	1.7724674	0.003952569	0.111831464	13	2	tags=8%, list=0%, signal=8%
GO_MYELOID_DENDRITIC_CELL_ACTIVATION	0.69728196	1.7705282	0.003929273	0.11284493	21	1663	tags=24%, list=9%, signal=26%
GO_REGULATION_OF_CYTOKINE_PRODUCTION_INVOLVED_IN_IMMUNE_RESPONSE	0.54236317	1.7684959	0	0.11428267	72	1471	tags=17%, list=8%, signal=18%
GO_NEGATIVE_REGULATION_OF_LYMPHOCYTE_MEDIATED_IMMUNITY	0.6567728	1.7679002	0.001956947	0.11346805	30	1400	tags=27%, list=7%, signal=29%
GO_POSITIVE_T_CELL_SELECTION	0.6757338	1.7628794	0.002024292	0.119388394	25	541	tags=20%, list=3%, signal=21%
GO_INTERLEUKIN_10_PRODUCTION	0.60042906	1.7604296	0.001919386	0.12144263	39	1400	tags=23%, list=7%, signal=25%
GO_T_CELL_LINEAGE_COMMITMENT	0.7181443	1.7561182	0	0.12610738	20	541	tags=25%, list=3%, signal=26%
GO_REGULATION_OF_DNA_RECOMBINATION	0.53899837	1.7555379	0	0.12496137	83	1369	tags=11%, list=7%, signal=12%
GO_CD4_POSITIVE_OR_CD8_POSITIVE_ALPHA_BETA_T_CELL_LINEAGE_COMMITMENT	0.74532455	1.7501038	0.01417004	0.1322888	16	541	tags=25%, list=3%, signal=26%
GO_POSITIVE_REGULATION_OF_LYMPHOCYTE_ACTIVATION	0.46940148	1.7478456	0	0.1346717	221	1891	tags=15%, list=10%, signal=16%
GO_POSITIVE_REGULATION_OF_CELL_CELL_ADHESION	0.47258338	1.7468976	0	0.13412172	210	1891	tags=15%, list=10%, signal=16%
GO_CYTOLYSIS	0.6974682	1.7458502	0.001960784	0.13410492	21	1795	tags=38%, list=9%, signal=42%
GO_LEUKOCYTE_CELL_CELL_ADHESION	0.4557129	1.7450776	0	0.13372435	265	2023	tags=15%, list=10%, signal=17%
GO_POSITIVE_REGULATION_OF_CELL_ACTIVATION	0.46068206	1.7449651	0	0.13198201	260	1891	tags=16%, list=10%, signal=17%
GO_NEGATIVE_REGULATION_OF_OSTEOCLAST_DIFFERENTIATION	0.67699444	1.7449178	0.007722008	0.1302448	23	3120	tags=35%, list=16%, signal=41%
GO_REGULATION_OF_B_CELL_RECEPTOR_SIGNALING_PATHWAY	0.6775948	1.7448828	0.005870841	0.12852669	22	2882	tags=36%, list=15%, signal=43%
GO_REGULATION_OF_T_CELL_DIFFERENTIATION	0.5128372	1.7408327	0	0.13323018	111	2382	tags=20%, list=12%, signal=22%
GO_B_CELL_ACTIVATION	0.4781339	1.7405772	0	0.1318152	192	2661	tags=17%, list=14%, signal=20%
GO_DNA_LIGATION	0.7231815	1.7370393	0	0.13644595	17	614	tags=12%, list=3%, signal=12%
GO_ALPHA_BETA_T_CELL_DIFFERENTIATION	0.5275847	1.7362726	0	0.13607106	82	2227	tags=17%, list=11%, signal=19%
GO_MHC_PROTEIN_COMPLEX_BINDING	0.68781704	1.734297	0.007590133	0.13799325	20	2071	tags=25%, list=11%, signal=28%
GO_ADAPTIVE_IMMUNE_RESPONSE	0.45226735	1.7334284	0	0.13810733	290	2227	tags=16%, list=11%, signal=18%
GO_REGULATION_OF_LYMPHOCYTE_MEDIATED_IMMUNITY	0.50162065	1.7326007	0	0.13777384	118	1592	tags=14%, list=8%, signal=16%
GO_POSITIVE_REGULATION_OF_DOUBLE_STRAND_BREAK_REPAIR_VIA_HOMOLOGOUS_RECOMBINATION	0.7934685	1.7309273	0.003838772	0.13861346	10	929	tags=30%, list=5%, signal=31%
GO_POSITIVE_REGULATION_OF_CD4_POSITIVE_ALPHA_BETA_T_CELL_ACTIVATION	0.649502	1.7302955	0	0.13817087	27	2023	tags=26%, list=10%, signal=29%
GO_NEGATIVE_REGULATION_OF_B_CELL_ACTIVATION	0.6749908	1.727284	0.003929273	0.14210343	24	2661	tags=29%, list=14%, signal=34%
GO_MHC_CLASS_II_PROTEIN_COMPLEX	0.76264864	1.7247908	0.006160164	0.14458174	12	2071	tags=42%, list=11%, signal=47%
GO_NEGATIVE_REGULATION_OF_TISSUE_REMODELING	0.73474586	1.7239155	0.003816794	0.1444181	16	3033	tags=44%, list=16%, signal=52%
GO_REGULATION_OF_T_HELPER_CELL_DIFFERENTIATION	0.6448687	1.7229125	0	0.14435434	26	2023	tags=23%, list=10%, signal=26%
GO_POSITIVE_REGULATION_OF_DNA_RECOMBINATION	0.60890347	1.7225015	0.001953125	0.14339274	37	1293	tags=16%, list=7%, signal=17%
GO_POSITIVE_REGULATION_OF_ALPHA_BETA_T_CELL_DIFFERENTIATION	0.6089287	1.7219328	0.001862197	0.14279899	39	2227	tags=21%, list=11%, signal=23%
GO_NEGATIVE_REGULATION_OF_CYTOKINE_SECRETION	0.5671749	1.7172261	0.001858736	0.14980021	51	3835	tags=31%, list=20%, signal=39%
GO_INTERFERON_GAMMA_SECRETION	0.7311076	1.7157722	0.009746589	0.15079692	15	1400	tags=27%, list=7%, signal=29%
GO_SINGLE_STRANDED_DNA_DEPENDENT_ATPASE_ACTIVITY	0.7427856	1.7147979	0.006160164	0.15113647	14	1883	tags=21%, list=10%, signal=24%
GO_NEGATIVE_REGULATION_OF_CELL_ACTIVATION	0.476813	1.7144762	0	0.15008584	155	1994	tags=18%, list=10%, signal=20%
GO_NEGATIVE_REGULATION_OF_CYTOKINE_BIOSYNTHETIC_PROCESS	0.6544721	1.7097745	0.007751938	0.15711562	26	120	tags=15%, list=1%, signal=15%
GO_REGULATION_OF_ADAPTIVE_IMMUNE_RESPONSE	0.48887423	1.709204	0	0.15654331	134	2168	tags=16%, list=11%, signal=18%
GO_REGULATION_OF_LEUKOCYTE_DIFFERENTIATION	0.4557619	1.7050498	0	0.16326827	219	2661	tags=16%, list=14%, signal=18%
GO_T_CELL_MEDIATED_CYTOTOXICITY	0.5922733	1.7003399	0.001919386	0.17010391	39	1592	tags=18%, list=8%, signal=20%
GO_NEGATIVE_REGULATION_OF_MACROPHAGE_ACTIVATION	0.78119904	1.695967	0.001915709	0.17727548	11	971	tags=27%, list=5%, signal=29%
GO_NEGATIVE_REGULATION_OF_CYTOKINE_PRODUCTION_INVOLVED_IN_IMMUNE_RESPONSE	0.6550596	1.6940241	0.01858736	0.17939442	22	1324	tags=27%, list=7%, signal=29%
GO_POSITIVE_REGULATION_OF_TUMOR_NECROSIS_FACTOR_BIOSYNTHETIC_PROCESS	0.7705159	1.693123	0.003992016	0.17959906	12	2048	tags=42%, list=11%, signal=47%
GO_REGULATION_OF_CELL_ACTIVATION	0.42598975	1.6923592	0	0.17932871	441	2023	tags=15%, list=10%, signal=17%
GO_NEGATIVE_REGULATION_OF_LYMPHOCYTE_ACTIVATION	0.49371436	1.6916752	0	0.17877261	113	1994	tags=18%, list=10%, signal=20%
GO_SITE_OF_DOUBLE_STRAND_BREAK	0.5523523	1.6912855	0.001890359	0.17777577	57	1369	tags=11%, list=7%, signal=11%
GO_NEGATIVE_REGULATION_OF_TUMOR_NECROSIS_FACTOR_SUPERFAMILY_CYTOKINE_PRODUCTION	0.5724294	1.6826154	0.003724395	0.19459684	45	1932	tags=20%, list=10%, signal=22%
GO_HETEROTYPIC_CELL_CELL_ADHESION	0.5425065	1.6801195	0	0.19848381	57	1592	tags=19%, list=8%, signal=21%
GO_LIPID_DIGESTION	0.7692818	1.6754326	0.01	0.20709603	10	2423	tags=50%, list=12%, signal=57%
GO_NEGATIVE_REGULATION_OF_INTERLEUKIN_2_PRODUCTION	0.6599894	1.6749288	0.009823183	0.2062168	22	1004	tags=23%, list=5%, signal=24%
GO_REGULATION_OF_WOUND_HEALING	0.48611417	1.6745683	0.001855288	0.2050393	118	2540	tags=20%, list=13%, signal=23%
GO_PRESYNAPSE_ORGANIZATION	0.57333964	1.6740495	0.003745318	0.20427243	40	3842	tags=38%, list=20%, signal=47%
GO_ER_OVERLOAD_RESPONSE	0.7399494	1.6721259	0.002028398	0.20616747	12	2037	tags=42%, list=11%, signal=47%
GO_NEGATIVE_REGULATION_OF_T_CELL_PROLIFERATION	0.5649004	1.6717033	0.003868472	0.20531236	46	1400	tags=17%, list=7%, signal=19%
GO_NEGATIVE_REGULATION_OF_EPITHELIAL_CELL_APOPTOTIC_PROCESS	0.5825041	1.6708399	0.005617978	0.20506944	37	396	tags=14%, list=2%, signal=14%
GO_CELLULAR_RESPONSE_TO_ALKALOID	0.63343096	1.6699127	0.006012024	0.2053668	26	1772	tags=27%, list=9%, signal=30%
GO_HOMEOSTASIS_OF_NUMBER_OF_CELLS_WITHIN_A_TISSUE	0.6202847	1.6683589	0.005649718	0.20709188	27	1219	tags=15%, list=6%, signal=16%
GO_NEGATIVE_REGULATION_OF_CELL_KILLING	0.71121615	1.667995	0.009784736	0.20598046	14	1400	tags=29%, list=7%, signal=31%
GO_REGULATION_OF_CYTOLYSIS	0.78123444	1.6675028	0.016161617	0.20546407	10	2680	tags=60%, list=14%, signal=70%
GO_SCAVENGER_RECEPTOR_ACTIVITY	0.5581669	1.6665454	0.003738318	0.20576726	46	2995	tags=35%, list=15%, signal=41%
GO_SITE_OF_DNA_DAMAGE	0.5223469	1.6625036	0	0.2128255	69	1369	tags=9%, list=7%, signal=9%
GO_POSITIVE_REGULATION_OF_HEMOPOIESIS	0.46434897	1.6614875	0	0.21316339	155	571	tags=9%, list=3%, signal=9%
GO_POSITIVE_REGULATION_OF_INTERLEUKIN_8_SECRETION	0.74948937	1.6609803	0.009920635	0.21255235	11	2507	tags=36%, list=13%, signal=42%
GO_ANTIGEN_RECEPTOR_MEDIATED_SIGNALING_PATHWAY	0.4447767	1.6559045	0	0.22277974	206	2490	tags=18%, list=13%, signal=20%
GO_CYTOKINE_METABOLIC_PROCESS	0.49811843	1.6554377	0.005263158	0.22207634	88	2765	tags=19%, list=14%, signal=22%
GO_REGULATION_OF_VASOCONSTRICTION	0.56892926	1.6533066	0.008802817	0.22526291	46	1144	tags=17%, list=6%, signal=18%
GO_NEGATIVE_REGULATION_OF_BONE_REMODELING	0.7712888	1.6522042	0.009652509	0.22617368	11	3033	tags=55%, list=16%, signal=65%
GO_NEGATIVE_REGULATION_OF_MYELOID_LEUKOCYTE_DIFFERENTIATION	0.5810022	1.6520628	0.006160164	0.22461078	40	3120	tags=28%, list=16%, signal=33%
GO_REGULATION_OF_PRODUCTION_OF_MOLECULAR_MEDIATOR_OF_IMMUNE_RESPONSE	0.48155165	1.6510146	0	0.22528997	117	2524	tags=19%, list=13%, signal=21%
GO_RESPIRATORY_BURST	0.60767347	1.6466737	0.011450382	0.23386505	28	996	tags=18%, list=5%, signal=19%
GO_NEGATIVE_REGULATION_OF_ENDOTHELIAL_CELL_APOPTOTIC_PROCESS	0.6169267	1.641236	0.014953272	0.24538767	29	396	tags=17%, list=2%, signal=18%
GO_REGULATION_OF_ISOTYPE_SWITCHING	0.59146947	1.6398954	0.007407407	0.24699737	32	1293	tags=13%, list=7%, signal=13%
GO_REGULATION_OF_OSTEOCLAST_DEVELOPMENT	0.78583664	1.6390663	0.013972056	0.24714904	10	192	tags=20%, list=1%, signal=20%
GO_ADAPTIVE_IMMUNE_RESPONSE_BASED_ON_SOMATIC_RECOMBINATION_OF_IMMUNE_RECEPTORS_BUILT_FROM_IMMUNOGLOBULIN_SUPERFAMILY_DOMAINS	0.43955955	1.6333201	0	0.25966775	203	2168	tags=15%, list=11%, signal=17%
GO_NEGATIVE_REGULATION_OF_LEUKOCYTE_PROLIFERATION	0.5300403	1.6322953	0.003696858	0.2600328	58	1400	tags=17%, list=7%, signal=19%
GO_REGULATION_OF_PERK_MEDIATED_UNFOLDED_PROTEIN_RESPONSE	0.75463986	1.6321405	0.013972056	0.25841025	10	1849	tags=20%, list=10%, signal=22%
GO_MHC_CLASS_I_PROTEIN_BINDING	0.7113192	1.6313381	0.01778656	0.25848505	15	269	tags=13%, list=1%, signal=14%
GO_LYMPHOCYTE_ACTIVATION_INVOLVED_IN_IMMUNE_RESPONSE	0.4642192	1.6295989	0.001757469	0.2612033	128	2168	tags=14%, list=11%, signal=16%
GO_REPLICATION_FORK_PROCESSING	0.5883405	1.6287903	0.024253732	0.26128143	32	2	tags=3%, list=0%, signal=3%
GO_INTERFERON_GAMMA_BIOSYNTHETIC_PROCESS	0.7348417	1.6287687	0.017857144	0.2594046	12	46	tags=17%, list=0%, signal=17%
GO_INTERLEUKIN_2_PRODUCTION	0.53047687	1.6274824	0.013059702	0.26091102	56	1735	tags=16%, list=9%, signal=18%
GO_MHC_PROTEIN_COMPLEX	0.65267485	1.6264793	0.017307693	0.26170647	20	2071	tags=25%, list=11%, signal=28%
GO_POSITIVE_REGULATION_OF_T_CELL_MEDIATED_IMMUNITY	0.57086134	1.6257321	0.012477718	0.26166615	38	2168	tags=16%, list=11%, signal=18%
GO_CENTRIOLAR_SATELLITE	0.6014784	1.6253823	0.015503876	0.2605759	29	711	tags=14%, list=4%, signal=14%
GO_REGULATION_OF_T_CELL_CYTOKINE_PRODUCTION	0.6095838	1.6204704	0.013011153	0.27087852	26	1188	tags=15%, list=6%, signal=16%
GO_NEGATIVE_REGULATION_OF_T_HELPER_CELL_DIFFERENTIATION	0.6892678	1.6186446	0.019193858	0.27384564	15	541	tags=13%, list=3%, signal=14%
GO_INTERLEUKIN_6_PRODUCTION	0.47176015	1.6170843	0.003565062	0.2766286	108	2548	tags=19%, list=13%, signal=22%
GO_POSITIVE_REGULATION_OF_INTERLEUKIN_2_PRODUCTION	0.61793965	1.6160899	0.018939395	0.277438	25	1360	tags=16%, list=7%, signal=17%
GO_CYTOKINE_PRODUCTION_INVOLVED_IN_IMMUNE_RESPONSE	0.49451894	1.6146897	0.005535055	0.27894938	86	1471	tags=14%, list=8%, signal=15%
GO_NEGATIVE_REGULATION_OF_LEUKOCYTE_DIFFERENTIATION	0.49123853	1.6098461	0.001912046	0.29050717	80	3120	tags=21%, list=16%, signal=25%
GO_POSITIVE_REGULATION_OF_ALPHA_BETA_T_CELL_PROLIFERATION	0.6849288	1.6080137	0.030947777	0.2937362	15	2227	tags=27%, list=11%, signal=30%
GO_PHAGOCYTOSIS_RECOGNITION	0.7322481	1.6075829	0.013916501	0.2928709	11	3377	tags=55%, list=17%, signal=66%
GO_POSITIVE_REGULATION_OF_CYTOKINE_BIOSYNTHETIC_PROCESS	0.54349333	1.6072702	0.007092198	0.29175466	47	2435	tags=26%, list=13%, signal=29%
GO_REGULATION_OF_DOUBLE_STRAND_BREAK_REPAIR_VIA_HOMOLOGOUS_RECOMBINATION	0.5505116	1.6068478	0.017013233	0.29095984	44	1369	tags=14%, list=7%, signal=15%
GO_OSTEOCLAST_DEVELOPMENT	0.66026765	1.6048142	0.023121387	0.2947912	17	192	tags=12%, list=1%, signal=12%
GO_NEUROINFLAMMATORY_RESPONSE	0.536365	1.6035826	0.005671077	0.29660857	44	1994	tags=25%, list=10%, signal=28%
GO_REGULATION_OF_COAGULATION	0.49824816	1.6026593	0.009380863	0.29693416	72	2825	tags=22%, list=15%, signal=26%
GO_REGULATION_OF_CELLULAR_EXTRAVASATION	0.6412154	1.6026344	0.01622718	0.29505184	20	1023	tags=15%, list=5%, signal=16%
GO_PLASMINOGEN_ACTIVATION	0.6274865	1.602144	0.019379845	0.29445377	21	1427	tags=19%, list=7%, signal=21%
GO_G0_TO_G1_TRANSITION	0.5482802	1.6020018	0.018867925	0.29301062	42	2047	tags=10%, list=11%, signal=11%
GO_NEGATIVE_REGULATION_OF_CD4_POSITIVE_ALPHA_BETA_T_CELL_DIFFERENTIATION	0.64470303	1.6008775	0.019011406	0.29414362	19	541	tags=11%, list=3%, signal=11%
GO_PURINERGIC_RECEPTOR_ACTIVITY	0.69338626	1.5998336	0.016423358	0.2952733	15	3098	tags=40%, list=16%, signal=48%
GO_INTERLEUKIN_8_SECRETION	0.64066166	1.5995363	0.011560693	0.2944306	20	3036	tags=35%, list=16%, signal=41%
GO_POSITIVE_REGULATION_OF_B_CELL_ACTIVATION	0.49818793	1.5990165	0.007067138	0.29408473	66	1805	tags=17%, list=9%, signal=18%
GO_REGULATION_OF_HETEROTYPIC_CELL_CELL_ADHESION	0.6157939	1.5985951	0.020833334	0.2935655	24	1257	tags=25%, list=6%, signal=27%
GO_T_CELL_RECEPTOR_COMPLEX	0.70869166	1.587811	0.03550296	0.32217616	12	2227	tags=33%, list=11%, signal=38%
GO_NUCLEOTIDE_RECEPTOR_ACTIVITY	0.70463103	1.5873834	0.018691588	0.32143608	12	3098	tags=42%, list=16%, signal=50%
GO_T_CELL_DIFFERENTIATION	0.42936534	1.5867112	0	0.321415	189	2382	tags=16%, list=12%, signal=19%
GO_B_CELL_DIFFERENTIATION	0.4681751	1.5846367	0.00177305	0.3252823	99	488	tags=9%, list=3%, signal=9%
GO_IMMUNE_RESPONSE_REGULATING_CELL_SURFACE_RECEPTOR_SIGNALING_PATHWAY	0.40607604	1.5826777	0	0.32918102	320	2490	tags=15%, list=13%, signal=17%
GO_LYMPHOCYTE_DIFFERENTIATION	0.41653097	1.5824203	0	0.3279618	274	2661	tags=16%, list=14%, signal=18%
GO_INTERLEUKIN_2_BIOSYNTHETIC_PROCESS	0.64930534	1.5791154	0.040567953	0.33578232	17	524	tags=18%, list=3%, signal=18%
GO_POSITIVE_REGULATION_OF_RESPONSE_TO_WOUNDING	0.513199	1.5790149	0.001862197	0.33408564	58	2540	tags=26%, list=13%, signal=30%
GO_CELLULAR_DEFENSE_RESPONSE	0.5943592	1.5772268	0.011881189	0.3376308	28	3541	tags=46%, list=18%, signal=57%
GO_DNA_DEPENDENT_DNA_REPLICATION_MAINTENANCE_OF_FIDELITY	0.5364508	1.5761912	0.027726432	0.33895203	42	2	tags=2%, list=0%, signal=2%
GO_LYMPHOCYTE_MEDIATED_IMMUNITY	0.43127576	1.5737002	0.00172117	0.34455127	187	1614	tags=12%, list=8%, signal=13%
GO_CONDENSED_NUCLEAR_CHROMOSOME	0.48428953	1.5734532	0.005836576	0.34332687	85	1784	tags=14%, list=9%, signal=15%
GO_CELL_KILLING	0.47356564	1.5733014	0.010909091	0.34178126	91	1678	tags=15%, list=9%, signal=17%
GO_T_HELPER_17_TYPE_IMMUNE_RESPONSE	0.62635595	1.5712152	0.034068137	0.34578967	20	3267	tags=40%, list=17%, signal=48%
GO_IMMUNE_RESPONSE_REGULATING_SIGNALING_PATHWAY	0.38955233	1.5704702	0	0.3462478	464	2507	tags=15%, list=13%, signal=16%
GO_REGULATION_OF_TOLERANCE_INDUCTION	0.7271593	1.5699531	0.021912351	0.34587908	10	820	tags=20%, list=4%, signal=21%
GO_POSITIVE_REGULATION_OF_WOUND_HEALING	0.51412433	1.5677454	0.013157895	0.35074374	49	2540	tags=27%, list=13%, signal=30%
GO_REGULATION_OF_CELL_CELL_ADHESION	0.40334517	1.5664644	0	0.3529622	330	2023	tags=13%, list=10%, signal=15%
GO_POSITIVE_REGULATION_OF_INTERLEUKIN_10_PRODUCTION	0.59495395	1.565697	0.036734693	0.35362798	25	1400	tags=20%, list=7%, signal=22%
GO_CATENIN_COMPLEX	0.6004166	1.5623384	0.025590552	0.36219484	24	2387	tags=21%, list=12%, signal=24%
GO_NEGATIVE_REGULATION_OF_ALPHA_BETA_T_CELL_ACTIVATION	0.5558547	1.5607754	0.023762377	0.36513105	34	1994	tags=15%, list=10%, signal=16%
GO_NEGATIVE_REGULATION_OF_LEUKOCYTE_MEDIATED_IMMUNITY	0.5528047	1.5603814	0.018761726	0.36431593	38	1400	tags=21%, list=7%, signal=23%
GO_MONONUCLEAR_CELL_DIFFERENTIATION	0.5696665	1.5600381	0.030534351	0.36329564	33	192	tags=9%, list=1%, signal=9%
GO_CYTOKINE_SECRETION_INVOLVED_IN_IMMUNE_RESPONSE	0.6473714	1.5591944	0.032128513	0.36383778	17	1471	tags=29%, list=8%, signal=32%
GO_REGULATION_OF_POSTSYNAPTIC_NEUROTRANSMITTER_RECEPTOR_ACTIVITY	0.70950425	1.5587629	0.030828517	0.36321345	11	369	tags=18%, list=2%, signal=19%
GO_REGULATION_OF_ANOIKIS	0.6171457	1.5560334	0.03359684	0.37013534	22	1891	tags=23%, list=10%, signal=25%
GO_REGULATION_OF_DOUBLE_STRAND_BREAK_REPAIR	0.47869998	1.5559773	0.003696858	0.36837333	75	1369	tags=11%, list=7%, signal=11%
GO_POSTSYNAPTIC_MEMBRANE_ASSEMBLY	0.71448183	1.5543056	0.04158416	0.37159288	10	2859	tags=30%, list=15%, signal=35%
GO_IMMUNOGLOBULIN_PRODUCTION	0.4707966	1.5541859	0.012522361	0.3700075	86	541	tags=8%, list=3%, signal=8%
GO_AMINO_ACID_IMPORT	0.6022492	1.552905	0.021526419	0.3721143	22	1144	tags=14%, list=6%, signal=14%
GO_NEGATIVE_REGULATION_OF_SMALL_GTPASE_MEDIATED_SIGNAL_TRANSDUCTION	0.50315684	1.5515058	0.01438849	0.37491882	54	3171	tags=20%, list=16%, signal=24%
GO_PURINERGIC_NUCLEOTIDE_RECEPTOR_SIGNALING_PATHWAY	0.6865128	1.5513897	0.043643262	0.37329954	13	3098	tags=38%, list=16%, signal=46%
GO_REGULATION_OF_NEUROINFLAMMATORY_RESPONSE	0.5871028	1.5512824	0.036511157	0.37175426	24	1740	tags=29%, list=9%, signal=32%
GO_POSITIVE_REGULATION_OF_B_CELL_DIFFERENTIATION	0.70097953	1.5497718	0.0331384	0.37436545	12	260	tags=25%, list=1%, signal=25%
GO_SOMATIC_DIVERSIFICATION_OF_IMMUNE_RECEPTORS_VIA_GERMLINE_RECOMBINATION_WITHIN_A_SINGLE_LOCUS	0.5126127	1.5491679	0.020484172	0.37435502	53	1623	tags=13%, list=8%, signal=14%
GO_T_CELL_DIFFERENTIATION_INVOLVED_IN_IMMUNE_RESPONSE	0.51855403	1.546601	0.013384321	0.3809825	51	3771	tags=31%, list=19%, signal=39%
GO_POSITIVE_REGULATION_OF_INTERFERON_GAMMA_PRODUCTION	0.5140961	1.5465783	0.02173913	0.37915054	49	2507	tags=20%, list=13%, signal=23%
GO_REGULATION_OF_RESPONSE_TO_WOUNDING	0.43511525	1.5450962	0.003424658	0.38182208	144	2540	tags=18%, list=13%, signal=21%
GO_REGULATION_OF_CELL_KILLING	0.4931159	1.5436846	0.014869888	0.38427645	60	1678	tags=18%, list=9%, signal=20%
GO_REGULATION_OF_MRNA_BINDING	0.7058833	1.5436708	0.040816326	0.38242516	10	10	tags=10%, list=0%, signal=10%
GO_REGULATION_OF_MICROGLIAL_CELL_ACTIVATION	0.65898097	1.5434439	0.042307694	0.38131797	15	1740	tags=33%, list=9%, signal=37%
GO_NEGATIVE_REGULATION_OF_ALPHA_BETA_T_CELL_DIFFERENTIATION	0.608472	1.543389	0.03250478	0.37958503	23	541	tags=9%, list=3%, signal=9%
GO_POSITIVE_REGULATION_OF_PRODUCTION_OF_MOLECULAR_MEDIATOR_OF_IMMUNE_RESPONSE	0.4768522	1.5424161	0.011173184	0.38057438	81	2524	tags=17%, list=13%, signal=20%
GO_LEUKOCYTE_MEDIATED_CYTOTOXICITY	0.46921766	1.5394932	0.009328358	0.38793024	76	1614	tags=16%, list=8%, signal=17%
GO_PRODUCTION_OF_MOLECULAR_MEDIATOR_OF_IMMUNE_RESPONSE	0.42895085	1.5382102	0	0.39016363	160	2524	tags=16%, list=13%, signal=18%
GO_CD8_POSITIVE_ALPHA_BETA_T_CELL_ACTIVATION	0.6176008	1.5370862	0.032818533	0.3917557	21	453	tags=14%, list=2%, signal=15%
GO_CLATHRIN_COATED_ENDOCYTIC_VESICLE_MEMBRANE	0.54093134	1.5370381	0.015209125	0.3900778	37	263	tags=8%, list=1%, signal=8%
GO_CELLULAR_EXTRAVASATION	0.51712126	1.5370346	0.009469697	0.3882302	47	1133	tags=15%, list=6%, signal=16%
GO_POSITIVE_REGULATION_OF_PHOSPHATASE_ACTIVITY	0.56652564	1.5370287	0.033009708	0.3864096	27	852	tags=11%, list=4%, signal=12%
GO_REGULATION_OF_B_CELL_MEDIATED_IMMUNITY	0.5276664	1.5367103	0.015533981	0.38558224	45	1293	tags=13%, list=7%, signal=14%
GO_POSITIVE_REGULATION_OF_CYTOKINE_PRODUCTION_INVOLVED_IN_IMMUNE_RESPONSE	0.5108121	1.5344769	0.020833334	0.3906409	47	2423	tags=17%, list=12%, signal=19%
GO_NEGATIVE_REGULATION_OF_INTERFERON_BETA_PRODUCTION	0.65862244	1.5321319	0.05323194	0.39597297	14	46	tags=7%, list=0%, signal=7%
GO_LIGAND_GATED_ANION_CHANNEL_ACTIVITY	0.6810997	1.5314158	0.040567953	0.396514	12	3776	tags=50%, list=19%, signal=62%
GO_TRANSFORMING_GROWTH_FACTOR_BETA1_PRODUCTION	0.7032812	1.5299442	0.04828974	0.39931205	11	23	tags=9%, list=0%, signal=9%
GO_REGULATION_OF_TRANSLATIONAL_INITIATION_BY_EIF2_ALPHA_PHOSPHORYLATION	0.704467	1.5292388	0.05479452	0.39985123	10	1302	tags=20%, list=7%, signal=21%
GO_PLATELET_ALPHA_GRANULE_LUMEN	0.49641135	1.527672	0.02366864	0.40312618	59	511	tags=12%, list=3%, signal=12%
GO_INTRINSIC_COMPONENT_OF_SYNAPTIC_MEMBRANE	0.4382252	1.524963	0.005291005	0.41024354	125	2512	tags=26%, list=13%, signal=30%
GO_LYMPHOCYTE_HOMEOSTASIS	0.5013629	1.5241442	0.015655577	0.41116506	52	3335	tags=29%, list=17%, signal=35%
GO_NEGATIVE_REGULATION_OF_LIPASE_ACTIVITY	0.6570462	1.5234195	0.043912176	0.41176713	15	3787	tags=53%, list=20%, signal=66%
GO_RECOMBINATIONAL_REPAIR	0.44035035	1.5225548	0.009242144	0.4128717	123	3688	tags=24%, list=19%, signal=29%
GO_T_CELL_CYTOKINE_PRODUCTION	0.557194	1.5217003	0.037453182	0.41377833	32	1188	tags=13%, list=6%, signal=13%
GO_NEGATIVE_REGULATION_OF_ANOIKIS	0.639074	1.5213488	0.02366864	0.4129745	16	1891	tags=25%, list=10%, signal=28%
GO_POSITIVE_REGULATION_OF_CELL_ADHESION	0.38806117	1.5210187	0	0.41229022	344	2423	tags=14%, list=12%, signal=15%
GO_INTESTINAL_ABSORPTION	0.5860636	1.5192963	0.045126352	0.41609374	25	2946	tags=32%, list=15%, signal=38%
GO_PRESYNAPTIC_MEMBRANE_ORGANIZATION	0.7192582	1.5173802	0.042471044	0.42047185	10	3287	tags=50%, list=17%, signal=60%
GO_REGULATION_OF_IMMUNOGLOBULIN_PRODUCTION	0.49733526	1.5150921	0.019569471	0.42642444	55	541	tags=9%, list=3%, signal=9%
GO_NEGATIVE_REGULATION_OF_COAGULATION	0.5153908	1.514384	0.013257576	0.42681167	48	2318	tags=19%, list=12%, signal=21%
GO_T_CELL_DIFFERENTIATION_IN_THYMUS	0.48193663	1.5137832	0.013384321	0.42706493	60	1887	tags=17%, list=10%, signal=18%
GO_NEGATIVE_REGULATION_OF_PRODUCTION_OF_MOLECULAR_MEDIATOR_OF_IMMUNE_RESPONSE	0.5495887	1.5135831	0.023483366	0.42588055	31	1924	tags=23%, list=10%, signal=25%
GO_NAD_METABOLIC_PROCESS	0.59543735	1.513273	0.035315987	0.42503816	22	3049	tags=32%, list=16%, signal=38%
GO_SIALYLATION	0.61096025	1.5102035	0.040152963	0.43379477	18	2751	tags=33%, list=14%, signal=39%
GO_PANCREATIC_JUICE_SECRETION	0.6602971	1.5098801	0.05263158	0.43302605	13	1013	tags=15%, list=5%, signal=16%
GO_CLATHRIN_COATED_ENDOCYTIC_VESICLE	0.49324027	1.5083138	0.020560747	0.43640566	52	394	tags=8%, list=2%, signal=8%
GO_PLASMA_MEMBRANE_RECEPTOR_COMPLEX	0.42026255	1.5077523	0.003521127	0.4363947	159	2457	tags=19%, list=13%, signal=22%
GO_T_CELL_RECEPTOR_SIGNALING_PATHWAY	0.41883612	1.5066403	0.001788909	0.4382198	172	2023	tags=13%, list=10%, signal=15%
GO_HETEROPHILIC_CELL_CELL_ADHESION_VIA_PLASMA_MEMBRANE_CELL_ADHESION_MOLECULES	0.5373399	1.5060124	0.0407767	0.43850136	36	3948	tags=39%, list=20%, signal=49%
GO_PHAGOCYTOSIS	0.40012497	1.5043616	0.003418803	0.44259426	218	4078	tags=24%, list=21%, signal=30%
GO_REGULATION_OF_T_HELPER_17_TYPE_IMMUNE_RESPONSE	0.65158844	1.5026877	0.062	0.44600728	14	2023	tags=29%, list=10%, signal=32%
GO_POSITIVE_REGULATION_OF_PEPTIDE_HORMONE_SECRETION	0.46334535	1.5020304	0.007312615	0.44632322	80	1568	tags=14%, list=8%, signal=15%
GO_POSITIVE_REGULATION_OF_COAGULATION	0.57202953	1.5009228	0.03976143	0.44827908	25	2540	tags=28%, list=13%, signal=32%
GO_NEGATIVE_REGULATION_OF_ACTIVATED_T_CELL_PROLIFERATION	0.6887028	1.5007929	0.059063137	0.44691783	11	1400	tags=27%, list=7%, signal=29%
GO_IMMUNOGLOBULIN_PRODUCTION_INVOLVED_IN_IMMUNOGLOBULIN_MEDIATED_IMMUNE_RESPONSE	0.50906503	1.500016	0.01778656	0.44757417	46	1293	tags=11%, list=7%, signal=12%
GO_POSITIVE_REGULATION_OF_ORGAN_GROWTH	0.50374836	1.4971398	0.023679417	0.45547622	47	1578	tags=17%, list=8%, signal=18%
GO_ACTIVATION_OF_IMMUNE_RESPONSE	0.3719956	1.4940283	0	0.46431702	491	2507	tags=14%, list=13%, signal=16%
GO_NADPH_OXIDASE_COMPLEX	0.6704902	1.4935361	0.06508876	0.46409473	12	996	tags=33%, list=5%, signal=35%
GO_HOMOLOGOUS_RECOMBINATION	0.5073841	1.4934142	0.02014652	0.46260133	47	2915	tags=21%, list=15%, signal=25%
GO_PURINERGIC_RECEPTOR_SIGNALING_PATHWAY	0.59830916	1.4912088	0.036538463	0.4683589	21	3098	tags=33%, list=16%, signal=40%
GO_NEGATIVE_REGULATION_OF_MYELOID_CELL_DIFFERENTIATION	0.46263233	1.4910415	0.018832391	0.46705768	66	3120	tags=20%, list=16%, signal=23%
GO_SIALYLTRANSFERASE_ACTIVITY	0.61096025	1.4904191	0.04570384	0.4674178	18	2751	tags=33%, list=14%, signal=39%
GO_REGULATION_OF_MACROPHAGE_DIFFERENTIATION	0.60311705	1.4902527	0.052427184	0.46611118	18	5537	tags=61%, list=29%, signal=85%
GO_PROTEIN_LIPID_COMPLEX_BINDING	0.570136	1.489178	0.044145875	0.467948	25	2423	tags=28%, list=12%, signal=32%
GO_PLATELET_DEGRANULATION	0.43165487	1.489144	0.007117438	0.46621096	115	3633	tags=23%, list=19%, signal=29%
GO_REGULATION_OF_LEUKOCYTE_APOPTOTIC_PROCESS	0.4729393	1.4877585	0.02	0.4692396	69	1400	tags=16%, list=7%, signal=17%
GO_ASTROCYTE_DEVELOPMENT	0.54230124	1.4866493	0.040892195	0.47120184	32	2214	tags=25%, list=11%, signal=28%
GO_CELL_SURFACE	0.36471045	1.4865733	0	0.46958795	631	2576	tags=16%, list=13%, signal=18%
GO_EXTERNAL_SIDE_OF_PLASMA_MEMBRANE	0.39618728	1.4857025	0.005291005	0.47081032	229	3036	tags=25%, list=16%, signal=29%
GO_ASTROCYTE_ACTIVATION	0.6129041	1.4844763	0.064705886	0.47316775	17	1994	tags=29%, list=10%, signal=33%
GO_NEGATIVE_REGULATION_OF_FIBROBLAST_GROWTH_FACTOR_RECEPTOR_SIGNALING_PATHWAY	0.6295856	1.483656	0.06769826	0.47420153	15	83	tags=7%, list=0%, signal=7%
GO_MEMBRANE_RAFT_ORGANIZATION	0.58412075	1.4826909	0.03731343	0.4759815	21	2334	tags=24%, list=12%, signal=27%
GO_POSITIVE_REGULATION_OF_MYELOID_LEUKOCYTE_CYTOKINE_PRODUCTION_INVOLVED_IN_IMMUNE_RESPONSE	0.60768723	1.4803679	0.05566219	0.4821971	17	2423	tags=24%, list=12%, signal=27%
GO_POSITIVE_REGULATION_OF_INTERLEUKIN_1_PRODUCTION	0.54090923	1.4793786	0.036398467	0.48389146	33	2299	tags=18%, list=12%, signal=21%
GO_NF_KAPPAB_BINDING	0.54065007	1.4787599	0.03968254	0.48419106	29	2080	tags=21%, list=11%, signal=23%
GO_NEGATIVE_REGULATION_OF_INTERLEUKIN_17_PRODUCTION	0.67295825	1.4784175	0.059961315	0.48344463	11	241	tags=18%, list=1%, signal=18%
GO_DEFENSE_RESPONSE_TO_BACTERIUM	0.4250224	1.478156	0.018248174	0.482473	126	2995	tags=22%, list=15%, signal=26%
GO_POSITIVE_REGULATION_OF_IMMUNOGLOBULIN_PRODUCTION	0.52104485	1.476069	0.04664179	0.48822546	38	1293	tags=13%, list=7%, signal=14%
GO_INTERSTRAND_CROSS_LINK_REPAIR	0.49178547	1.4759703	0.029684601	0.48673344	51	2915	tags=20%, list=15%, signal=23%
GO_GLIAL_CELL_ACTIVATION	0.5203586	1.4748193	0.033932135	0.48900604	35	2435	tags=26%, list=13%, signal=29%
GO_CELL_CELL_ADHESION	0.35438675	1.4729302	0	0.49391252	709	2387	tags=14%, list=12%, signal=15%
GO_CELLULAR_RESPONSE_TO_PH	0.58669734	1.4729211	0.057539683	0.49211645	18	896	tags=22%, list=5%, signal=23%
GO_PROTEIN_ACTIVATION_CASCADE	0.59276736	1.47284	0.05283019	0.49057934	19	266	tags=16%, list=1%, signal=16%
GO_NEGATIVE_REGULATION_OF_CD4_POSITIVE_ALPHA_BETA_T_CELL_ACTIVATION	0.5589174	1.4707793	0.05436893	0.49615481	25	1400	tags=12%, list=7%, signal=13%
GO_NEGATIVE_REGULATION_OF_INTERFERON_GAMMA_PRODUCTION	0.5592594	1.4704856	0.03731343	0.4954768	27	2617	tags=30%, list=13%, signal=34%
GO_ETHER_METABOLIC_PROCESS	0.65838116	1.4699414	0.062111802	0.49545678	12	2513	tags=42%, list=13%, signal=48%
GO_NEGATIVE_REGULATION_OF_RESPONSE_TO_WOUNDING	0.44669458	1.4689655	0.020408163	0.49701667	78	1427	tags=13%, list=7%, signal=14%
GO_REGULATION_OF_RNA_BINDING	0.67198294	1.4688144	0.06560636	0.4957609	12	10	tags=8%, list=0%, signal=8%
GO_CHROMOSOME_ORGANIZATION_INVOLVED_IN_MEIOTIC_CELL_CYCLE	0.4900158	1.4686879	0.028419184	0.49439618	51	267	tags=4%, list=1%, signal=4%
GO_RECEPTOR_COMPLEX	0.37756643	1.4685948	0	0.49304023	333	2544	tags=19%, list=13%, signal=22%
GO_REGULATION_OF_ANTIGEN_RECEPTOR_MEDIATED_SIGNALING_PATHWAY	0.48908398	1.4680613	0.020446097	0.4931377	51	2882	tags=24%, list=15%, signal=28%
GO_L_GLUTAMATE_IMPORT	0.6362584	1.4677464	0.07399577	0.492569	13	2451	tags=23%, list=13%, signal=26%
GO_NEGATIVE_REGULATION_OF_FATTY_ACID_OXIDATION	0.6890412	1.4668999	0.0815534	0.4940362	10	1249	tags=30%, list=6%, signal=32%
GO_REGULATION_OF_ACUTE_INFLAMMATORY_RESPONSE_TO_ANTIGENIC_STIMULUS	0.6980064	1.4665333	0.057312254	0.4935273	10	1256	tags=30%, list=6%, signal=32%
GO_DNA_DEPENDENT_ATPASE_ACTIVITY	0.4428694	1.4665145	0.016423358	0.4918905	86	3419	tags=20%, list=18%, signal=24%
GO_NEGATIVE_REGULATION_OF_FATTY_ACID_METABOLIC_PROCESS	0.6890412	1.4652869	0.08139535	0.49441084	10	1249	tags=30%, list=6%, signal=32%
GO_TISSUE_HOMEOSTASIS	0.40065536	1.4642931	0.003401361	0.49629882	183	3529	tags=21%, list=18%, signal=25%
GO_HEPATOCYTE_GROWTH_FACTOR_RECEPTOR_SIGNALING_PATHWAY	0.633776	1.4637315	0.06849315	0.49653098	15	1849	tags=20%, list=10%, signal=22%
GO_MORPHOGENESIS_OF_AN_ENDOTHELIUM	0.6168144	1.4631741	0.06896552	0.49684325	15	612	tags=13%, list=3%, signal=14%
GO_POSITIVE_REGULATION_OF_MYELOID_CELL_DIFFERENTIATION	0.45345446	1.4629554	0.022140222	0.4959352	75	571	tags=8%, list=3%, signal=8%
GO_POSITIVE_REGULATION_OF_MACROPHAGE_DIFFERENTIATION	0.6392356	1.4608883	0.06496063	0.501867	13	52	tags=8%, list=0%, signal=8%
GO_OXYGEN_BINDING	0.60403454	1.4603559	0.04914934	0.50187117	17	3989	tags=41%, list=21%, signal=52%
GO_MHC_CLASS_II_PROTEIN_COMPLEX_BINDING	0.61805403	1.4599376	0.068571426	0.5016413	16	2071	tags=25%, list=11%, signal=28%
GO_PHOSPHATIDYLINOSITOL_3_4_5_TRISPHOSPHATE_BINDING	0.52040887	1.4595022	0.038022812	0.50149924	35	4449	tags=34%, list=23%, signal=44%
GO_RESPONSE_TO_PEPTIDOGLYCAN	0.67332375	1.456072	0.062992126	0.51206696	10	1081	tags=20%, list=6%, signal=21%
GO_NEGATIVE_REGULATION_OF_LEUKOCYTE_CELL_CELL_ADHESION	0.4396643	1.4556698	0.018796992	0.5118662	96	1994	tags=16%, list=10%, signal=17%
GO_NEGATIVE_REGULATION_OF_HEMOPOIESIS	0.42536494	1.4553568	0.019927537	0.5112779	115	3120	tags=17%, list=16%, signal=21%
GO_POSITIVE_REGULATION_OF_ACTIVATED_T_CELL_PROLIFERATION	0.5973181	1.4530458	0.075728156	0.5179732	17	1814	tags=18%, list=9%, signal=19%
GO_NEGATIVE_REGULATION_OF_EXTRINSIC_APOPTOTIC_SIGNALING_PATHWAY_VIA_DEATH_DOMAIN_RECEPTORS	0.5166573	1.4527051	0.04942966	0.5175617	32	519	tags=13%, list=3%, signal=13%
GO_CELLULAR_RESPONSE_TO_NITROGEN_STARVATION	0.66622186	1.4520028	0.07961165	0.51837933	11	3022	tags=45%, list=16%, signal=54%
GO_LEUKOCYTE_DIFFERENTIATION	0.36588645	1.4517796	0	0.5174705	409	2661	tags=13%, list=14%, signal=15%
GO_EUKARYOTIC_TRANSLATION_INITIATION_FACTOR_3_COMPLEX	0.6003559	1.4491768	0.08761905	0.5256125	16	1367	tags=13%, list=7%, signal=13%
GO_FC_RECEPTOR_MEDIATED_STIMULATORY_SIGNALING_PATHWAY	0.4518758	1.446149	0.025145067	0.53524995	78	2364	tags=15%, list=12%, signal=17%
GO_REGULATION_OF_IMMUNE_RESPONSE	0.34941703	1.4458851	0	0.53441435	779	2705	tags=15%, list=14%, signal=17%
GO_NEGATIVE_REGULATION_OF_PROTEIN_AUTOPHOSPHORYLATION	0.6772857	1.4458548	0.085020244	0.53275156	11	120	tags=9%, list=1%, signal=9%
GO_POSITIVE_REGULATION_OF_ERYTHROCYTE_DIFFERENTIATION	0.5388018	1.4449384	0.05858586	0.5344956	29	519	tags=10%, list=3%, signal=11%
GO_SUPEROXIDE_ANION_GENERATION	0.5390966	1.4443455	0.059386972	0.53491277	27	3522	tags=33%, list=18%, signal=41%
GO_NUCLEAR_DNA_REPLICATION	0.47096047	1.4435465	0.03874539	0.53614104	54	2	tags=2%, list=0%, signal=2%
GO_AMYLOID_BETA_BINDING	0.44974104	1.4432093	0.039711192	0.5357499	64	2435	tags=20%, list=13%, signal=23%
GO_CDC42_PROTEIN_SIGNAL_TRANSDUCTION	0.67462623	1.4421124	0.08151093	0.5380182	11	1257	tags=18%, list=6%, signal=19%
GO_NEGATIVE_REGULATION_OF_DIGESTIVE_SYSTEM_PROCESS	0.6220934	1.4406401	0.091816366	0.5416783	13	1420	tags=23%, list=7%, signal=25%
GO_POSITIVE_REGULATION_OF_GLUCOSE_METABOLIC_PROCESS	0.56554675	1.4377458	0.078998074	0.5506602	21	4743	tags=48%, list=24%, signal=63%
GO_REGULATION_OF_TRANSCRIPTION_INVOLVED_IN_CELL_FATE_COMMITMENT	0.6158291	1.4361136	0.06728972	0.55512995	15	2969	tags=33%, list=15%, signal=39%
GO_MHC_PROTEIN_BINDING	0.5636647	1.4349875	0.07370518	0.55766124	21	269	tags=10%, list=1%, signal=10%
GO_POSITIVE_REGULATION_OF_B_CELL_PROLIFERATION	0.52800816	1.4341538	0.055226825	0.55905527	33	241	tags=12%, list=1%, signal=12%
GO_S100_PROTEIN_BINDING	0.6163623	1.4319009	0.084812626	0.56579876	14	3308	tags=36%, list=17%, signal=43%
GO_CELL_TRAILING_EDGE	0.63864213	1.4314703	0.079245284	0.56566167	13	1168	tags=23%, list=6%, signal=25%
GO_TRANSLATION_INITIATION_FACTOR_BINDING	0.5191761	1.4309888	0.064638786	0.5656401	31	1367	tags=10%, list=7%, signal=10%
GO_SOMATIC_DIVERSIFICATION_OF_IMMUNE_RECEPTORS	0.46080595	1.430596	0.027624309	0.5653303	62	1883	tags=13%, list=10%, signal=14%
GO_RESPONSE_TO_ALKALOID	0.43273023	1.4300499	0.025547445	0.56560653	83	1994	tags=16%, list=10%, signal=17%
GO_POSITIVE_REGULATION_OF_ADAPTIVE_IMMUNE_RESPONSE	0.43533742	1.4296794	0.027624309	0.56524116	87	2168	tags=15%, list=11%, signal=17%
GO_SPECIFICATION_OF_ANIMAL_ORGAN_IDENTITY	0.51116955	1.4296215	0.0625	0.5636694	33	746	tags=9%, list=4%, signal=9%
GO_REGULATION_OF_GRANULOCYTE_DIFFERENTIATION	0.63993865	1.4291601	0.083333336	0.56375307	12	30	tags=8%, list=0%, signal=8%
GO_DETECTION_OF_EXTERNAL_BIOTIC_STIMULUS	0.6227396	1.42801	0.08349515	0.56636554	14	2435	tags=43%, list=13%, signal=49%
GO_TRANSMEMBRANE_RECEPTOR_PROTEIN_PHOSPHATASE_ACTIVITY	0.60024047	1.4265676	0.076171875	0.56991625	16	942	tags=13%, list=5%, signal=13%
GO_DENDRITE_MEMBRANE	0.53309476	1.4257263	0.06326889	0.57136834	29	2243	tags=31%, list=12%, signal=35%
GO_NEGATIVE_REGULATION_OF_NIK_NF_KAPPAB_SIGNALING	0.5510243	1.42491	0.07198443	0.5727617	21	4624	tags=33%, list=24%, signal=44%
GO_DENDRITIC_CELL_DIFFERENTIATION	0.5285346	1.4248341	0.07254902	0.57128346	29	1786	tags=21%, list=9%, signal=23%
GO_ENDOTHELIAL_CELL_APOPTOTIC_PROCESS	0.47617668	1.4244983	0.0433145	0.57076764	51	396	tags=10%, list=2%, signal=10%
GO_NEGATIVE_REGULATION_OF_T_CELL_DIFFERENTIATION	0.50788355	1.4235386	0.042307694	0.5726575	35	1866	tags=14%, list=10%, signal=16%
GO_POSITIVE_REGULATION_OF_LONG_TERM_SYNAPTIC_POTENTIATION	0.5582208	1.4233601	0.08023483	0.57150877	21	1994	tags=29%, list=10%, signal=32%
GO_DNA_PACKAGING_COMPLEX	0.5749884	1.4216238	0.08015267	0.5760167	20	4577	tags=40%, list=24%, signal=52%
GO_BIOACTIVE_LIPID_RECEPTOR_ACTIVITY	0.6439254	1.4210454	0.07610994	0.57660025	12	3725	tags=42%, list=19%, signal=52%
GO_AMPA_GLUTAMATE_RECEPTOR_COMPLEX	0.5793851	1.4197414	0.062626265	0.5798698	18	2457	tags=28%, list=13%, signal=32%
GO_ALKALI_METAL_ION_BINDING	0.5931922	1.4182864	0.08301158	0.5838679	16	1144	tags=19%, list=6%, signal=20%
GO_ACTIVATION_OF_PROTEIN_KINASE_B_ACTIVITY	0.52215004	1.417774	0.08801498	0.5841153	28	1047	tags=14%, list=5%, signal=15%
GO_POSITIVE_REGULATION_OF_EXCITATORY_POSTSYNAPTIC_POTENTIAL	0.5403088	1.4172143	0.073076926	0.58449924	25	3287	tags=32%, list=17%, signal=38%
GO_PLATELET_ALPHA_GRANULE	0.44345698	1.4149835	0.032549728	0.5913983	78	1410	tags=13%, list=7%, signal=14%
GO_CYTOKINE_SECRETION	0.39258897	1.4141084	0.017761989	0.5931767	160	3294	tags=21%, list=17%, signal=25%
GO_NEUROTRANSMITTER_RECEPTOR_COMPLEX	0.495839	1.413498	0.056112226	0.5939476	42	2457	tags=26%, list=13%, signal=30%
GO_LEUKOCYTE_APOPTOTIC_PROCESS	0.4255335	1.4133385	0.027624309	0.5928083	86	1400	tags=13%, list=7%, signal=14%
GO_SUBSTRATE_DEPENDENT_CELL_MIGRATION	0.5270864	1.4118242	0.08695652	0.5969336	26	600	tags=8%, list=3%, signal=8%
GO_NEGATIVE_REGULATION_OF_IMMUNE_RESPONSE	0.4109274	1.4117229	0.017953321	0.59557295	114	1924	tags=16%, list=10%, signal=17%
GO_GABA_RECEPTOR_BINDING	0.5988523	1.4116924	0.092369474	0.5939358	14	3076	tags=36%, list=16%, signal=42%
GO_POSITIVE_REGULATION_OF_MACROPHAGE_ACTIVATION	0.55382675	1.4085852	0.09072165	0.6046328	19	2576	tags=37%, list=13%, signal=42%
GO_NEGATIVE_REGULATION_OF_PLATELET_AGGREGATION	0.64730906	1.4072323	0.08793456	0.6081024	11	612	tags=18%, list=3%, signal=19%
GO_NMDA_SELECTIVE_GLUTAMATE_RECEPTOR_COMPLEX	0.64609736	1.4072006	0.09689923	0.6064635	11	1113	tags=18%, list=6%, signal=19%
GO_ISWI_TYPE_COMPLEX	0.64873844	1.406399	0.11764706	0.60779124	11	4847	tags=55%, list=25%, signal=73%
GO_PLASMA_MEMBRANE_PROTEIN_COMPLEX	0.35000604	1.4059826	0	0.6077036	479	2457	tags=17%, list=13%, signal=19%
GO_REGULATION_OF_OSTEOCLAST_DIFFERENTIATION	0.46080983	1.4054719	0.056880735	0.6079736	49	1222	tags=10%, list=6%, signal=11%
GO_POSITIVE_REGULATION_OF_SUBSTRATE_ADHESION_DEPENDENT_CELL_SPREADING	0.4953839	1.4031624	0.06666667	0.615138	34	1257	tags=12%, list=6%, signal=13%
GO_MITOCHONDRIAL_OUTER_MEMBRANE_TRANSLOCASE_COMPLEX	0.6574857	1.402288	0.104761906	0.6168271	10	693	tags=20%, list=4%, signal=21%
GO_REGULATION_OF_LIPASE_ACTIVITY	0.43256727	1.4010283	0.04174573	0.6200911	79	1324	tags=14%, list=7%, signal=15%
GO_REGULATION_OF_LIPOPROTEIN_LIPASE_ACTIVITY	0.5692012	1.4004266	0.09487666	0.6207655	18	3973	tags=44%, list=20%, signal=56%
GO_MALE_GENITALIA_DEVELOPMENT	0.56328017	1.4003843	0.08070866	0.61918664	18	485	tags=11%, list=3%, signal=11%
GO_NEGATIVE_REGULATION_OF_INFLAMMATORY_RESPONSE	0.40638122	1.3990355	0.02688172	0.6227536	111	1262	tags=14%, list=7%, signal=15%
GO_EUKARYOTIC_48S_PREINITIATION_COMPLEX	0.6037474	1.3989933	0.0805501	0.62115794	15	1367	tags=13%, list=7%, signal=14%
GO_POSITIVE_REGULATION_OF_PEPTIDE_SECRETION	0.37178525	1.3987068	0.003521127	0.620542	210	2681	tags=16%, list=14%, signal=19%
GO_G_PROTEIN_COUPLED_PURINERGIC_RECEPTOR_SIGNALING_PATHWAY	0.6120046	1.3979825	0.1	0.62154233	14	2512	tags=29%, list=13%, signal=33%
GO_REGULATION_OF_TRANSLATIONAL_INITIATION_IN_RESPONSE_TO_STRESS	0.59124637	1.3972542	0.09659091	0.6226576	14	1302	tags=14%, list=7%, signal=15%
GO_REGULATION_OF_RESPIRATORY_GASEOUS_EXCHANGE	0.5492298	1.3954467	0.098330244	0.628122	21	4311	tags=48%, list=22%, signal=61%
GO_PHAGOLYSOSOME_ASSEMBLY	0.61716694	1.3947226	0.11181434	0.62938464	12	3738	tags=42%, list=19%, signal=52%
GO_MYELOID_CELL_DEVELOPMENT	0.44852698	1.3945084	0.05204461	0.6285947	59	3033	tags=17%, list=16%, signal=20%
GO_REGULATION_OF_LEUKOCYTE_MEDIATED_IMMUNITY	0.3872725	1.3943512	0.012048192	0.6275581	162	1400	tags=10%, list=7%, signal=11%
GO_INTERLEUKIN_4_PRODUCTION	0.5246276	1.3943447	0.06642067	0.6258571	28	1400	tags=25%, list=7%, signal=27%
GO_POSITIVE_REGULATION_OF_ENDOTHELIAL_CELL_DIFFERENTIATION	0.5981672	1.3932824	0.09351145	0.62845707	15	431	tags=13%, list=2%, signal=14%
GO_REGULATION_OF_MEMBRANE_INVAGINATION	0.6198895	1.3931761	0.105932206	0.62719846	13	4464	tags=31%, list=23%, signal=40%
GO_REGULATION_OF_CD8_POSITIVE_ALPHA_BETA_T_CELL_ACTIVATION	0.6060558	1.3916404	0.10236221	0.6314837	15	241	tags=13%, list=1%, signal=13%
GO_DETECTION_OF_BIOTIC_STIMULUS	0.5780641	1.3915241	0.10458715	0.63024896	16	3267	tags=44%, list=17%, signal=53%
GO_INTRINSIC_COMPONENT_OF_PRESYNAPTIC_MEMBRANE	0.4351765	1.3899616	0.043636363	0.63474077	66	2512	tags=27%, list=13%, signal=31%
GO_ANATOMICAL_STRUCTURE_HOMEOSTASIS	0.35226744	1.3880203	0.003322259	0.64063746	366	3564	tags=17%, list=18%, signal=20%
GO_CAMP_BINDING	0.5481678	1.3876874	0.091796875	0.64026105	21	3587	tags=38%, list=18%, signal=47%
GO_TOLERANCE_INDUCTION	0.5850706	1.3876475	0.085436895	0.63869166	16	1400	tags=19%, list=7%, signal=20%
GO_POSITIVE_REGULATION_OF_CYTOKINE_PRODUCTION	0.354621	1.3874793	0	0.63755286	355	2576	tags=15%, list=13%, signal=17%
GO_MULTICELLULAR_ORGANISM_AGING	0.5212893	1.3866918	0.084586464	0.63921887	27	2091	tags=19%, list=11%, signal=21%
GO_ALPHA_CATENIN_BINDING	0.6450772	1.3866152	0.11683168	0.637835	10	1837	tags=20%, list=9%, signal=22%
GO_DNA_RECOMBINATION	0.37042162	1.3864291	0.008156607	0.6368847	245	2915	tags=16%, list=15%, signal=18%
GO_L_ALPHA_AMINO_ACID_TRANSMEMBRANE_TRANSPORT	0.46961534	1.3857808	0.07797271	0.6378271	43	4857	tags=33%, list=25%, signal=43%
GO_POSITIVE_REGULATION_OF_BLOOD_PRESSURE	0.52513963	1.3854852	0.09607843	0.63720435	26	1098	tags=15%, list=6%, signal=16%
GO_RESPONSE_TO_CALCIUM_ION	0.39419574	1.3845537	0.019366197	0.63921607	127	1285	tags=13%, list=7%, signal=13%
GO_CALCIUM_DEPENDENT_CELL_CELL_ADHESION_VIA_PLASMA_MEMBRANE_CELL_ADHESION_MOLECULES	0.47574794	1.3845197	0.07116105	0.63765055	42	4089	tags=33%, list=21%, signal=42%
GO_ACTIN_CORTICAL_PATCH	0.6080401	1.3838754	0.11814346	0.63848877	13	2364	tags=23%, list=12%, signal=26%
GO_FORMATION_OF_CYTOPLASMIC_TRANSLATION_INITIATION_COMPLEX	0.6058593	1.3835996	0.11023622	0.6377913	14	1367	tags=14%, list=7%, signal=15%
GO_DETERMINATION_OF_ADULT_LIFESPAN	0.6078424	1.3835068	0.12525253	0.6364963	13	2091	tags=23%, list=11%, signal=26%
GO_POSITIVE_REGULATION_OF_IMMUNE_RESPONSE	0.33745012	1.383435	0	0.6351496	626	2524	tags=13%, list=13%, signal=15%
GO_POSITIVE_REGULATION_OF_PHAGOCYTOSIS_ENGULFMENT	0.6283326	1.3831794	0.114285715	0.6344859	11	4464	tags=36%, list=23%, signal=47%
GO_NEGATIVE_REGULATION_OF_CELL_FATE_COMMITMENT	0.6468961	1.3829961	0.10789981	0.63350564	10	553	tags=20%, list=3%, signal=21%
GO_REGULATION_OF_HEMOPOIESIS	0.35210437	1.3828536	0	0.632409	382	2296	tags=12%, list=12%, signal=13%
GO_PATTERN_RECOGNITION_RECEPTOR_ACTIVITY	0.599653	1.3827095	0.106930695	0.6313333	14	2995	tags=36%, list=15%, signal=42%
GO_RESPONSE_TO_PROTOZOAN	0.5943203	1.3801432	0.12627292	0.63974607	14	1360	tags=29%, list=7%, signal=31%
GO_LEUKOCYTE_ACTIVATION_INVOLVED_IN_INFLAMMATORY_RESPONSE	0.5123648	1.3784007	0.09310987	0.6453095	27	1740	tags=22%, list=9%, signal=24%
GO_CARGO_RECEPTOR_ACTIVITY	0.42376986	1.3775197	0.039106146	0.6473162	77	2995	tags=25%, list=15%, signal=29%
GO_CELL_CELL_ADHESION_VIA_PLASMA_MEMBRANE_ADHESION_MOLECULES	0.36758706	1.3763436	0.005128205	0.65049213	238	4089	tags=28%, list=21%, signal=35%
GO_NEGATIVE_REGULATION_OF_DEFENSE_RESPONSE	0.37948707	1.3761863	0.003766478	0.6494488	166	1400	tags=13%, list=7%, signal=14%
GO_TRANSLATION_PREINITIATION_COMPLEX	0.56523424	1.3761407	0.11524164	0.64793104	18	1367	tags=11%, list=7%, signal=12%
GO_PEPTIDE_BINDING	0.36712638	1.3746233	0.010204081	0.6523648	229	2507	tags=17%, list=13%, signal=19%
GO_AXON_ENSHEATHMENT_IN_CENTRAL_NERVOUS_SYSTEM	0.56204706	1.3741941	0.11005693	0.6523413	17	882	tags=18%, list=5%, signal=18%
GO_REGULATION_OF_T_CELL_DIFFERENTIATION_IN_THYMUS	0.53505284	1.3738631	0.12055336	0.65196276	22	2296	tags=27%, list=12%, signal=31%
GO_PHOSPHATIDYLINOSITOL_3_4_BISPHOSPHATE_BINDING	0.51856303	1.3736281	0.0945946	0.65134233	25	4449	tags=36%, list=23%, signal=47%
GO_NEGATIVE_REGULATION_OF_PROTEIN_TYROSINE_KINASE_ACTIVITY	0.50585383	1.3732153	0.08949416	0.6512554	29	4596	tags=34%, list=24%, signal=45%
GO_HOMOTYPIC_CELL_CELL_ADHESION	0.43121758	1.3732115	0.04710145	0.64963764	72	852	tags=11%, list=4%, signal=12%
GO_NEGATIVE_REGULATION_OF_LYMPHOCYTE_DIFFERENTIATION	0.48246852	1.3729818	0.09477756	0.64890826	42	3036	tags=21%, list=16%, signal=25%
GO_INTERLEUKIN_17_PRODUCTION	0.53374225	1.3726667	0.08840864	0.6485577	22	1081	tags=14%, list=6%, signal=14%
GO_POSTSYNAPSE_ASSEMBLY	0.5253489	1.3726078	0.07678245	0.6471527	27	4192	tags=30%, list=22%, signal=38%
GO_REGULATION_OF_SUBSTRATE_ADHESION_DEPENDENT_CELL_SPREADING	0.45417506	1.3722146	0.061143983	0.6471177	49	1257	tags=10%, list=6%, signal=11%
GO_POSITIVE_REGULATION_OF_MITOCHONDRIAL_CALCIUM_ION_CONCENTRATION	0.6440744	1.3713787	0.12476723	0.6489579	10	182	tags=10%, list=1%, signal=10%
GO_REGULATION_OF_PROGRAMMED_NECROTIC_CELL_DEATH	0.55455947	1.3709167	0.09486166	0.6490911	19	2496	tags=21%, list=13%, signal=24%
GO_MONOCYTE_CHEMOTACTIC_PROTEIN_1_PRODUCTION	0.6108423	1.370597	0.11377245	0.6488441	12	1400	tags=25%, list=7%, signal=27%
GO_ANTIGEN_PROCESSING_AND_PRESENTATION	0.3673715	1.369947	0.010016695	0.6496593	196	4391	tags=24%, list=23%, signal=31%
GO_THYMIC_T_CELL_SELECTION	0.5767174	1.3695731	0.12328767	0.6495346	14	1849	tags=21%, list=10%, signal=24%
GO_PLATELET_AGGREGATION	0.4403445	1.3670372	0.07590133	0.65833265	55	852	tags=11%, list=4%, signal=11%
GO_SOMATIC_RECOMBINATION_OF_IMMUNOGLOBULIN_GENE_SEGMENTS	0.46585482	1.3664252	0.094412334	0.6590568	44	1293	tags=9%, list=7%, signal=10%
GO_POSITIVE_CHEMOTAXIS	0.45266974	1.3660985	0.06884058	0.6587256	51	4009	tags=29%, list=21%, signal=37%
GO_POSITIVE_REGULATION_OF_LYMPHOCYTE_MEDIATED_IMMUNITY	0.41658857	1.3659916	0.04225352	0.6575711	85	1592	tags=11%, list=8%, signal=11%
GO_CELL_CYCLE_DNA_REPLICATION	0.43815726	1.3653312	0.06021898	0.6585762	64	2	tags=2%, list=0%, signal=2%
GO_GAMMA_AMINOBUTYRIC_ACID_TRANSPORT	0.6379212	1.3643513	0.11809524	0.66093284	10	1219	tags=20%, list=6%, signal=21%
GO_NEGATIVE_REGULATION_OF_INTERLEUKIN_10_PRODUCTION	0.61463404	1.3639673	0.13241106	0.6609056	13	1194	tags=31%, list=6%, signal=33%
GO_POSITIVE_REGULATION_OF_INTERLEUKIN_8_PRODUCTION	0.49169433	1.3627168	0.08139535	0.6642002	36	2507	tags=25%, list=13%, signal=29%
GO_REGULATION_OF_FC_RECEPTOR_MEDIATED_STIMULATORY_SIGNALING_PATHWAY	0.6314547	1.3626045	0.12619503	0.6630665	11	574	tags=18%, list=3%, signal=19%
GO_CORECEPTOR_ACTIVITY	0.48947933	1.3620363	0.06870229	0.6638142	33	5552	tags=48%, list=29%, signal=68%
GO_PLASMA_MEMBRANE_ORGANIZATION	0.41198942	1.3616716	0.05156538	0.66361	86	2753	tags=15%, list=14%, signal=18%
GO_CHEMOATTRACTANT_ACTIVITY	0.522691	1.3611945	0.11516315	0.66395116	24	4009	tags=33%, list=21%, signal=42%
GO_POSITIVE_REGULATION_OF_GLYCOGEN_METABOLIC_PROCESS	0.57885224	1.3599474	0.13518886	0.6672987	15	4743	tags=47%, list=24%, signal=62%
GO_POSITIVE_REGULATION_OF_INTRINSIC_APOPTOTIC_SIGNALING_PATHWAY	0.4410082	1.3592323	0.06049822	0.66866654	51	1849	tags=14%, list=10%, signal=15%
GO_REGULATION_OF_LYMPHOCYTE_APOPTOTIC_PROCESS	0.45604274	1.358905	0.071428575	0.6684081	46	2646	tags=22%, list=14%, signal=25%
GO_GABA_ERGIC_SYNAPSE	0.44490635	1.358666	0.055984557	0.6678164	57	2124	tags=23%, list=11%, signal=26%
GO_HUMORAL_IMMUNE_RESPONSE	0.38838953	1.3580167	0.030852994	0.66867745	122	1678	tags=13%, list=9%, signal=14%
GO_B_CELL_MEDIATED_IMMUNITY	0.41450307	1.3577943	0.06521739	0.6679908	86	574	tags=8%, list=3%, signal=8%
GO_INTERLEUKIN_6_BIOSYNTHETIC_PROCESS	0.5484182	1.3575716	0.11491936	0.6673347	18	2435	tags=28%, list=13%, signal=32%
GO_REGULATION_OF_POSTSYNAPTIC_MEMBRANE_ORGANIZATION	0.59614384	1.357552	0.12474849	0.6658557	13	4970	tags=38%, list=26%, signal=52%
GO_POSITIVE_REGULATION_OF_CELLULAR_EXTRAVASATION	0.60125935	1.3571696	0.12825651	0.66574734	12	1023	tags=17%, list=5%, signal=18%
GO_PML_BODY	0.40098986	1.3567328	0.047272727	0.66592675	97	3932	tags=22%, list=20%, signal=27%
GO_NEGATIVE_REGULATION_OF_HOMOTYPIC_CELL_CELL_ADHESION	0.5703025	1.3566211	0.14613779	0.6648252	14	612	tags=14%, list=3%, signal=15%
GO_CELLULAR_RESPONSE_TO_ALCOHOL	0.41978592	1.3559405	0.051376145	0.66583985	74	422	tags=4%, list=2%, signal=4%
GO_REGULATION_OF_INTERLEUKIN_4_PRODUCTION	0.5299512	1.3559386	0.09552845	0.6643151	23	1400	tags=26%, list=7%, signal=28%
GO_NEGATIVE_REGULATION_OF_BLOOD_VESSEL_DIAMETER	0.440375	1.3557878	0.05904059	0.66336936	63	1144	tags=14%, list=6%, signal=15%
GO_TRANSCYTOSIS	0.5638624	1.3557646	0.11960784	0.6619492	17	409	tags=12%, list=2%, signal=12%
GO_GLYCEROPHOSPHOLIPID_CATABOLIC_PROCESS	0.5584337	1.3549424	0.12989691	0.6637129	19	588	tags=11%, list=3%, signal=11%
GO_NEGATIVE_REGULATION_OF_IMMUNOGLOBULIN_PRODUCTION	0.6338172	1.3541712	0.13502936	0.66534835	10	2490	tags=30%, list=13%, signal=34%
GO_GENITALIA_MORPHOGENESIS	0.6238935	1.3529605	0.12210526	0.6688874	11	1623	tags=18%, list=8%, signal=20%
GO_DETECTION_OF_LIGHT_STIMULUS_INVOLVED_IN_SENSORY_PERCEPTION	0.5914954	1.3516562	0.1446281	0.6727838	13	4278	tags=54%, list=22%, signal=69%
GO_NADPLUS_ADP_RIBOSYLTRANSFERASE_ACTIVITY	0.55334914	1.351512	0.1344383	0.67185456	18	2266	tags=22%, list=12%, signal=25%
GO_CELL_REDOX_HOMEOSTASIS	0.42351612	1.3495061	0.08438061	0.6784967	69	4666	tags=35%, list=24%, signal=46%
GO_POSITIVE_REGULATION_OF_B_CELL_MEDIATED_IMMUNITY	0.48692477	1.3493261	0.08984375	0.6776685	34	1293	tags=15%, list=7%, signal=16%
GO_CELLULAR_RESPONSE_TO_INCREASED_OXYGEN_LEVELS	0.6005976	1.3488804	0.12865497	0.67794013	14	3069	tags=21%, list=16%, signal=25%
GO_NEGATIVE_REGULATION_OF_ERK1_AND_ERK2_CASCADE	0.42386955	1.3486522	0.071174376	0.67734265	66	2224	tags=15%, list=11%, signal=17%
GO_HISTONE_ACETYLTRANSFERASE_BINDING	0.5064798	1.3483357	0.107279696	0.6772007	29	4617	tags=41%, list=24%, signal=54%
GO_OLFACTORY_RECEPTOR_ACTIVITY	0.60624295	1.347923	0.14455445	0.6773406	11	122	tags=18%, list=1%, signal=18%
GO_INTRINSIC_COMPONENT_OF_POSTSYNAPTIC_MEMBRANE	0.40491432	1.3476077	0.0626087	0.6771492	90	4192	tags=40%, list=22%, signal=51%
GO_SH2_DOMAIN_BINDING	0.4827374	1.3459172	0.09558824	0.68251437	32	146	tags=6%, list=1%, signal=6%
GO_REGULATION_OF_BONE_REMODELING	0.48461363	1.3454607	0.075046904	0.6827513	37	3033	tags=24%, list=16%, signal=29%
GO_ENDOCYTIC_VESICLE	0.35513237	1.3453565	0.018739352	0.6816686	264	3316	tags=18%, list=17%, signal=21%
GO_REGULATION_OF_EPITHELIAL_CELL_APOPTOTIC_PROCESS	0.42849627	1.3448838	0.062378168	0.68200636	68	396	tags=7%, list=2%, signal=7%
GO_HEPARAN_SULFATE_PROTEOGLYCAN_BINDING	0.6124237	1.3447498	0.15487571	0.6810145	12	120	tags=8%, list=1%, signal=8%
GO_MACROMOLECULE_TRANSMEMBRANE_TRANSPORTER_ACTIVITY	0.512957	1.343319	0.102970295	0.6851377	23	693	tags=13%, list=4%, signal=14%
GO_PROTEIN_CONTAINING_COMPLEX_REMODELING	0.54381734	1.3431622	0.11066398	0.6842087	19	1324	tags=32%, list=7%, signal=34%
GO_GLIAL_CELL_DEVELOPMENT	0.40091568	1.3429401	0.0647482	0.68367636	94	3287	tags=18%, list=17%, signal=22%
GO_REGULATION_OF_PEPTIDE_SECRETION	0.34314293	1.3425857	0.003418803	0.683576	377	2681	tags=15%, list=14%, signal=17%
GO_POSITIVE_REGULATION_OF_DEFENSE_RESPONSE_TO_VIRUS_BY_HOST	0.53312355	1.341437	0.12676056	0.68682486	20	46	tags=5%, list=0%, signal=5%
GO_REGULATION_OF_BONE_DEVELOPMENT	0.5397103	1.3413607	0.12806027	0.6856755	20	192	tags=10%, list=1%, signal=10%
GO_L_GLUTAMATE_TRANSMEMBRANE_TRANSPORT	0.5400521	1.3410933	0.08955224	0.68530774	20	4857	tags=40%, list=25%, signal=53%
GO_POSITIVE_REGULATION_OF_INTERLEUKIN_4_PRODUCTION	0.5524337	1.340848	0.134357	0.68479043	19	1400	tags=32%, list=7%, signal=34%
GO_NEGATIVE_REGULATION_OF_CELL_CELL_ADHESION	0.38166273	1.3407879	0.018281536	0.68355554	141	1994	tags=13%, list=10%, signal=15%
GO_REGULATION_OF_IMMUNE_EFFECTOR_PROCESS	0.34492993	1.3406905	0.006920415	0.6824265	309	2524	tags=15%, list=13%, signal=17%
GO_SIDE_OF_MEMBRANE	0.33783722	1.3397869	0.008183306	0.6845278	400	3356	tags=20%, list=17%, signal=23%
GO_DNA_GEOMETRIC_CHANGE	0.40357292	1.3388598	0.060763888	0.6867994	93	3036	tags=13%, list=16%, signal=15%
GO_L_AMINO_ACID_TRANSPORT	0.4392273	1.3386259	0.086021505	0.68624765	54	4857	tags=33%, list=25%, signal=44%
GO_NEUREXIN_FAMILY_PROTEIN_BINDING	0.6139049	1.3384166	0.13737373	0.68563104	12	2859	tags=33%, list=15%, signal=39%
GO_REGULATION_OF_TISSUE_REMODELING	0.4292703	1.3383886	0.05639098	0.6842933	58	3258	tags=19%, list=17%, signal=23%
GO_GLYCEROLIPID_CATABOLIC_PROCESS	0.4497515	1.3380269	0.076612905	0.6841951	47	1324	tags=15%, list=7%, signal=16%
GO_TOLL_LIKE_RECEPTOR_SIGNALING_PATHWAY	0.3857751	1.3378462	0.04553415	0.6834588	121	2507	tags=14%, list=13%, signal=16%
GO_NEURON_CELL_CELL_ADHESION	0.57932884	1.3377383	0.14522822	0.68237704	14	2859	tags=29%, list=15%, signal=33%
GO_REGULATION_OF_GLUTAMATE_RECEPTOR_SIGNALING_PATHWAY	0.4456064	1.3374953	0.08163265	0.6819102	49	3997	tags=27%, list=21%, signal=33%
GO_MONOSACCHARIDE_CATABOLIC_PROCESS	0.46361178	1.3369652	0.102970295	0.6826024	35	2007	tags=17%, list=10%, signal=19%
GO_INTERLEUKIN_12_PRODUCTION	0.46690056	1.3366348	0.11494253	0.6824656	38	2762	tags=16%, list=14%, signal=18%
GO_MAINTENANCE_OF_ORGANELLE_LOCATION	0.5978187	1.3365006	0.14339623	0.6815251	11	1554	tags=27%, list=8%, signal=30%
GO_CHOLESTEROL_TRANSPORTER_ACTIVITY	0.5676295	1.3362771	0.13104838	0.6809592	15	1324	tags=27%, list=7%, signal=29%
GO_DOUBLE_STRAND_BREAK_REPAIR	0.35401905	1.3344771	0.023172906	0.68663144	219	2915	tags=15%, list=15%, signal=18%
GO_LEUKOCYTE_HOMEOSTASIS	0.41093913	1.3342046	0.06822262	0.6862324	72	3650	tags=26%, list=19%, signal=32%
GO_TELOMERE_MAINTENANCE_VIA_TELOMERE_LENGTHENING	0.41536596	1.3338703	0.06285714	0.68612564	78	354	tags=3%, list=2%, signal=3%
GO_VITAMIN_D_METABOLIC_PROCESS	0.6078899	1.3325238	0.14559387	0.6900409	12	2836	tags=25%, list=15%, signal=29%
GO_INVADOPODIUM	0.5524416	1.3319758	0.1447619	0.6908166	15	153	tags=7%, list=1%, signal=7%
GO_REGULATION_OF_LONG_TERM_SYNAPTIC_POTENTIATION	0.46145928	1.3316767	0.0996016	0.69054157	39	3670	tags=33%, list=19%, signal=41%
GO_INTEGRIN_BINDING	0.38219756	1.3316042	0.04805915	0.68937844	116	3976	tags=22%, list=21%, signal=28%
GO_PEPTIDE_SECRETION	0.32998437	1.3295841	0	0.6959298	486	2941	tags=16%, list=15%, signal=18%
GO_ACYLGLYCEROL_HOMEOSTASIS	0.5078323	1.3295118	0.13018867	0.69477695	24	1804	tags=21%, list=9%, signal=23%
GO_NEGATIVE_REGULATION_OF_CYTOKINE_PRODUCTION	0.3551491	1.3291787	0.020134227	0.69466406	221	2777	tags=16%, list=14%, signal=19%
GO_ANCHORED_COMPONENT_OF_SYNAPTIC_MEMBRANE	0.59614563	1.3289726	0.14424951	0.69407874	12	2362	tags=58%, list=12%, signal=66%
GO_VITAMIN_CATABOLIC_PROCESS	0.6286427	1.3281894	0.15243903	0.6958519	10	2546	tags=30%, list=13%, signal=35%
GO_INTERFERON_GAMMA_MEDIATED_SIGNALING_PATHWAY	0.40333936	1.3279341	0.06329114	0.69546276	80	4319	tags=25%, list=22%, signal=32%
GO_POSITIVE_REGULATION_OF_MONONUCLEAR_CELL_MIGRATION	0.5440081	1.3277888	0.11646587	0.6946354	18	1170	tags=22%, list=6%, signal=24%
GO_RAC_GTPASE_BINDING	0.41557476	1.3265303	0.07251909	0.6981128	67	241	tags=4%, list=1%, signal=5%
GO_CO_SMAD_BINDING	0.58537394	1.3263738	0.1476378	0.6973282	12	746	tags=17%, list=4%, signal=17%
GO_PROTEIN_LIPID_COMPLEX_SUBUNIT_ORGANIZATION	0.46778655	1.326301	0.106	0.6962395	36	1324	tags=17%, list=7%, signal=18%
GO_SECRETION_BY_TISSUE	0.48422605	1.325939	0.12338858	0.6963013	30	2356	tags=23%, list=12%, signal=27%
GO_AMYLOID_FIBRIL_FORMATION	0.5793555	1.3253915	0.15047619	0.69703037	14	2423	tags=29%, list=12%, signal=33%
GO_ORGAN_INDUCTION	0.5352691	1.3250103	0.15757576	0.6970953	21	485	tags=10%, list=3%, signal=10%
GO_NEGATIVE_REGULATION_OF_PEPTIDE_SECRETION	0.387154	1.3250083	0.06088561	0.695703	110	3036	tags=20%, list=16%, signal=24%
GO_LYMPH_NODE_DEVELOPMENT	0.5842446	1.3241428	0.14419475	0.69770056	14	69	tags=7%, list=0%, signal=7%
GO_POSITIVE_REGULATION_OF_ERK1_AND_ERK2_CASCADE	0.36857823	1.3240032	0.03046595	0.6968441	153	2681	tags=16%, list=14%, signal=19%
GO_POSITIVE_REGULATION_OF_T_HELPER_CELL_DIFFERENTIATION	0.5642404	1.3239121	0.13535354	0.69578004	15	3664	tags=40%, list=19%, signal=49%
GO_PROTEIN_ADP_RIBOSYLATION	0.5072394	1.3235188	0.13001911	0.695983	26	2266	tags=19%, list=12%, signal=22%
GO_PHOSPHATIDYLINOSITOL_3_PHOSPHATE_BINDING	0.46587592	1.3216164	0.10037879	0.7019297	34	164	tags=6%, list=1%, signal=6%
GO_STEROL_TRANSPORTER_ACTIVITY	0.4915798	1.3209107	0.122199595	0.7033439	28	3819	tags=32%, list=20%, signal=40%
GO_REGULATION_OF_RESPIRATORY_SYSTEM_PROCESS	0.57290465	1.3206685	0.1625239	0.7028958	14	4311	tags=64%, list=22%, signal=83%
GO_KILLING_OF_CELLS_OF_OTHER_ORGANISM	0.5163928	1.3206263	0.14893617	0.7016547	22	1678	tags=18%, list=9%, signal=20%
GO_VASCULAR_SMOOTH_MUSCLE_CONTRACTION	0.5177243	1.3204476	0.12761904	0.7009646	20	2945	tags=35%, list=15%, signal=41%
GO_ANTIGEN_PROCESSING_AND_PRESENTATION_OF_PEPTIDE_OR_POLYSACCHARIDE_ANTIGEN_VIA_MHC_CLASS_II	0.39435717	1.3200967	0.06666667	0.7010876	92	4553	tags=27%, list=23%, signal=35%
GO_NEGATIVE_REGULATION_OF_TUMOR_NECROSIS_FACTOR_MEDIATED_SIGNALING_PATHWAY	0.55962604	1.3187191	0.14851485	0.7054251	15	1849	tags=20%, list=10%, signal=22%
GO_NEGATIVE_REGULATION_OF_NATURAL_KILLER_CELL_MEDIATED_IMMUNITY	0.58695817	1.3173957	0.1529175	0.7092556	12	1400	tags=25%, list=7%, signal=27%
GO_POSITIVE_REGULATION_OF_INTERLEUKIN_1_SECRETION	0.525507	1.3164035	0.12648222	0.7118119	20	1400	tags=15%, list=7%, signal=16%
GO_LYSOPHOSPHOLIPASE_ACTIVITY	0.5408647	1.3162544	0.14634146	0.71097636	17	953	tags=18%, list=5%, signal=19%
GO_PROTEIN_AUTOPROCESSING	0.56962055	1.316097	0.15959597	0.71028924	14	1526	tags=14%, list=8%, signal=15%
GO_RESPONSE_TO_HYPEROXIA	0.53353935	1.3159037	0.14579439	0.7096647	18	3069	tags=17%, list=16%, signal=20%
GO_POSITIVE_REGULATION_OF_IMMUNE_SYSTEM_PROCESS	0.31518543	1.3158058	0.004457652	0.7086844	851	2543	tags=13%, list=13%, signal=14%
GO_RESPONSE_TO_INCREASED_OXYGEN_LEVELS	0.49477667	1.3157904	0.12878788	0.7073942	25	3069	tags=16%, list=16%, signal=19%
GO_RETINA_HOMEOSTASIS	0.437236	1.3156922	0.103846155	0.70642734	51	711	tags=12%, list=4%, signal=12%
GO_ANCHORED_COMPONENT_OF_MEMBRANE	0.37346452	1.3153211	0.039033458	0.70654774	128	2507	tags=21%, list=13%, signal=24%
GO_REGULATION_OF_PROTEIN_OLIGOMERIZATION	0.4535462	1.314997	0.1119403	0.7064506	36	2192	tags=17%, list=11%, signal=19%
GO_POSITIVE_REGULATION_OF_DOUBLE_STRAND_BREAK_REPAIR	0.472022	1.3148961	0.11422846	0.70549536	31	1293	tags=13%, list=7%, signal=14%
GO_REGULATION_OF_MACROPHAGE_ACTIVATION	0.44843343	1.3134687	0.0917603	0.70978886	42	2576	tags=26%, list=13%, signal=30%
GO_RETINAL_METABOLIC_PROCESS	0.5694302	1.3132986	0.15594542	0.70913994	14	22	tags=7%, list=0%, signal=7%
GO_RECEPTOR_MEDIATED_ENDOCYTOSIS	0.34809238	1.3126194	0.024347827	0.71057045	249	3126	tags=18%, list=16%, signal=22%
GO_POSITIVE_REGULATION_OF_TRANSFORMING_GROWTH_FACTOR_BETA_PRODUCTION	0.5414691	1.3119103	0.13293651	0.7121403	19	1400	tags=16%, list=7%, signal=17%
GO_HOMOPHILIC_CELL_ADHESION_VIA_PLASMA_MEMBRANE_ADHESION_MOLECULES	0.36965755	1.3112693	0.04280822	0.71333593	149	4089	tags=30%, list=21%, signal=37%
GO_RESPONSE_TO_BACTERIUM	0.33142918	1.3109206	0.008143323	0.7133667	424	2762	tags=14%, list=14%, signal=16%
GO_NEGATIVE_REGULATION_OF_TYPE_2_IMMUNE_RESPONSE	0.6172567	1.3099818	0.17805383	0.7157692	10	3664	tags=40%, list=19%, signal=49%
GO_V_D_J_RECOMBINATION	0.5807789	1.3099102	0.15843621	0.7147096	13	1623	tags=23%, list=8%, signal=25%
GO_POSITIVE_REGULATION_OF_LIPASE_ACTIVITY	0.42207748	1.3092988	0.09796673	0.71584874	56	1249	tags=13%, list=6%, signal=13%
GO_HOMEOSTASIS_OF_NUMBER_OF_CELLS	0.35105133	1.3063532	0.029876977	0.7264488	220	3335	tags=17%, list=17%, signal=20%
GO_INTERLEUKIN_1_PRODUCTION	0.40885177	1.3053104	0.08118812	0.7293362	68	3267	tags=21%, list=17%, signal=25%
GO_TRIGLYCERIDE_LIPASE_ACTIVITY	0.5791888	1.3052872	0.19354838	0.72807515	12	2100	tags=33%, list=11%, signal=37%
GO_BLEB_ASSEMBLY	0.5965823	1.3051748	0.16443595	0.72716516	11	2755	tags=27%, list=14%, signal=32%
GO_KERATIN_FILAMENT	0.5283969	1.3049308	0.1423077	0.7267188	21	1169	tags=14%, list=6%, signal=15%
GO_PYRIDINE_CONTAINING_COMPOUND_METABOLIC_PROCESS	0.4618324	1.3043406	0.0910816	0.7277581	37	3758	tags=27%, list=19%, signal=33%
GO_DETECTION_OF_OTHER_ORGANISM	0.6154012	1.3043318	0.15476191	0.7264305	11	2435	tags=45%, list=13%, signal=52%
GO_SODIUM_ION_IMPORT_ACROSS_PLASMA_MEMBRANE	0.5730547	1.3042676	0.14052953	0.72534776	13	5163	tags=54%, list=27%, signal=73%
GO_LEADING_EDGE_MEMBRANE	0.36378288	1.3040388	0.05479452	0.7249651	153	2243	tags=14%, list=12%, signal=15%
GO_CYTOKINE_PRODUCTION	0.31944343	1.3037347	0.001589825	0.7249389	602	2777	tags=14%, list=14%, signal=16%
GO_ZYMOGEN_ACTIVATION	0.43895227	1.3029042	0.11306043	0.72698885	45	2318	tags=13%, list=12%, signal=15%
GO_RETINOL_BINDING	0.5779472	1.3018668	0.16101696	0.72978455	12	1278	tags=25%, list=7%, signal=27%
GO_RESPONSE_TO_LITHIUM_ION	0.5391531	1.3014802	0.16862746	0.7298885	19	5107	tags=58%, list=26%, signal=79%
GO_REGULATORY_T_CELL_DIFFERENTIATION	0.52765	1.3010603	0.14258912	0.7302477	19	1400	tags=11%, list=7%, signal=11%
GO_INTEGRIN_ACTIVATION	0.5273371	1.3002511	0.15537849	0.7322798	19	852	tags=11%, list=4%, signal=11%
GO_SUPEROXIDE_GENERATING_NADPH_OXIDASE_ACTIVITY	0.60617536	1.2995558	0.1670103	0.733841	10	996	tags=30%, list=5%, signal=32%
GO_REGULATION_OF_ARP2_3_COMPLEX_MEDIATED_ACTIN_NUCLEATION	0.55796313	1.2993162	0.16260162	0.7334665	15	3126	tags=27%, list=16%, signal=32%
GO_INOSITOL_PHOSPHATE_PHOSPHATASE_ACTIVITY	0.56090844	1.2985611	0.16443595	0.7352058	14	30	tags=7%, list=0%, signal=7%
GO_GABA_RECEPTOR_ACTIVITY	0.5655904	1.2984862	0.16568047	0.73420054	15	2243	tags=47%, list=12%, signal=53%
GO_PROTEIN_PHOSPHATASE_1_BINDING	0.53105044	1.2982494	0.16129032	0.7338671	18	46	tags=6%, list=0%, signal=6%
GO_TRANSMEMBRANE_SIGNALING_RECEPTOR_ACTIVITY	0.31675205	1.2979363	0.006269592	0.7337985	601	3001	tags=21%, list=15%, signal=24%
GO_BONE_TRABECULA_FORMATION	0.60283184	1.297224	0.16898608	0.73535943	10	3568	tags=40%, list=18%, signal=49%
GO_HSP70_PROTEIN_BINDING	0.44239882	1.2970908	0.12941177	0.73457724	41	1997	tags=17%, list=10%, signal=19%
GO_INTERLEUKIN_1_BETA_PRODUCTION	0.41445157	1.2958922	0.09496124	0.73810136	59	2762	tags=19%, list=14%, signal=22%
GO_INTERLEUKIN_8_PRODUCTION	0.4335279	1.2957568	0.10337972	0.7373178	53	3036	tags=25%, list=16%, signal=29%
GO_CHOLESTEROL_CATABOLIC_PROCESS	0.6044226	1.2956605	0.16283925	0.7363193	10	50	tags=10%, list=0%, signal=10%
GO_SECONDARY_LYSOSOME	0.5774363	1.295559	0.17712177	0.7354645	13	3506	tags=46%, list=18%, signal=56%
GO_AUTOPHAGOSOME_MATURATION	0.4502345	1.2954074	0.10714286	0.73478705	36	5006	tags=39%, list=26%, signal=52%
GO_MYOSIN_HEAVY_CHAIN_BINDING	0.6082588	1.2936342	0.15821502	0.7407981	10	3316	tags=30%, list=17%, signal=36%
GO_CYTOPLASMIC_MICROTUBULE_ORGANIZATION	0.42890808	1.2926078	0.11235955	0.7435836	51	1733	tags=10%, list=9%, signal=11%
GO_VESICLE_CARGO_LOADING	0.5079579	1.2925903	0.1511194	0.7423086	23	3059	tags=26%, list=16%, signal=31%
GO_REGULATION_OF_INSULIN_LIKE_GROWTH_FACTOR_RECEPTOR_SIGNALING_PATHWAY	0.5381707	1.2924236	0.16036037	0.74171615	17	2682	tags=29%, list=14%, signal=34%
GO_REGULATION_OF_LIPOPROTEIN_PARTICLE_CLEARANCE	0.5114058	1.2922016	0.15841584	0.7412703	19	2318	tags=26%, list=12%, signal=30%
GO_REGULATION_OF_FEMALE_GONAD_DEVELOPMENT	0.5891071	1.2920809	0.15637065	0.7403975	11	2890	tags=36%, list=15%, signal=43%
GO_REGULATION_OF_GLOMERULUS_DEVELOPMENT	0.5864371	1.2918602	0.17669903	0.7399856	12	2299	tags=25%, list=12%, signal=28%
GO_ACTIVATION_OF_PHOSPHOLIPASE_C_ACTIVITY	0.4990016	1.291228	0.14257425	0.74129105	23	615	tags=13%, list=3%, signal=13%
GO_OUTER_MITOCHONDRIAL_MEMBRANE_PROTEIN_COMPLEX	0.546356	1.2909365	0.1783567	0.74120224	17	693	tags=12%, list=4%, signal=12%
GO_POSITIVE_REGULATION_OF_ISOTYPE_SWITCHING	0.4963044	1.290902	0.14424951	0.7400493	24	1293	tags=13%, list=7%, signal=13%
GO_NEGATIVE_REGULATION_OF_MUSCLE_CELL_APOPTOTIC_PROCESS	0.4578741	1.2904819	0.123046875	0.74039954	35	612	tags=11%, list=3%, signal=12%
GO_ER_TO_GOLGI_TRANSPORT_VESICLE_MEMBRANE	0.42175257	1.2904699	0.13099632	0.73915035	55	263	tags=5%, list=1%, signal=6%
GO_REGULATION_OF_RESPONSE_TO_TUMOR_CELL	0.61673975	1.2898489	0.18989898	0.7404796	10	820	tags=20%, list=4%, signal=21%
GO_REGULATION_OF_NEURONAL_SYNAPTIC_PLASTICITY	0.4382053	1.2895902	0.10978044	0.7402089	45	1099	tags=16%, list=6%, signal=16%
GO_NEGATIVE_REGULATION_OF_IMMUNE_SYSTEM_PROCESS	0.3283066	1.288916	0.011570248	0.7417154	358	2674	tags=15%, list=14%, signal=17%
GO_PROTEIN_O_LINKED_GLYCOSYLATION_VIA_SERINE	0.60565877	1.2881731	0.16269842	0.74339813	10	5808	tags=70%, list=30%, signal=100%
GO_TRANS_GOLGI_NETWORK_MEMBRANE	0.3941017	1.2874548	0.07575758	0.74501663	84	3881	tags=24%, list=20%, signal=30%
GO_POSITIVE_REGULATION_OF_T_CELL_DIFFERENTIATION_IN_THYMUS	0.6036445	1.2859862	0.1979798	0.7498208	10	471	tags=20%, list=2%, signal=20%
GO_SECRETORY_GRANULE_MEMBRANE	0.3424607	1.2846425	0.026642984	0.7540716	241	3632	tags=18%, list=19%, signal=22%
GO_T_HELPER_1_CELL_DIFFERENTIATION	0.5431553	1.2845513	0.16441005	0.75316656	15	3771	tags=33%, list=19%, signal=41%
GO_AUDITORY_RECEPTOR_CELL_MORPHOGENESIS	0.58645666	1.2836312	0.19607843	0.7554763	11	757	tags=18%, list=4%, signal=19%
GO_POSITIVE_REGULATION_OF_HORMONE_SECRETION	0.37651977	1.2831295	0.072463766	0.75627714	106	1568	tags=12%, list=8%, signal=13%
GO_BONE_CELL_DEVELOPMENT	0.46360585	1.2830051	0.13095239	0.7555088	31	192	tags=6%, list=1%, signal=7%
GO_BONE_RESORPTION	0.425595	1.2826816	0.10958904	0.7555383	51	3033	tags=20%, list=16%, signal=23%
GO_POSITIVE_REGULATION_OF_CELL_ADHESION_MEDIATED_BY_INTEGRIN	0.5541878	1.2818769	0.1631068	0.7575121	15	2646	tags=27%, list=14%, signal=31%
GO_COA_HYDROLASE_ACTIVITY	0.53653246	1.2818183	0.14741036	0.75645274	18	1888	tags=17%, list=10%, signal=18%
GO_MACROPHAGE_ACTIVATION	0.40223983	1.2816505	0.09788868	0.755873	65	2576	tags=23%, list=13%, signal=27%
GO_REGULATION_OF_DNA_REPAIR	0.37092236	1.281249	0.09471767	0.7562059	118	1393	tags=8%, list=7%, signal=9%
GO_INTERLEUKIN_1_BETA_SECRETION	0.45922112	1.280371	0.129771	0.75850487	34	2435	tags=21%, list=13%, signal=24%
GO_ERYTHROCYTE_DEVELOPMENT	0.49095964	1.2796508	0.1406551	0.75996405	24	1725	tags=17%, list=9%, signal=18%
GO_NEGATIVE_REGULATION_OF_STRIATED_MUSCLE_CELL_DIFFERENTIATION	0.45755398	1.2778734	0.1456693	0.7661974	37	1307	tags=14%, list=7%, signal=14%
GO_PERK_MEDIATED_UNFOLDED_PROTEIN_RESPONSE	0.5004867	1.2764455	0.15711646	0.7708459	21	3663	tags=29%, list=19%, signal=35%
GO_CELL_BODY_MEMBRANE	0.5122676	1.2743229	0.16015625	0.77845937	21	2490	tags=33%, list=13%, signal=38%
GO_CYCLIC_NUCLEOTIDE_BINDING	0.4686758	1.2741708	0.14117648	0.777807	29	3587	tags=31%, list=18%, signal=38%
GO_DEFENSE_RESPONSE_TO_OTHER_ORGANISM	0.3299301	1.2731352	0.025083613	0.7807366	320	3862	tags=20%, list=20%, signal=25%
GO_NEGATIVE_REGULATION_OF_RESPONSE_TO_EXTERNAL_STIMULUS	0.33207145	1.2726713	0.033450704	0.7814209	279	1427	tags=11%, list=7%, signal=11%
GO_CELLULAR_RESPONSE_TO_IONIZING_RADIATION	0.40467766	1.2726258	0.08880309	0.78031284	67	2	tags=1%, list=0%, signal=1%
GO_B_CELL_ACTIVATION_INVOLVED_IN_IMMUNE_RESPONSE	0.40702036	1.270962	0.13200723	0.785947	60	1293	tags=8%, list=7%, signal=9%
GO_RESPONSE_TO_BIOTIC_STIMULUS	0.3089011	1.2698715	0.004716981	0.78919446	703	3106	tags=15%, list=16%, signal=17%
GO_INSULIN_LIKE_GROWTH_FACTOR_RECEPTOR_SIGNALING_PATHWAY	0.4659051	1.2696121	0.13988657	0.7890008	30	4641	tags=37%, list=24%, signal=48%
GO_REGULATION_OF_LONG_TERM_SYNAPTIC_DEPRESSION	0.5808233	1.2681719	0.194	0.79400027	11	422	tags=18%, list=2%, signal=19%
GO_NODE_OF_RANVIER	0.5574836	1.2676558	0.19223301	0.7948917	13	4238	tags=54%, list=22%, signal=69%
GO_ALPHA_ACTININ_BINDING	0.4717913	1.2658713	0.16074766	0.80097234	27	2035	tags=26%, list=10%, signal=29%
GO_NEGATIVE_REGULATION_OF_PLATELET_ACTIVATION	0.5130991	1.2656066	0.17300381	0.800798	18	612	tags=11%, list=3%, signal=11%
GO_NEGATIVE_REGULATION_BY_HOST_OF_VIRAL_TRANSCRIPTION	0.5935307	1.2652476	0.21956088	0.8010127	10	4612	tags=40%, list=24%, signal=52%
GO_ALPHA_BETA_T_CELL_PROLIFERATION	0.47025466	1.264501	0.17097415	0.8029416	28	2227	tags=14%, list=11%, signal=16%
GO_OXIDOREDUCTASE_ACTIVITY_ACTING_ON_SINGLE_DONORS_WITH_INCORPORATION_OF_MOLECULAR_OXYGEN	0.47829318	1.2642477	0.18867925	0.8026621	25	3462	tags=28%, list=18%, signal=34%
GO_GLYCINE_BINDING	0.61674285	1.263832	0.20119523	0.8030636	10	1113	tags=20%, list=6%, signal=21%
GO_DIGESTIVE_SYSTEM_PROCESS	0.38796353	1.2633066	0.08971962	0.8038975	76	2570	tags=20%, list=13%, signal=23%
GO_HIGH_DENSITY_LIPOPROTEIN_PARTICLE	0.5466422	1.2625064	0.18273093	0.8060814	14	1325	tags=29%, list=7%, signal=31%
GO_REGULATION_OF_ENDOTHELIAL_CELL_CHEMOTAXIS	0.5402882	1.260792	0.174	0.81214744	17	105	tags=6%, list=1%, signal=6%
GO_POSITIVE_REGULATION_OF_LEUKOCYTE_MEDIATED_IMMUNITY	0.37263495	1.2607677	0.09608541	0.810903	108	2283	tags=13%, list=12%, signal=15%
GO_REGULATION_OF_CELL_ADHESION	0.30788538	1.2599857	0.007518797	0.8129259	584	1891	tags=10%, list=10%, signal=10%
GO_RESPIRATORY_SYSTEM_PROCESS	0.47252533	1.259622	0.16759777	0.81317985	27	4311	tags=48%, list=22%, signal=62%
GO_INDUCTION_OF_POSITIVE_CHEMOTAXIS	0.5529602	1.2593491	0.2	0.81299925	13	409	tags=15%, list=2%, signal=16%
GO_PROTEIN_TRANSPORTER_ACTIVITY	0.37961334	1.257258	0.10630631	0.8207493	94	693	tags=7%, list=4%, signal=8%
GO_LONG_TERM_SYNAPTIC_DEPRESSION	0.47998297	1.2570938	0.16733068	0.82009375	24	3711	tags=38%, list=19%, signal=46%
GO_PROTON_TRANSPORTING_TWO_SECTOR_ATPASE_COMPLEX_ASSEMBLY	0.5702682	1.2556967	0.19318181	0.8248884	11	2464	tags=18%, list=13%, signal=21%
GO_NEGATIVE_REGULATION_OF_CELLULAR_SENESCENCE	0.5115513	1.2551472	0.17481203	0.8259348	19	455	tags=11%, list=2%, signal=11%
GO_ANATOMICAL_STRUCTURE_ARRANGEMENT	0.52272743	1.2550479	0.18664047	0.82495517	16	3536	tags=25%, list=18%, signal=31%
GO_REGULATION_OF_MYELOID_LEUKOCYTE_DIFFERENTIATION	0.3742075	1.2541808	0.08014572	0.82744753	93	1222	tags=6%, list=6%, signal=7%
GO_RENAL_SYSTEM_PROCESS_INVOLVED_IN_REGULATION_OF_BLOOD_VOLUME	0.5855599	1.2532052	0.20682731	0.8304217	11	909	tags=18%, list=5%, signal=19%
GO_REGULATION_OF_ASTROCYTE_DIFFERENTIATION	0.47641733	1.2521758	0.18532819	0.8335014	27	3065	tags=26%, list=16%, signal=31%
GO_IMMUNE_RESPONSE_TO_TUMOR_CELL	0.56683695	1.2516066	0.22718808	0.8345923	12	820	tags=17%, list=4%, signal=17%
GO_T_HELPER_2_CELL_CYTOKINE_PRODUCTION	0.5820945	1.2514129	0.20523138	0.83404183	10	1188	tags=20%, list=6%, signal=21%
GO_CATION_CHANNEL_COMPLEX	0.34474018	1.2491132	0.075785585	0.84271616	181	2694	tags=22%, list=14%, signal=25%
GO_REGULATION_OF_ATTACHMENT_OF_SPINDLE_MICROTUBULES_TO_KINETOCHORE	0.5585939	1.2488698	0.20866142	0.8423652	12	6574	tags=75%, list=34%, signal=113%
GO_GLYCOGEN_BIOSYNTHETIC_PROCESS	0.42457014	1.2484839	0.13398059	0.8426758	42	4772	tags=38%, list=25%, signal=50%
GO_CRANIAL_NERVE_STRUCTURAL_ORGANIZATION	0.5760599	1.248265	0.2193676	0.8423405	10	344	tags=10%, list=2%, signal=10%
GO_ISOPRENOID_BINDING	0.47594008	1.2482151	0.18923934	0.84118485	25	1278	tags=16%, list=7%, signal=17%
GO_MUSCLE_ORGAN_MORPHOGENESIS	0.38688233	1.2478802	0.11876076	0.8412605	74	2870	tags=19%, list=15%, signal=22%
GO_ARF_PROTEIN_SIGNAL_TRANSDUCTION	0.51871914	1.2468389	0.20449898	0.8442763	19	2417	tags=26%, list=12%, signal=30%
GO_NEGATIVE_REGULATION_OF_CELL_AGING	0.48353344	1.2465254	0.18450184	0.8443451	22	3287	tags=23%, list=17%, signal=27%
GO_REGULATION_OF_PLASMA_LIPOPROTEIN_PARTICLE_LEVELS	0.3852493	1.2463666	0.10507246	0.84372693	72	2423	tags=18%, list=12%, signal=21%
GO_HIGH_DENSITY_LIPOPROTEIN_PARTICLE_REMODELING	0.545541	1.2460293	0.22396857	0.8438663	13	1324	tags=31%, list=7%, signal=33%
GO_POSITIVE_REGULATION_OF_T_CELL_CYTOKINE_PRODUCTION	0.5114198	1.2459372	0.19411765	0.8429316	18	4353	tags=33%, list=22%, signal=43%
GO_RESPONSE_TO_AMYLOID_BETA	0.43091616	1.2443365	0.17509727	0.84831196	38	2435	tags=29%, list=13%, signal=33%
GO_TRAIL_ACTIVATED_APOPTOTIC_SIGNALING_PATHWAY	0.5584039	1.2435563	0.21455939	0.850467	11	1108	tags=18%, list=6%, signal=19%
GO_REGULATION_OF_CARDIAC_MUSCLE_CONTRACTION_BY_REGULATION_OF_THE_RELEASE_OF_SEQUESTERED_CALCIUM_ION	0.5036919	1.2431618	0.1983471	0.85085094	19	2035	tags=32%, list=10%, signal=35%
GO_ANKYRIN_BINDING	0.52818686	1.2423601	0.20881227	0.85299724	17	1772	tags=29%, list=9%, signal=32%
GO_INFLAMMATORY_RESPONSE_TO_ANTIGENIC_STIMULUS	0.43386328	1.2422922	0.15384616	0.85193765	31	1256	tags=19%, list=6%, signal=21%
GO_NEGATIVE_REGULATION_OF_INNATE_IMMUNE_RESPONSE	0.4290611	1.2420723	0.17049809	0.85151	41	1849	tags=15%, list=10%, signal=16%
GO_CONNECTIVE_TISSUE_REPLACEMENT	0.5855436	1.2412236	0.2382892	0.85385424	10	409	tags=10%, list=2%, signal=10%
GO_NEGATIVE_REGULATION_OF_LYMPHOCYTE_MIGRATION	0.56822324	1.2410394	0.20952381	0.8532787	11	5660	tags=73%, list=29%, signal=103%
GO_FAT_SOLUBLE_VITAMIN_METABOLIC_PROCESS	0.43699455	1.2409614	0.17938931	0.85232586	37	2978	tags=24%, list=15%, signal=29%
GO_GABA_RECEPTOR_COMPLEX	0.54006815	1.2398365	0.20747663	0.85574	13	2243	tags=46%, list=12%, signal=52%
GO_TERMINAL_BOUTON	0.42424622	1.239651	0.15867159	0.8552812	42	942	tags=17%, list=5%, signal=17%
GO_ANTIGEN_PROCESSING_AND_PRESENTATION_OF_PEPTIDE_ANTIGEN	0.34070066	1.2391862	0.0910683	0.8560521	172	4553	tags=25%, list=23%, signal=32%
GO_BONE_REMODELING	0.38964742	1.2376845	0.13153154	0.8613262	74	3033	tags=19%, list=16%, signal=22%
GO_ERK1_AND_ERK2_CASCADE	0.32854828	1.2375975	0.04940375	0.86032987	243	2681	tags=14%, list=14%, signal=17%
GO_CONDENSED_NUCLEAR_CHROMOSOME_KINETOCHORE	0.53206956	1.2375578	0.2244898	0.8591769	14	2440	tags=29%, list=13%, signal=33%
GO_OLIGOSACCHARIDE_METABOLIC_PROCESS	0.50532633	1.2370116	0.19925512	0.8602408	17	2751	tags=35%, list=14%, signal=41%
GO_VENTRICULAR_CARDIAC_MUSCLE_CELL_DEVELOPMENT	0.5875817	1.2369717	0.23636363	0.8591082	10	6602	tags=60%, list=34%, signal=91%
GO_NEGATIVE_REGULATION_OF_PROTEIN_OLIGOMERIZATION	0.53012925	1.2367476	0.21538462	0.8587371	14	2192	tags=29%, list=11%, signal=32%
GO_NEGATIVE_REGULATION_OF_COLLAGEN_BIOSYNTHETIC_PROCESS	0.5675532	1.2361126	0.23449612	0.8602607	11	1984	tags=27%, list=10%, signal=30%
GO_LIPOPROTEIN_PARTICLE_RECEPTOR_ACTIVITY	0.5349159	1.2349198	0.20366599	0.8642699	14	2470	tags=29%, list=13%, signal=33%
GO_STEROID_CATABOLIC_PROCESS	0.48248675	1.2341654	0.18857142	0.86631966	22	1087	tags=14%, list=6%, signal=14%
GO_POSITIVE_REGULATION_OF_T_CELL_MEDIATED_CYTOTOXICITY	0.51211506	1.2325317	0.20152092	0.87236947	18	1592	tags=17%, list=8%, signal=18%
GO_EXTRACELLULAR_LIGAND_GATED_ION_CHANNEL_ACTIVITY	0.41021156	1.231445	0.14583333	0.8759821	52	2451	tags=33%, list=13%, signal=37%
GO_REGULATION_OF_AMPA_RECEPTOR_ACTIVITY	0.5013222	1.2310951	0.18236473	0.8762919	20	4355	tags=35%, list=22%, signal=45%
GO_OXIDOREDUCTASE_ACTIVITY_ACTING_ON_NAD_P_H_OXYGEN_AS_ACCEPTOR	0.52430695	1.2295165	0.21673004	0.88226676	15	996	tags=20%, list=5%, signal=21%
GO_CELLULAR_RESPONSE_TO_ETHANOL	0.5721229	1.229353	0.22690763	0.8816861	11	3776	tags=45%, list=19%, signal=56%
GO_POSITIVE_REGULATION_OF_PEPTIDYL_LYSINE_ACETYLATION	0.44781378	1.228467	0.18996416	0.8843939	32	23	tags=3%, list=0%, signal=3%
GO_FEEDING_BEHAVIOR	0.3857087	1.22796	0.13575526	0.885338	69	1098	tags=14%, list=6%, signal=15%
GO_LYMPHOCYTE_APOPTOTIC_PROCESS	0.40040016	1.227649	0.16666667	0.88537186	58	2646	tags=17%, list=14%, signal=20%
GO_TISSUE_REMODELING	0.34520254	1.2275788	0.09246575	0.88432497	137	3036	tags=15%, list=16%, signal=18%
GO_FIBROBLAST_GROWTH_FACTOR_RECEPTOR_BINDING	0.49513462	1.2275459	0.21301775	0.8831349	18	3422	tags=39%, list=18%, signal=47%
GO_PROTEIN_COMPLEX_INVOLVED_IN_CELL_ADHESION	0.44743192	1.2258873	0.19729207	0.8891415	31	3356	tags=23%, list=17%, signal=27%
GO_CD8_POSITIVE_ALPHA_BETA_T_CELL_DIFFERENTIATION	0.56764394	1.2251586	0.23045267	0.8912465	12	241	tags=8%, list=1%, signal=8%
GO_SKELETAL_MUSCLE_TISSUE_REGENERATION	0.4716562	1.2246422	0.21165049	0.89224523	25	511	tags=8%, list=3%, signal=8%
GO_POSITIVE_REGULATION_OF_ANTIGEN_RECEPTOR_MEDIATED_SIGNALING_PATHWAY	0.49772114	1.2245903	0.21880998	0.89114493	18	574	tags=11%, list=3%, signal=11%
GO_ENERGY_RESERVE_METABOLIC_PROCESS	0.38977587	1.2236338	0.13909775	0.894122	71	5280	tags=35%, list=27%, signal=48%
GO_REGULATION_OF_PRESYNAPSE_ORGANIZATION	0.46300268	1.222276	0.21572211	0.8989829	26	4628	tags=38%, list=24%, signal=50%
GO_PROTEIN_ADP_RIBOSYLASE_ACTIVITY	0.5305857	1.2219775	0.23856859	0.8989727	14	3697	tags=29%, list=19%, signal=35%
GO_NON_MOTILE_CILIUM_ASSEMBLY	0.40640894	1.2217748	0.15414259	0.8985319	52	3545	tags=21%, list=18%, signal=26%
GO_RESPONSE_TO_INTERFERON_GAMMA	0.34065467	1.2216662	0.10036496	0.8976751	157	3783	tags=20%, list=20%, signal=25%
GO_REGULATION_OF_RESPIRATORY_GASEOUS_EXCHANGE_BY_NEUROLOGICAL_SYSTEM_PROCESS	0.5747283	1.2216572	0.23929961	0.89638096	11	4311	tags=64%, list=22%, signal=82%
GO_REGULATION_OF_TYPE_I_INTERFERON_MEDIATED_SIGNALING_PATHWAY	0.460921	1.2210469	0.20392157	0.8978115	27	3743	tags=26%, list=19%, signal=32%
GO_LIPOXYGENASE_PATHWAY	0.5438967	1.2209693	0.23541248	0.8968547	13	3462	tags=46%, list=18%, signal=56%
GO_NEGATIVE_REGULATION_OF_CATECHOLAMINE_SECRETION	0.5829913	1.2205098	0.22690763	0.8976572	10	2512	tags=30%, list=13%, signal=34%
GO_POSITIVE_REGULATION_OF_DNA_METABOLIC_PROCESS	0.33712128	1.2199417	0.098148145	0.89891434	149	1393	tags=5%, list=7%, signal=6%
GO_REGULATION_OF_PHOSPHOLIPASE_C_ACTIVITY	0.43150106	1.2199355	0.18026565	0.89761287	36	615	tags=8%, list=3%, signal=9%
GO_EXPLORATION_BEHAVIOR	0.5249666	1.2186273	0.21794872	0.9024601	16	1099	tags=19%, list=6%, signal=20%
GO_REGULATION_OF_FIBROBLAST_GROWTH_FACTOR_RECEPTOR_SIGNALING_PATHWAY	0.45125863	1.2183369	0.18908381	0.90243554	28	5544	tags=32%, list=29%, signal=45%
GO_REGULATION_OF_GLYCOGEN_METABOLIC_PROCESS	0.4459898	1.2168214	0.20348836	0.90806067	29	4743	tags=38%, list=24%, signal=50%
GO_PROTEIN_LIPID_COMPLEX	0.46756527	1.21646	0.21165049	0.90835446	25	1325	tags=20%, list=7%, signal=21%
GO_VESICLE_MEMBRANE	0.29552868	1.216371	0.023041476	0.9074405	677	3316	tags=16%, list=17%, signal=18%
GO_DEFENSE_RESPONSE_TO_GRAM_POSITIVE_BACTERIUM	0.41609776	1.2160342	0.19111969	0.90765804	41	4080	tags=37%, list=21%, signal=46%
GO_MITOTIC_DNA_REPLICATION_CHECKPOINT	0.56908464	1.2159947	0.24952015	0.90653664	10	3717	tags=40%, list=19%, signal=49%
GO_REGULATION_OF_HOMOTYPIC_CELL_CELL_ADHESION	0.46915004	1.2153519	0.20267686	0.9081365	23	2646	tags=26%, list=14%, signal=30%
GO_AMIDE_BINDING	0.3163032	1.215205	0.05785124	0.90747243	281	2507	tags=15%, list=13%, signal=17%
GO_LOW_DENSITY_LIPOPROTEIN_PARTICLE_BINDING	0.53528357	1.2150044	0.22700587	0.90704346	13	3839	tags=38%, list=20%, signal=48%
GO_REGULATION_OF_FATTY_ACID_OXIDATION	0.44068664	1.213049	0.20185184	0.91509235	30	1249	tags=13%, list=6%, signal=14%
GO_RESPIRATORY_GASEOUS_EXCHANGE	0.39153674	1.2130386	0.17486338	0.9138092	58	4867	tags=36%, list=25%, signal=48%
GO_RETINAL_BINDING	0.54861206	1.2130333	0.24951644	0.9125179	11	1278	tags=18%, list=7%, signal=19%
GO_GATED_CHANNEL_ACTIVITY	0.31765425	1.2129966	0.07666099	0.91135067	272	2318	tags=19%, list=12%, signal=22%
GO_NEGATIVE_REGULATION_OF_DNA_RECOMBINATION	0.4452894	1.2125434	0.19774011	0.91205627	32	1883	tags=16%, list=10%, signal=17%
GO_CELL_CELL_ADHESION_MEDIATED_BY_CADHERIN	0.42971775	1.2123275	0.18016194	0.91164654	37	2387	tags=16%, list=12%, signal=18%
GO_EXTRACELLULAR_MATRIX_STRUCTURAL_CONSTITUENT	0.3395344	1.211935	0.10486891	0.9121471	146	1831	tags=15%, list=9%, signal=17%
GO_PROTEOGLYCAN_BINDING	0.44888198	1.2119231	0.2055336	0.910881	30	3976	tags=23%, list=21%, signal=29%
GO_MOLECULAR_TRANSDUCER_ACTIVITY	0.28996694	1.2116909	0.025	0.91062444	824	3001	tags=19%, list=15%, signal=21%
GO_POSITIVE_REGULATION_OF_IMMUNE_EFFECTOR_PROCESS	0.33940282	1.2115504	0.11030742	0.90995777	172	2524	tags=15%, list=13%, signal=17%
GO_GLYCOSPHINGOLIPID_BIOSYNTHETIC_PROCESS	0.47093722	1.210688	0.21292776	0.9126085	24	2601	tags=21%, list=13%, signal=24%
GO_MYELOID_LEUKOCYTE_CYTOKINE_PRODUCTION	0.45088083	1.2104555	0.18864097	0.91231453	28	2423	tags=14%, list=12%, signal=16%
GO_MACROPHAGE_CYTOKINE_PRODUCTION	0.5121731	1.210214	0.21714285	0.9121307	15	46	tags=7%, list=0%, signal=7%
GO_REGULATION_OF_PLATELET_AGGREGATION	0.50160545	1.2100687	0.23564357	0.9115304	17	2540	tags=24%, list=13%, signal=27%
GO_LIPOPROTEIN_METABOLIC_PROCESS	0.47708887	1.2099897	0.22568093	0.9105601	21	1324	tags=24%, list=7%, signal=26%
GO_NEGATIVE_REGULATION_OF_HISTONE_ACETYLATION	0.5148761	1.209908	0.22823985	0.9096488	16	1471	tags=13%, list=8%, signal=14%
GO_POSITIVE_REGULATION_OF_INTERLEUKIN_12_PRODUCTION	0.46184063	1.2093505	0.21183206	0.91093975	25	2423	tags=16%, list=12%, signal=18%
GO_CALCIUM_INDEPENDENT_CELL_CELL_ADHESION_VIA_PLASMA_MEMBRANE_CELL_ADHESION_MOLECULES	0.47677028	1.2088144	0.19879518	0.91196096	20	4225	tags=35%, list=22%, signal=45%
GO_TRANSPORTER_COMPLEX	0.31742346	1.208783	0.07312925	0.91080207	271	2274	tags=20%, list=12%, signal=22%
GO_MONOVALENT_CATION_PROTON_ANTIPORTER_ACTIVITY	0.548248	1.2083281	0.2576923	0.9115318	11	3428	tags=36%, list=18%, signal=44%
GO_CELLULAR_RESPONSE_TO_GLUCAGON_STIMULUS	0.4719368	1.208301	0.22262774	0.9103433	21	5054	tags=43%, list=26%, signal=58%
GO_CATECHOLAMINE_BIOSYNTHETIC_PROCESS	0.53921413	1.2076148	0.25272727	0.9122071	12	1025	tags=17%, list=5%, signal=18%
GO_ADHERENS_JUNCTION_ORGANIZATION	0.34412313	1.2070286	0.113513514	0.913571	130	4518	tags=23%, list=23%, signal=30%
GO_CHRONIC_INFLAMMATORY_RESPONSE	0.52193433	1.2046777	0.24423076	0.92331386	14	471	tags=14%, list=2%, signal=15%
GO_SEMINIFEROUS_TUBULE_DEVELOPMENT	0.54416645	1.2045943	0.26814517	0.9224144	12	6718	tags=83%, list=35%, signal=127%
GO_DRUG_TRANSPORT	0.33295542	1.2041087	0.114922814	0.9233171	159	2122	tags=13%, list=11%, signal=15%
GO_T_CELL_MIGRATION	0.39821506	1.2037406	0.16949153	0.9236939	49	1143	tags=12%, list=6%, signal=13%
GO_RELAXATION_OF_MUSCLE	0.44420007	1.2036073	0.20903955	0.9230003	26	2512	tags=27%, list=13%, signal=31%
GO_HYDROLASE_ACTIVITY_HYDROLYZING_N_GLYCOSYL_COMPOUNDS	0.47945878	1.2030619	0.21689059	0.92434096	21	2083	tags=19%, list=11%, signal=21%
GO_CHEMICAL_HOMEOSTASIS_WITHIN_A_TISSUE	0.5611398	1.2028059	0.26768643	0.9242023	11	4807	tags=64%, list=25%, signal=85%
GO_LYMPHOCYTE_MIGRATION	0.37586543	1.2027419	0.14074074	0.9232011	71	2646	tags=18%, list=14%, signal=21%
GO_SUCKLING_BEHAVIOR	0.54482424	1.2026553	0.2542735	0.9222987	12	682	tags=17%, list=4%, signal=17%
GO_REGULATION_OF_NEUROTRANSMITTER_RECEPTOR_ACTIVITY	0.39115807	1.2011414	0.17408124	0.92787546	57	2141	tags=14%, list=11%, signal=16%
GO_VASCULAR_ENDOTHELIAL_GROWTH_FACTOR_PRODUCTION	0.43155167	1.2009778	0.2	0.92730594	31	1804	tags=19%, list=9%, signal=21%
GO_GLOMERULAR_MESANGIUM_DEVELOPMENT	0.51394546	1.2003279	0.259542	0.9290939	14	2299	tags=21%, list=12%, signal=24%
GO_HEPATOCYTE_DIFFERENTIATION	0.5130784	1.2002414	0.24489796	0.92822546	14	4978	tags=50%, list=26%, signal=67%
GO_RESPONSE_TO_NITROSATIVE_STRESS	0.5719482	1.1993326	0.2406639	0.9310309	10	1619	tags=30%, list=8%, signal=33%
GO_BOX_H_ACA_RNP_COMPLEX	0.55731565	1.1980948	0.24951267	0.9354357	10	5076	tags=50%, list=26%, signal=68%
GO_CELL_MATRIX_ADHESION	0.32195374	1.1975073	0.100175746	0.93682474	202	4021	tags=21%, list=21%, signal=27%
GO_CYTOKINE_RECEPTOR_ACTIVITY	0.3773072	1.1974297	0.16793893	0.93594635	65	2949	tags=32%, list=15%, signal=38%
GO_POSITIVE_REGULATION_OF_MYELOID_LEUKOCYTE_DIFFERENTIATION	0.41145414	1.1971346	0.21150278	0.9360397	41	192	tags=5%, list=1%, signal=5%
GO_ANTIMICROBIAL_HUMORAL_RESPONSE	0.40538973	1.1967223	0.20650096	0.93665916	46	434	tags=9%, list=2%, signal=9%
GO_INTRINSIC_COMPONENT_OF_POSTSYNAPTIC_DENSITY_MEMBRANE	0.40746734	1.1957214	0.19489981	0.93994945	43	4192	tags=37%, list=22%, signal=47%
GO_CORTICAL_ACTIN_CYTOSKELETON	0.3666266	1.195662	0.17825311	0.9389531	78	2364	tags=13%, list=12%, signal=15%
GO_COENZYME_CATABOLIC_PROCESS	0.5377906	1.1945102	0.268714	0.9429432	12	721	tags=17%, list=4%, signal=17%
GO_ANOIKIS	0.42651516	1.1944127	0.2046332	0.94210863	32	1891	tags=16%, list=10%, signal=17%
GO_ASTROCYTE_DIFFERENTIATION	0.38341862	1.1939347	0.16415094	0.9431168	63	3065	tags=21%, list=16%, signal=24%
GO_POSITIVE_REGULATION_OF_EPITHELIAL_CELL_DIFFERENTIATION	0.401018	1.1937127	0.18714556	0.9428395	48	431	tags=6%, list=2%, signal=6%
GO_REGULATION_OF_PEPTIDE_HORMONE_SECRETION	0.32429957	1.1934775	0.119642854	0.94265324	175	1568	tags=11%, list=8%, signal=12%
GO_CARBOXYLIC_ESTER_HYDROLASE_ACTIVITY	0.35185295	1.1932433	0.16312057	0.9424124	98	2208	tags=19%, list=11%, signal=22%
GO_PATTERN_RECOGNITION_RECEPTOR_SIGNALING_PATHWAY	0.32870775	1.193033	0.114285715	0.9421222	165	3388	tags=16%, list=17%, signal=20%
GO_NEUROTRANSMITTER_GATED_ION_CHANNEL_CLUSTERING	0.5758385	1.1925784	0.26779026	0.9429094	10	369	tags=10%, list=2%, signal=10%
GO_ENDOCYTOSIS	0.29542893	1.1923306	0.05379747	0.94273996	476	3022	tags=15%, list=16%, signal=17%
GO_NUCLEAR_CHROMOSOME_TELOMERIC_REGION	0.3576799	1.1905378	0.15428571	0.9497265	97	614	tags=2%, list=3%, signal=2%
GO_SERINE_HYDROLASE_ACTIVITY	0.34261456	1.1902555	0.13108614	0.94973373	127	2049	tags=17%, list=11%, signal=18%
GO_HISTONE_H4_DEACETYLATION	0.5567172	1.190076	0.251938	0.9492976	11	5194	tags=55%, list=27%, signal=74%
GO_GANGLIOSIDE_BIOSYNTHETIC_PROCESS	0.56307995	1.1898856	0.28373015	0.94893634	10	2601	tags=30%, list=13%, signal=35%
GO_BASOLATERAL_PLASMA_MEMBRANE	0.32162762	1.1897554	0.11952862	0.9482958	192	2540	tags=16%, list=13%, signal=18%
GO_ENDOCYTIC_VESICLE_LUMEN	0.53611624	1.189728	0.26095238	0.9471474	12	3271	tags=33%, list=17%, signal=40%
GO_REGULATION_OF_ANTIGEN_PROCESSING_AND_PRESENTATION	0.5425421	1.189476	0.25461254	0.9470507	12	2407	tags=33%, list=12%, signal=38%
GO_LEFT_RIGHT_AXIS_SPECIFICATION	0.51884025	1.1893468	0.26708075	0.94639146	13	1194	tags=23%, list=6%, signal=25%
GO_3_5_CYCLIC_AMP_PHOSPHODIESTERASE_ACTIVITY	0.5479252	1.1893097	0.26482213	0.9452978	11	5562	tags=55%, list=29%, signal=76%
GO_POSITIVE_REGULATION_OF_VASCULAR_ENDOTHELIAL_GROWTH_FACTOR_PRODUCTION	0.45079917	1.1890085	0.2413793	0.9453743	27	1804	tags=22%, list=9%, signal=24%
GO_PURINE_NUCLEOTIDE_TRANSMEMBRANE_TRANSPORTER_ACTIVITY	0.5315137	1.1886663	0.24906367	0.9457407	13	1522	tags=15%, list=8%, signal=17%
GO_NAD_BIOSYNTHETIC_PROCESS	0.44369507	1.1885916	0.23232323	0.9448183	27	3330	tags=26%, list=17%, signal=31%
GO_EPITHELIAL_CELL_APOPTOTIC_PROCESS	0.356982	1.1874804	0.14716312	0.9487354	90	396	tags=6%, list=2%, signal=6%
GO_REGULATION_OF_INTEGRIN_ACTIVATION	0.56130475	1.187366	0.27593362	0.9480135	10	852	tags=10%, list=4%, signal=10%
GO_POSTSYNAPTIC_MEMBRANE_ORGANIZATION	0.41419193	1.1869835	0.214	0.94846183	35	2917	tags=17%, list=15%, signal=20%
GO_POSITIVE_REGULATION_OF_SMOOTH_MUSCLE_CELL_MIGRATION	0.41468588	1.1867853	0.20306513	0.9481495	39	2945	tags=26%, list=15%, signal=30%
GO_NEGATIVE_REGULATION_OF_MYOTUBE_DIFFERENTIATION	0.5045112	1.1862962	0.26045626	0.9491977	17	1307	tags=18%, list=7%, signal=19%
GO_NEGATIVE_REGULATION_OF_CARDIAC_MUSCLE_CELL_DIFFERENTIATION	0.4827513	1.1862949	0.238921	0.94794977	19	1307	tags=16%, list=7%, signal=17%
GO_DEVELOPMENTAL_INDUCTION	0.43647373	1.1854727	0.21621622	0.9504364	31	3383	tags=16%, list=17%, signal=20%
GO_MYD88_DEPENDENT_TOLL_LIKE_RECEPTOR_SIGNALING_PATHWAY	0.43850824	1.1845864	0.21747212	0.95314074	30	2507	tags=20%, list=13%, signal=23%
GO_SUPEROXIDE_METABOLIC_PROCESS	0.3844223	1.1845646	0.20152092	0.9519805	57	2762	tags=16%, list=14%, signal=18%
GO_NEGATIVE_REGULATION_OF_ENDOPLASMIC_RETICULUM_UNFOLDED_PROTEIN_RESPONSE	0.52858317	1.1844412	0.27408993	0.95127714	11	600	tags=9%, list=3%, signal=9%
GO_MYOFILAMENT	0.43822008	1.1841514	0.23018868	0.951274	28	2335	tags=21%, list=12%, signal=24%
GO_ENDOCYTIC_VESICLE_MEMBRANE	0.33074683	1.1839008	0.13992538	0.95115405	147	3316	tags=18%, list=17%, signal=21%
GO_SKELETAL_MYOFIBRIL_ASSEMBLY	0.50842506	1.1837045	0.2764706	0.95088524	15	1899	tags=20%, list=10%, signal=22%
GO_NUCLEAR_MATRIX	0.34743336	1.1830844	0.16134752	0.9524511	103	4194	tags=21%, list=22%, signal=27%
GO_CIS_GOLGI_NETWORK	0.39602122	1.1830821	0.21317829	0.95122975	50	4409	tags=30%, list=23%, signal=39%
GO_INTERLEUKIN_1_SECRETION	0.40693647	1.1828057	0.20547946	0.9513179	38	2435	tags=18%, list=13%, signal=21%
GO_INTRINSIC_COMPONENT_OF_POSTSYNAPTIC_SPECIALIZATION_MEMBRANE	0.38053262	1.1824906	0.199262	0.9515372	58	3884	tags=36%, list=20%, signal=45%
GO_ENDOPLASMIC_RETICULUM_LUMEN	0.30951777	1.1823583	0.1038526	0.950884	274	5159	tags=30%, list=27%, signal=40%
GO_POSITIVE_REGULATION_OF_CELL_CYCLE_G2_M_PHASE_TRANSITION	0.4355103	1.1817572	0.22113504	0.95237887	30	5043	tags=33%, list=26%, signal=45%
GO_REGULATION_OF_T_CELL_MIGRATION	0.41769046	1.1809928	0.22947761	0.95470685	34	1143	tags=12%, list=6%, signal=12%
GO_DNA_DIRECTED_DNA_POLYMERASE_ACTIVITY	0.44787294	1.1803588	0.22905028	0.9564577	25	2525	tags=16%, list=13%, signal=18%
GO_NEGATIVE_REGULATION_OF_CALCIUM_ION_TRANSPORT	0.38372132	1.1795939	0.21428572	0.9588152	50	1144	tags=10%, list=6%, signal=11%
GO_POSITIVE_REGULATION_OF_CIRCADIAN_RHYTHM	0.54192334	1.1795694	0.27160493	0.95768785	11	4493	tags=55%, list=23%, signal=71%
GO_TRANSMITTER_GATED_CHANNEL_ACTIVITY	0.4152181	1.1791048	0.23339659	0.95861304	40	2243	tags=30%, list=12%, signal=34%
GO_ACTIVATION_OF_ADENYLATE_CYCLASE_ACTIVITY	0.4520171	1.1788737	0.2416357	0.9584124	26	3670	tags=27%, list=19%, signal=33%
GO_REGULATION_OF_ERYTHROCYTE_DIFFERENTIATION	0.40367413	1.1778466	0.22810219	0.9619019	45	519	tags=7%, list=3%, signal=7%
GO_MUSCLE_ALPHA_ACTININ_BINDING	0.5178429	1.1775223	0.25736737	0.96219885	14	3266	tags=29%, list=17%, signal=34%
GO_COLLAGEN_BIOSYNTHETIC_PROCESS	0.39193988	1.1766711	0.20152092	0.9648822	44	1984	tags=14%, list=10%, signal=15%
GO_POSITIVE_REGULATION_OF_CYTOKINE_SECRETION	0.35516888	1.1762115	0.19845857	0.9657753	90	2681	tags=19%, list=14%, signal=22%
GO_POSITIVE_REGULATION_OF_ACTIN_NUCLEATION	0.487232	1.1760966	0.24654832	0.9651052	17	2364	tags=18%, list=12%, signal=20%
GO_STRUCTURAL_CONSTITUENT_OF_MUSCLE	0.4165931	1.1760188	0.21722114	0.96423566	38	1899	tags=13%, list=10%, signal=15%
GO_NEGATIVE_REGULATION_OF_INTERLEUKIN_1_BETA_PRODUCTION	0.48927376	1.1748749	0.25661916	0.9682958	16	3267	tags=31%, list=17%, signal=38%
GO_HORMONE_TRANSPORT	0.3094752	1.1743069	0.10471204	0.9697521	266	3049	tags=17%, list=16%, signal=19%
GO_NEGATIVE_REGULATION_OF_CELL_ADHESION	0.31560147	1.174215	0.0988075	0.96891594	228	1400	tags=8%, list=7%, signal=9%
GO_RETINOIC_ACID_METABOLIC_PROCESS	0.5192798	1.1734247	0.28716904	0.97146595	12	436	tags=17%, list=2%, signal=17%
GO_CLATHRIN_COATED_VESICLE_MEMBRANE	0.34792128	1.1732999	0.15970962	0.97081816	99	2923	tags=14%, list=15%, signal=17%
GO_REACTIVE_OXYGEN_SPECIES_METABOLIC_PROCESS	0.32934678	1.1731892	0.1451049	0.97007245	143	1523	tags=9%, list=8%, signal=10%
GO_TRNA_THREONYLCARBAMOYLADENOSINE_METABOLIC_PROCESS	0.5181364	1.1726614	0.2704918	0.97127306	12	2312	tags=42%, list=12%, signal=47%
GO_NEGATIVE_REGULATION_OF_VIRAL_ENTRY_INTO_HOST_CELL	0.49920073	1.1725569	0.2591876	0.97051316	16	103	tags=6%, list=1%, signal=6%
GO_LONG_CHAIN_FATTY_ACID_BIOSYNTHETIC_PROCESS	0.4731112	1.1723071	0.26095238	0.97037584	20	3705	tags=40%, list=19%, signal=49%
GO_CHLORIDE_CHANNEL_ACTIVITY	0.38491684	1.1716524	0.21698113	0.9721792	57	3949	tags=39%, list=20%, signal=48%
GO_POSITIVE_REGULATION_OF_BLOOD_CIRCULATION	0.3764772	1.1701839	0.19320215	0.9778121	58	266	tags=7%, list=1%, signal=7%
GO_RACEMASE_AND_EPIMERASE_ACTIVITY_ACTING_ON_CARBOHYDRATES_AND_DERIVATIVES	0.5322735	1.1700552	0.27148438	0.97722584	11	1181	tags=18%, list=6%, signal=19%
GO_HEART_VALVE_FORMATION	0.5187151	1.1688399	0.27160493	0.9817498	13	1612	tags=23%, list=8%, signal=25%
GO_PEPTIDE_TRANSMEMBRANE_TRANSPORTER_ACTIVITY	0.4353408	1.1686734	0.24474187	0.9812975	31	693	tags=10%, list=4%, signal=10%
GO_ENDOPLASMIC_RETICULUM_EXIT_SITE	0.4583723	1.168422	0.26086956	0.98129904	22	2934	tags=32%, list=15%, signal=37%
GO_MULTICELLULAR_ORGANISMAL_HOMEOSTASIS	0.29435763	1.1679629	0.07578254	0.9821885	407	3686	tags=20%, list=19%, signal=24%
GO_NEGATIVE_REGULATION_OF_CALCIUM_MEDIATED_SIGNALING	0.44286615	1.1678683	0.2264529	0.9813967	26	1572	tags=19%, list=8%, signal=21%
GO_WALKING_BEHAVIOR	0.43597224	1.1677203	0.249501	0.98084515	28	2463	tags=18%, list=13%, signal=20%
GO_PHAGOCYTIC_VESICLE	0.33392018	1.1676077	0.16871704	0.9800748	122	3607	tags=20%, list=19%, signal=25%
GO_MEMBRANE_BIOGENESIS	0.417204	1.1670967	0.22201492	0.9812454	32	3585	tags=22%, list=18%, signal=27%
GO_POSITIVE_REGULATION_OF_STEROID_BIOSYNTHETIC_PROCESS	0.5094308	1.1669712	0.26931107	0.9806246	14	988	tags=14%, list=5%, signal=15%
GO_SPECIFIC_GRANULE_LUMEN	0.38706273	1.1669024	0.1940594	0.97971547	51	1956	tags=18%, list=10%, signal=20%
GO_NEGATIVE_REGULATION_OF_CHEMOKINE_PRODUCTION	0.4954087	1.1663598	0.27959183	0.9810417	16	1400	tags=19%, list=7%, signal=20%
GO_REGULATION_OF_HORMONE_LEVELS	0.29292643	1.1661949	0.08347245	0.9806295	418	1568	tags=11%, list=8%, signal=11%
GO_REGULATION_OF_SIGNALING_RECEPTOR_ACTIVITY	0.29596335	1.1661001	0.1010101	0.97986835	392	4037	tags=26%, list=21%, signal=32%
GO_REGULATION_OF_HORMONE_SECRETION	0.31248027	1.1658831	0.12255773	0.9796312	217	3049	tags=17%, list=16%, signal=20%
GO_POSITIVE_REGULATION_OF_PHOSPHOLIPASE_ACTIVITY	0.3906897	1.1647222	0.22592592	0.9840517	47	1088	tags=11%, list=6%, signal=11%
GO_NEGATIVE_REGULATION_OF_LEUKOCYTE_APOPTOTIC_PROCESS	0.40369242	1.1647097	0.24418604	0.9828968	40	1256	tags=13%, list=6%, signal=13%
GO_STEROID_HORMONE_SECRETION	0.48712376	1.1646063	0.28515625	0.9821569	16	59	tags=6%, list=0%, signal=6%
GO_ANTIBACTERIAL_HUMORAL_RESPONSE	0.50580364	1.1645975	0.28210115	0.9809871	14	266	tags=14%, list=1%, signal=14%
GO_O_GLYCAN_PROCESSING	0.37962222	1.1640217	0.2123412	0.98238707	53	2523	tags=17%, list=13%, signal=19%
GO_THYMUS_DEVELOPMENT	0.39406037	1.1640126	0.24242425	0.981222	43	690	tags=7%, list=4%, signal=7%
GO_ENDOTHELIAL_CELL_CHEMOTAXIS	0.4507103	1.1639979	0.25889328	0.98008657	24	3839	tags=21%, list=20%, signal=26%
GO_CALCIUM_ACTIVATED_POTASSIUM_CHANNEL_ACTIVITY	0.5471136	1.1631827	0.3161157	0.9826241	10	1457	tags=30%, list=8%, signal=32%
GO_PHOSPHATIDYLINOSITOL_PHOSPHATE_BINDING	0.32879692	1.1631263	0.17570093	0.9816928	142	4599	tags=27%, list=24%, signal=35%
GO_REGULATION_OF_PROTEIN_AUTOPHOSPHORYLATION	0.3965584	1.1615117	0.2405303	0.98810166	44	4739	tags=30%, list=24%, signal=39%
GO_ANION_CHANNEL_ACTIVITY	0.36092788	1.1610193	0.2204301	0.9891852	68	3949	tags=35%, list=20%, signal=44%
GO_NEGATIVE_REGULATION_OF_CARDIAC_MUSCLE_TISSUE_DEVELOPMENT	0.4194869	1.1609184	0.24907748	0.9884498	35	1897	tags=14%, list=10%, signal=16%
GO_NEGATIVE_REGULATION_OF_EPIDERMAL_GROWTH_FACTOR_ACTIVATED_RECEPTOR_ACTIVITY	0.4923467	1.1609044	0.26746505	0.9873335	14	4420	tags=36%, list=23%, signal=46%
GO_POSITIVE_REGULATION_OF_DEPHOSPHORYLATION	0.39021695	1.160567	0.24022347	0.9877952	47	4445	tags=28%, list=23%, signal=36%
GO_ORGANELLE_MEMBRANE_CONTACT_SITE	0.47105065	1.1605054	0.25490198	0.98690003	19	5127	tags=42%, list=26%, signal=57%
GO_MEIOSIS_I_CELL_CYCLE_PROCESS	0.34389475	1.1603144	0.19525547	0.9865986	98	3706	tags=19%, list=19%, signal=24%
GO_TISSUE_REGENERATION	0.37918174	1.158855	0.23747681	0.99225837	53	1055	tags=9%, list=5%, signal=10%
GO_GAMMA_AMINOBUTYRIC_ACID_SIGNALING_PATHWAY	0.48322862	1.1587113	0.2754491	0.991672	17	2243	tags=35%, list=12%, signal=40%
GO_REGULATION_OF_EXTRINSIC_APOPTOTIC_SIGNALING_PATHWAY_VIA_DEATH_DOMAIN_RECEPTORS	0.38213313	1.1584709	0.23861566	0.9916472	52	519	tags=8%, list=3%, signal=8%
GO_OLIGODENDROCYTE_DEVELOPMENT	0.41487107	1.158336	0.25612053	0.9910662	37	882	tags=8%, list=5%, signal=8%
GO_OSTEOCLAST_DIFFERENTIATION	0.3575153	1.1578221	0.21886793	0.9922639	78	3120	tags=14%, list=16%, signal=17%
GO_GLIAL_CELL_PROLIFERATION	0.39455265	1.1574794	0.214539	0.9926618	44	1182	tags=11%, list=6%, signal=12%
GO_NUCLEOTIDE_BINDING_OLIGOMERIZATION_DOMAIN_CONTAINING_2_SIGNALING_PATHWAY	0.5117982	1.1572143	0.2874494	0.99273914	13	2080	tags=15%, list=11%, signal=17%
GO_OXIDOREDUCTASE_ACTIVITY_ACTING_ON_PAIRED_DONORS_WITH_INCORPORATION_OR_REDUCTION_OF_MOLECULAR_OXYGEN_NAD_P_H_AS_ONE_DONOR_AND_INCORPORATION_OF_ONE_ATOM_OF_OXYGEN	0.41836685	1.1565801	0.25636008	0.99452025	29	3105	tags=28%, list=16%, signal=33%
GO_REGULATION_OF_COLLAGEN_BIOSYNTHETIC_PROCESS	0.40808925	1.1565115	0.26792452	0.9936468	35	1984	tags=14%, list=10%, signal=16%
GO_LIPOPOLYSACCHARIDE_BINDING	0.4619792	1.156359	0.25548902	0.9931748	20	5725	tags=50%, list=30%, signal=71%
GO_NEGATIVE_REGULATION_OF_PROTEIN_ACETYLATION	0.45603967	1.1561226	0.27186313	0.9931718	22	1471	tags=14%, list=8%, signal=15%
GO_NEUROTRANSMITTER_UPTAKE	0.41159132	1.1558208	0.25101215	0.9934024	36	1182	tags=11%, list=6%, signal=12%
GO_VOLTAGE_GATED_ION_CHANNEL_ACTIVITY	0.32279363	1.1547993	0.17307693	0.9968559	161	2318	tags=18%, list=12%, signal=20%
GO_PHOSPHOLIPID_CATABOLIC_PROCESS	0.4153048	1.1547219	0.25367647	0.99603635	32	1324	tags=16%, list=7%, signal=17%
GO_DENSE_CORE_GRANULE	0.48376623	1.1544522	0.2778761	0.9962099	16	1402	tags=19%, list=7%, signal=20%
GO_RESPONSE_TO_ATP	0.43592042	1.1540325	0.27809525	0.9970042	27	3330	tags=33%, list=17%, signal=40%
GO_CARDIAC_RIGHT_VENTRICLE_MORPHOGENESIS	0.45745644	1.1535376	0.2804878	0.99817187	19	5069	tags=32%, list=26%, signal=43%
GO_AORTA_MORPHOGENESIS	0.42786634	1.1522689	0.25426945	1	29	3536	tags=21%, list=18%, signal=25%
GO_CELLULAR_RESPONSE_TO_MANGANESE_ION	0.5132044	1.1518487	0.31048387	1	12	1302	tags=25%, list=7%, signal=27%
GO_SECRETORY_GRANULE	0.28115928	1.151796	0.07704655	1	668	2244	tags=10%, list=12%, signal=11%
GO_OLIGOSACCHARIDE_CATABOLIC_PROCESS	0.52538955	1.1513959	0.30938125	1	11	2422	tags=27%, list=12%, signal=31%
GO_PROTECTION_FROM_NON_HOMOLOGOUS_END_JOINING_AT_TELOMERE	0.54605126	1.1513114	0.31346154	1	10	2688	tags=20%, list=14%, signal=23%
GO_EXCITATORY_SYNAPSE	0.40338525	1.1507658	0.24765478	1	37	682	tags=14%, list=4%, signal=14%
GO_INFLAMMATORY_RESPONSE	0.28664935	1.1506373	0.10998308	1	520	2576	tags=14%, list=13%, signal=16%
GO_INTRINSIC_COMPONENT_OF_ENDOPLASMIC_RETICULUM_MEMBRANE	0.32480004	1.1498584	0.16722973	1	145	2873	tags=13%, list=15%, signal=15%
GO_CYTOKINE_BINDING	0.3411181	1.149415	0.20037453	1	95	3336	tags=23%, list=17%, signal=28%
GO_CONDENSED_CHROMOSOME	0.31006503	1.1490378	0.14675768	1	204	2517	tags=11%, list=13%, signal=13%
GO_ARTERY_MORPHOGENESIS	0.37350315	1.1489627	0.24221453	1	59	3892	tags=22%, list=20%, signal=27%
GO_REGULATION_OF_T_CELL_APOPTOTIC_PROCESS	0.420971	1.1483539	0.27567568	1	30	2646	tags=23%, list=14%, signal=27%
GO_REGULATION_OF_NECROTIC_CELL_DEATH	0.43008995	1.1472504	0.26824456	1	25	519	tags=8%, list=3%, signal=8%
GO_NEGATIVE_REGULATION_OF_ACTIN_FILAMENT_BUNDLE_ASSEMBLY	0.4563927	1.1465327	0.27755904	1	21	42	tags=5%, list=0%, signal=5%
GO_AV_NODE_CELL_TO_BUNDLE_OF_HIS_CELL_COMMUNICATION	0.54153734	1.1455104	0.31176472	1	10	2035	tags=30%, list=10%, signal=34%
GO_NEUROTROPHIN_TRK_RECEPTOR_SIGNALING_PATHWAY	0.4114799	1.1452842	0.2873346	1	31	3335	tags=29%, list=17%, signal=35%
GO_PHOSPHATIDYLINOSITOL_DEPHOSPHORYLATION	0.43695948	1.1445684	0.29083666	1	25	30	tags=4%, list=0%, signal=4%
GO_APOPTOTIC_CELL_CLEARANCE	0.40256885	1.1442484	0.25301206	1	36	3839	tags=28%, list=20%, signal=35%
GO_POSITIVE_REGULATION_OF_LIPID_BIOSYNTHETIC_PROCESS	0.36195284	1.1428839	0.25177306	1	64	3709	tags=27%, list=19%, signal=33%
GO_NEGATIVE_REGULATION_OF_VASCULAR_PERMEABILITY	0.52958196	1.1426816	0.3241107	1	11	4790	tags=36%, list=25%, signal=48%
GO_FERTILIZATION	0.32811275	1.1426164	0.1977612	1	113	1655	tags=12%, list=9%, signal=13%
GO_ENDOCRINE_PROCESS	0.36509687	1.1425803	0.23420075	1	61	1262	tags=8%, list=7%, signal=9%
GO_POSITIVE_REGULATION_OF_SYNAPSE_ASSEMBLY	0.3662756	1.1409304	0.26728973	1	58	4918	tags=36%, list=25%, signal=48%
GO_MAIN_AXON	0.35957754	1.1402341	0.22710623	1	60	2009	tags=15%, list=10%, signal=17%
GO_CD4_POSITIVE_ALPHA_BETA_T_CELL_CYTOKINE_PRODUCTION	0.48808596	1.1401552	0.3126177	1	15	3267	tags=27%, list=17%, signal=32%
GO_LEUKOCYTE_MEDIATED_IMMUNITY	0.27892324	1.1401095	0.06875	1	629	2507	tags=11%, list=13%, signal=12%
GO_DETECTION_OF_CALCIUM_ION	0.5384414	1.1399348	0.32388663	1	10	1285	tags=30%, list=7%, signal=32%
GO_PROTEIN_PHOSPHATASE_TYPE_1_COMPLEX	0.53023773	1.1397622	0.31991953	1	10	600	tags=10%, list=3%, signal=10%
GO_CELL_SUBSTRATE_ADHESION	0.2924797	1.1388372	0.13745704	1	312	4667	tags=24%, list=24%, signal=32%
GO_INTERLEUKIN_6_SECRETION	0.4180338	1.1387258	0.2761194	1	30	1528	tags=17%, list=8%, signal=18%
GO_MESODERM_DEVELOPMENT	0.32656404	1.1382996	0.2	1	115	3536	tags=18%, list=18%, signal=22%
GO_COMPLEMENT_ACTIVATION	0.38958326	1.1382974	0.26966292	1	40	2486	tags=23%, list=13%, signal=26%
GO_METANEPHRIC_GLOMERULUS_DEVELOPMENT	0.5094308	1.1374036	0.31237322	1	13	2299	tags=23%, list=12%, signal=26%
GO_DENDRITE_SELF_AVOIDANCE	0.48580146	1.1373076	0.2994129	1	14	6002	tags=57%, list=31%, signal=83%
GO_CALCIUM_CHANNEL_REGULATOR_ACTIVITY	0.4012558	1.1372554	0.27037036	1	38	2721	tags=18%, list=14%, signal=21%
GO_URETER_DEVELOPMENT	0.4758342	1.1370097	0.30416667	1	16	5649	tags=44%, list=29%, signal=62%
GO_CELLULAR_POTASSIUM_ION_HOMEOSTASIS	0.5089228	1.1368778	0.2975048	1	12	2305	tags=42%, list=12%, signal=47%
GO_REGULATION_OF_PLASMA_MEMBRANE_ORGANIZATION	0.51427567	1.1361214	0.31238094	1	12	4829	tags=42%, list=25%, signal=55%
GO_GLUCOCORTICOID_METABOLIC_PROCESS	0.4824101	1.136043	0.30980393	1	16	1257	tags=19%, list=6%, signal=20%
GO_GROWTH_FACTOR_ACTIVITY	0.32800597	1.1358393	0.20925926	1	127	3808	tags=26%, list=20%, signal=32%
GO_VENTRICULAR_CARDIAC_MUSCLE_CELL_DIFFERENTIATION	0.4883192	1.1357412	0.30058938	1	15	6602	tags=53%, list=34%, signal=81%
GO_MYOSIN_COMPLEX	0.37565154	1.1346595	0.23507462	1	53	1899	tags=15%, list=10%, signal=17%
GO_REGULATION_OF_OLIGODENDROCYTE_DIFFERENTIATION	0.42569304	1.1346016	0.29563493	1	27	5107	tags=33%, list=26%, signal=45%
GO_RESPONSE_TO_PH	0.41542253	1.1343286	0.2636535	1	33	1173	tags=15%, list=6%, signal=16%
GO_LIPID_GLYCOSYLATION	0.524056	1.1341939	0.33061224	1	10	3966	tags=40%, list=20%, signal=50%
GO_FC_RECEPTOR_SIGNALING_PATHWAY	0.31025615	1.1341901	0.16428572	1	163	2364	tags=10%, list=12%, signal=12%
GO_RETROGRADE_VESICLE_MEDIATED_TRANSPORT_GOLGI_TO_ENDOPLASMIC_RETICULUM	0.34103772	1.1341738	0.23359074	1	84	5462	tags=36%, list=28%, signal=50%
GO_RUFFLE_MEMBRANE	0.34350812	1.1337619	0.24074075	1	86	3650	tags=16%, list=19%, signal=20%
GO_PEPTIDE_HORMONE_SECRETION	0.30754125	1.1328175	0.19279279	1	214	1568	tags=10%, list=8%, signal=11%
GO_FIBRILLAR_COLLAGEN_TRIMER	0.52476513	1.1319122	0.33070865	1	10	489	tags=10%, list=3%, signal=10%
GO_CORTICAL_CYTOSKELETON_ORGANIZATION	0.38117883	1.1311059	0.27184466	1	45	852	tags=7%, list=4%, signal=7%
GO_HORMONE_ACTIVITY	0.3636535	1.1307381	0.24528302	1	65	2097	tags=26%, list=11%, signal=29%
GO_SODIUM_ION_EXPORT_ACROSS_PLASMA_MEMBRANE	0.5023663	1.1306616	0.32149902	1	13	1772	tags=38%, list=9%, signal=42%
GO_MULTIVESICULAR_BODY_MEMBRANE	0.5285707	1.1305861	0.31526104	1	10	2868	tags=30%, list=15%, signal=35%
GO_REGULATION_OF_LONG_TERM_NEURONAL_SYNAPTIC_PLASTICITY	0.43893516	1.130482	0.3084112	1	24	682	tags=8%, list=4%, signal=9%
GO_NEUROPEPTIDE_SIGNALING_PATHWAY	0.3722192	1.1295712	0.25497288	1	54	1532	tags=17%, list=8%, signal=18%
GO_POSTSYNAPTIC_NEUROTRANSMITTER_RECEPTOR_ACTIVITY	0.39519763	1.1295044	0.2626459	1	37	2243	tags=35%, list=12%, signal=40%
GO_CYCLOSPORIN_A_BINDING	0.49297842	1.1291176	0.31506848	1	14	1820	tags=21%, list=9%, signal=24%
GO_RESPONSE_TO_INTERLEUKIN_2	0.51855135	1.128888	0.3266129	1	12	2227	tags=25%, list=11%, signal=28%
GO_GOLGI_ASSOCIATED_VESICLE_MEMBRANE	0.3308975	1.1288415	0.23062731	1	101	2894	tags=13%, list=15%, signal=15%
GO_CYTOPLASMIC_TRANSLATIONAL_INITIATION	0.41833767	1.1288196	0.28190476	1	31	1367	tags=10%, list=7%, signal=10%
GO_CLEAVAGE_FURROW	0.36929592	1.1279637	0.2518797	1	50	2340	tags=18%, list=12%, signal=20%
GO_ALCOHOL_BINDING	0.35477206	1.1259382	0.2443281	1	70	2207	tags=19%, list=11%, signal=21%
GO_POSITIVE_REGULATION_OF_LIPID_CATABOLIC_PROCESS	0.45189574	1.1257468	0.31717172	1	20	3710	tags=35%, list=19%, signal=43%
GO_SPECIFIC_GRANULE	0.31512043	1.1251262	0.2192029	1	133	3516	tags=18%, list=18%, signal=22%
GO_ADULT_LOCOMOTORY_BEHAVIOR	0.351008	1.1247165	0.25097275	1	72	1957	tags=13%, list=10%, signal=14%
GO_REGULATION_OF_RECEPTOR_CLUSTERING	0.53243613	1.1246454	0.3212121	1	10	2917	tags=20%, list=15%, signal=24%
GO_NEGATIVE_REGULATION_OF_IMMUNE_EFFECTOR_PROCESS	0.33445868	1.1244775	0.22346368	1	97	1924	tags=12%, list=10%, signal=14%
GO_PLASMA_MEMBRANE_PHOSPHOLIPID_SCRAMBLING	0.48530087	1.1243861	0.32821497	1	14	3269	tags=29%, list=17%, signal=34%
GO_TRANSFORMING_GROWTH_FACTOR_BETA_PRODUCTION	0.4013098	1.1241255	0.26768643	1	35	214	tags=6%, list=1%, signal=6%
GO_PLASMA_LIPOPROTEIN_PARTICLE_CLEARANCE	0.37972283	1.1238854	0.27889907	1	49	2423	tags=22%, list=12%, signal=26%
GO_REGULATION_OF_VIRAL_ENTRY_INTO_HOST_CELL	0.41813377	1.1237088	0.28598484	1	27	5667	tags=41%, list=29%, signal=57%
GO_NEGATIVE_REGULATION_OF_DNA_REPAIR	0.3920241	1.1236445	0.28060263	1	34	2632	tags=24%, list=14%, signal=27%
GO_REGULATION_OF_SYNAPTIC_PLASTICITY	0.31038073	1.1233649	0.2	1	159	3711	tags=23%, list=19%, signal=29%
GO_NEGATIVE_REGULATION_OF_ESTABLISHMENT_OF_PROTEIN_LOCALIZATION	0.3125583	1.1233106	0.21492007	1	157	3036	tags=16%, list=16%, signal=19%
GO_SIGNAL_RECOGNITION_PARTICLE_ENDOPLASMIC_RETICULUM_TARGETING	0.52686214	1.1230764	0.3528265	1	10	1209	tags=20%, list=6%, signal=21%
GO_I_BAND	0.3269968	1.122374	0.25454545	1	115	3760	tags=25%, list=19%, signal=31%
GO_IONOTROPIC_GLUTAMATE_RECEPTOR_BINDING	0.4190856	1.1217493	0.3091603	1	28	2224	tags=18%, list=11%, signal=20%
GO_CATALYTIC_ACTIVITY_ACTING_ON_DNA	0.30902678	1.1215343	0.20833333	1	173	3419	tags=14%, list=18%, signal=17%
GO_NEGATIVE_REGULATION_OF_CARDIOCYTE_DIFFERENTIATION	0.43641528	1.1215278	0.2989899	1	23	1307	tags=13%, list=7%, signal=14%
GO_RESPONSE_TO_IONIZING_RADIATION	0.31587228	1.1212211	0.20142603	1	140	3069	tags=13%, list=16%, signal=15%
GO_ACTIN_CROSSLINK_FORMATION	0.53640115	1.1211787	0.34210527	1	10	542	tags=10%, list=3%, signal=10%
GO_PROTEIN_HOMOOLIGOMERIZATION	0.2903823	1.1205235	0.15672913	1	292	2305	tags=11%, list=12%, signal=13%
GO_AUTOPHAGOSOME_MEMBRANE	0.41291898	1.1204969	0.28737864	1	30	4031	tags=43%, list=21%, signal=55%
GO_DNA_POLYMERASE_ACTIVITY	0.40612838	1.1204201	0.29752067	1	32	353	tags=6%, list=2%, signal=6%
GO_HIGH_DENSITY_LIPOPROTEIN_PARTICLE_CLEARANCE	0.5056344	1.1200392	0.36798337	1	11	1324	tags=36%, list=7%, signal=39%
GO_NEURON_PROJECTION_MEMBRANE	0.37902007	1.1199069	0.2620424	1	48	2243	tags=21%, list=12%, signal=24%
GO_POSITIVE_REGULATION_OF_CELL_SUBSTRATE_ADHESION	0.32656786	1.1197565	0.22752294	1	109	5229	tags=28%, list=27%, signal=39%
GO_INTRACELLULAR_LIGAND_GATED_ION_CHANNEL_ACTIVITY	0.43056124	1.1197163	0.33076924	1	27	1285	tags=15%, list=7%, signal=16%
GO_TELOMERE_MAINTENANCE_IN_RESPONSE_TO_DNA_DAMAGE	0.5010931	1.1196774	0.3253493	1	13	4402	tags=31%, list=23%, signal=40%
GO_REGULATION_OF_GONAD_DEVELOPMENT	0.4818444	1.118037	0.32633588	1	15	1909	tags=20%, list=10%, signal=22%
GO_RESPONSE_TO_MINERALOCORTICOID	0.42748433	1.1174753	0.31454545	1	24	988	tags=13%, list=5%, signal=13%
GO_INNERVATION	0.421177	1.1170882	0.30891088	1	27	555	tags=7%, list=3%, signal=8%
GO_COPII_COATED_ER_TO_GOLGI_TRANSPORT_VESICLE	0.3384239	1.1165258	0.24861878	1	86	2880	tags=14%, list=15%, signal=16%
GO_INNATE_IMMUNE_RESPONSE	0.2727044	1.1165252	0.12520325	1	663	2674	tags=11%, list=14%, signal=13%
GO_IRON_ION_TRANSMEMBRANE_TRANSPORTER_ACTIVITY	0.51713026	1.116179	0.34874758	1	11	2391	tags=27%, list=12%, signal=31%
GO_POSITIVE_REGULATION_OF_LIPID_METABOLIC_PROCESS	0.3268091	1.1161321	0.24727273	1	114	1450	tags=12%, list=7%, signal=13%
GO_AMINO_ACID_TRANSMEMBRANE_TRANSPORT	0.35582003	1.1157973	0.2838095	1	67	5198	tags=30%, list=27%, signal=41%
GO_CELLULAR_RESPONSE_TO_BIOTIC_STIMULUS	0.30684304	1.1157595	0.20623916	1	180	2714	tags=14%, list=14%, signal=17%
GO_REGULATION_OF_PLATELET_ACTIVATION	0.42079523	1.1147544	0.30912477	1	28	2540	tags=18%, list=13%, signal=21%
GO_DITERPENOID_METABOLIC_PROCESS	0.34998783	1.1144416	0.26717559	1	68	1447	tags=15%, list=7%, signal=16%
GO_PHOSPHATIDYLSERINE_BINDING	0.36734167	1.1144332	0.28136882	1	49	5923	tags=53%, list=31%, signal=76%
GO_SENSORY_PERCEPTION_OF_SMELL	0.42092523	1.1140618	0.30245748	1	28	1395	tags=14%, list=7%, signal=15%
GO_REGULATION_OF_CYTOSOLIC_CALCIUM_ION_CONCENTRATION	0.29384646	1.113328	0.18956521	1	266	2785	tags=16%, list=14%, signal=18%
GO_CATECHOLAMINE_BINDING	0.512772	1.113114	0.37371662	1	10	2141	tags=30%, list=11%, signal=34%
GO_REGULATION_OF_RESPONSE_TO_EXTERNAL_STIMULUS	0.27333084	1.1122464	0.119873814	1	616	2576	tags=13%, list=13%, signal=15%
GO_AMINO_ACID_TRANSPORT	0.3290779	1.1116753	0.26737967	1	115	2590	tags=16%, list=13%, signal=18%
GO_LEUKOCYTE_MIGRATION	0.28905258	1.1114017	0.2048611	1	321	2467	tags=13%, list=13%, signal=15%
GO_SULFURIC_ESTER_HYDROLASE_ACTIVITY	0.48114672	1.1113131	0.34124088	1	14	7631	tags=57%, list=39%, signal=94%
GO_LOCOMOTORY_BEHAVIOR	0.3082899	1.110846	0.19109462	1	166	2463	tags=15%, list=13%, signal=17%
GO_POSITIVE_REGULATION_OF_APOPTOTIC_SIGNALING_PATHWAY	0.30718994	1.1107899	0.21869488	1	161	2661	tags=12%, list=14%, signal=14%
GO_REGULATION_OF_ORGAN_GROWTH	0.33590528	1.1102766	0.2569316	1	88	1897	tags=11%, list=10%, signal=13%
GO_REGULATION_OF_PHOSPHOLIPASE_ACTIVITY	0.36017516	1.1102152	0.2865275	1	56	1088	tags=9%, list=6%, signal=9%
GO_ACTININ_BINDING	0.40194076	1.1099968	0.30939227	1	33	2035	tags=21%, list=10%, signal=24%
GO_STRIATED_MUSCLE_MYOSIN_THICK_FILAMENT_ASSEMBLY	0.51439434	1.1095603	0.34860557	1	10	1899	tags=20%, list=10%, signal=22%
GO_REGULATION_OF_DNA_METABOLIC_PROCESS	0.29108083	1.1078242	0.20200334	1	256	1984	tags=7%, list=10%, signal=8%
GO_IMMUNE_EFFECTOR_PROCESS	0.2650069	1.1076356	0.10714286	1	939	2524	tags=11%, list=13%, signal=12%
GO_CELL_RECOGNITION	0.3283619	1.1074356	0.27079645	1	105	3433	tags=22%, list=18%, signal=26%
GO_POSITIVE_REGULATION_OF_MORPHOGENESIS_OF_AN_EPITHELIUM	0.4069291	1.1073551	0.3258427	1	31	2690	tags=16%, list=14%, signal=19%
GO_PROTEIN_AUTO_ADP_RIBOSYLATION	0.5084227	1.1067575	0.34980989	1	11	3697	tags=27%, list=19%, signal=34%
GO_NEGATIVE_REGULATION_OF_PEPTIDYL_TYROSINE_PHOSPHORYLATION	0.37248695	1.1065488	0.27671754	1	49	4596	tags=24%, list=24%, signal=32%
GO_SECRETORY_VESICLE	0.26643476	1.1065195	0.1163142	1	802	2524	tags=11%, list=13%, signal=13%
GO_CELLULAR_RESPONSE_TO_DSRNA	0.44115922	1.1063905	0.33200794	1	20	3743	tags=25%, list=19%, signal=31%
GO_REGULATION_OF_GLIAL_CELL_DIFFERENTIATION	0.35751984	1.1062194	0.30597016	1	58	3065	tags=19%, list=16%, signal=22%
GO_VOLTAGE_GATED_POTASSIUM_CHANNEL_ACTIVITY	0.34525615	1.1058054	0.27715355	1	70	912	tags=13%, list=5%, signal=13%
GO_PROTEIN_PROCESSING	0.30278033	1.1053815	0.22086957	1	182	2496	tags=13%, list=13%, signal=15%
GO_LONG_CHAIN_FATTY_ACID_COA_LIGASE_ACTIVITY	0.47841737	1.1050193	0.3286004	1	13	34	tags=8%, list=0%, signal=8%
GO_POSITIVE_REGULATION_OF_GLIAL_CELL_PROLIFERATION	0.4591595	1.1047919	0.3448276	1	18	1182	tags=17%, list=6%, signal=18%
GO_GLUCOSYLTRANSFERASE_ACTIVITY	0.45087317	1.1045359	0.33064517	1	18	5681	tags=44%, list=29%, signal=63%
GO_MACROPHAGE_DIFFERENTIATION	0.4038486	1.1040332	0.32421875	1	35	5537	tags=46%, list=29%, signal=64%
GO_MYELOID_DENDRITIC_CELL_DIFFERENTIATION	0.46980518	1.1037729	0.336	1	14	4353	tags=29%, list=22%, signal=37%
GO_MODULATION_OF_EXCITATORY_POSTSYNAPTIC_POTENTIAL	0.390669	1.103726	0.30018082	1	37	3711	tags=27%, list=19%, signal=33%
GO_REGULATION_OF_RESPONSE_TO_DRUG	0.34503758	1.1037064	0.2846847	1	71	1188	tags=11%, list=6%, signal=12%
GO_POSITIVE_REGULATION_OF_MONOCYTE_CHEMOTAXIS	0.48061317	1.103386	0.34169886	1	13	5111	tags=46%, list=26%, signal=63%
GO_NEGATIVE_REGULATION_OF_MAPK_CASCADE	0.31170622	1.1032515	0.22841726	1	154	3442	tags=18%, list=18%, signal=21%
GO_CELLULAR_SODIUM_ION_HOMEOSTASIS	0.47741163	1.1019516	0.33005893	1	14	1772	tags=29%, list=9%, signal=31%
GO_REGULATION_OF_LYMPHOCYTE_MIGRATION	0.37351856	1.1017168	0.30268198	1	46	2646	tags=17%, list=14%, signal=20%
GO_REGULATION_OF_CELL_SUBSTRATE_ADHESION	0.3027091	1.1011826	0.24956064	1	190	4836	tags=24%, list=25%, signal=31%
GO_ACTIVATION_OF_PROTEIN_KINASE_A_ACTIVITY	0.46023357	1.0999722	0.35603112	1	16	5373	tags=44%, list=28%, signal=60%
GO_MYOSIN_FILAMENT_ORGANIZATION	0.49114135	1.099972	0.35841584	1	12	1899	tags=17%, list=10%, signal=18%
GO_LONG_TERM_SYNAPTIC_POTENTIATION	0.33757558	1.0991577	0.27737227	1	76	3670	tags=26%, list=19%, signal=32%
GO_VOLTAGE_GATED_CATION_CHANNEL_ACTIVITY	0.31814313	1.0991086	0.27413127	1	115	2739	tags=20%, list=14%, signal=23%
GO_SINGLE_STRANDED_DNA_BINDING	0.32356858	1.0990691	0.2599278	1	103	3036	tags=13%, list=16%, signal=15%
GO_CYTOSKELETAL_ADAPTOR_ACTIVITY	0.48102182	1.0985225	0.35714287	1	13	600	tags=8%, list=3%, signal=8%
GO_LIGAND_GATED_ION_CHANNEL_ACTIVITY	0.3250538	1.0983279	0.28037384	1	105	2053	tags=21%, list=11%, signal=23%
GO_NUCLEOTIDE_TRANSPORT	0.43439713	1.0979484	0.32617188	1	20	1882	tags=20%, list=10%, signal=22%
GO_MEIOTIC_CELL_CYCLE_PROCESS	0.30409586	1.0978109	0.25852782	1	159	3774	tags=18%, list=19%, signal=22%
GO_SYNAPSE_ASSEMBLY	0.30811286	1.0971221	0.25524476	1	156	3771	tags=21%, list=19%, signal=25%
GO_CARDIAC_CONDUCTION_SYSTEM_DEVELOPMENT	0.4983761	1.0970215	0.38663968	1	12	7386	tags=67%, list=38%, signal=108%
GO_POSITIVE_REGULATION_OF_TUMOR_NECROSIS_FACTOR_SECRETION	0.5166304	1.0969981	0.3507014	1	10	1528	tags=30%, list=8%, signal=33%
GO_ARF_GUANYL_NUCLEOTIDE_EXCHANGE_FACTOR_ACTIVITY	0.45017302	1.0967486	0.34747475	1	19	2417	tags=26%, list=12%, signal=30%
GO_REGULATION_OF_FIBRINOLYSIS	0.521694	1.0966247	0.3531746	1	10	1427	tags=20%, list=7%, signal=22%
GO_POSITIVE_REGULATION_OF_INTERLEUKIN_6_PRODUCTION	0.3461935	1.0957662	0.29704797	1	69	2548	tags=19%, list=13%, signal=22%
GO_NEGATIVE_REGULATION_OF_PEPTIDYL_LYSINE_ACETYLATION	0.440512	1.0954413	0.34136546	1	19	1471	tags=11%, list=8%, signal=11%
GO_AMINE_TRANSPORT	0.33870846	1.0953357	0.28007182	1	68	2590	tags=21%, list=13%, signal=24%
GO_REGULATION_OF_SYSTEMIC_ARTERIAL_BLOOD_PRESSURE_BY_HORMONE	0.3994099	1.0948204	0.35171103	1	29	1018	tags=10%, list=5%, signal=11%
GO_PYRIDINE_CONTAINING_COMPOUND_BIOSYNTHETIC_PROCESS	0.39171916	1.093915	0.33208954	1	33	3735	tags=27%, list=19%, signal=34%
GO_CYSTEINE_TYPE_ENDOPEPTIDASE_ACTIVITY_INVOLVED_IN_APOPTOTIC_PROCESS	0.50112194	1.0935327	0.37551022	1	12	5820	tags=50%, list=30%, signal=71%
GO_GLIAL_CELL_APOPTOTIC_PROCESS	0.46305257	1.093511	0.34355828	1	14	6233	tags=57%, list=32%, signal=84%
GO_POTASSIUM_ION_HOMEOSTASIS	0.41516724	1.0927343	0.36023623	1	25	2656	tags=28%, list=14%, signal=32%
GO_TYPE_B_PANCREATIC_CELL_PROLIFERATION	0.45659643	1.0924093	0.3529412	1	18	2682	tags=28%, list=14%, signal=32%
GO_POSITIVE_REGULATION_OF_MAPK_CASCADE	0.2727236	1.092201	0.19666667	1	437	2853	tags=13%, list=15%, signal=14%
GO_INNER_DYNEIN_ARM_ASSEMBLY	0.48179656	1.0919149	0.37022132	1	13	1948	tags=23%, list=10%, signal=26%
GO_LAMELLAR_BODY	0.48808694	1.0916378	0.38565892	1	13	4867	tags=54%, list=25%, signal=72%
GO_CYTOKINE_ACTIVITY	0.3149941	1.0912292	0.27689594	1	122	3529	tags=23%, list=18%, signal=28%
GO_INSULIN_RECEPTOR_SUBSTRATE_BINDING	0.5082363	1.0910561	0.3782696	1	11	4153	tags=36%, list=21%, signal=46%
GO_REGULATION_OF_POSITIVE_CHEMOTAXIS	0.42259398	1.090877	0.33078393	1	23	3976	tags=30%, list=21%, signal=38%
GO_CIRCADIAN_SLEEP_WAKE_CYCLE_SLEEP	0.4825686	1.0900834	0.35272726	1	13	2441	tags=38%, list=13%, signal=44%
GO_ADRENERGIC_RECEPTOR_SIGNALING_PATHWAY	0.4339879	1.089991	0.36309522	1	20	2141	tags=20%, list=11%, signal=22%
GO_NEGATIVE_REGULATION_OF_RESPONSE_TO_CYTOKINE_STIMULUS	0.36051837	1.0897394	0.31028038	1	52	2674	tags=19%, list=14%, signal=22%
GO_PHOSPHATIDYLINOSITOL_PHOSPHATE_PHOSPHATASE_ACTIVITY	0.40601996	1.0896496	0.3314501	1	26	30	tags=4%, list=0%, signal=4%
GO_REGULATION_OF_PHAGOCYTOSIS	0.33746353	1.0895557	0.30635837	1	74	5371	tags=38%, list=28%, signal=52%
GO_CELL_AGGREGATION	0.46550816	1.0893102	0.35236222	1	15	445	tags=13%, list=2%, signal=14%
GO_NEUROTRANSMITTER_REUPTAKE	0.43919316	1.0892218	0.35728544	1	20	1144	tags=15%, list=6%, signal=16%
GO_GLUTAMATE_RECEPTOR_SIGNALING_PATHWAY	0.3386541	1.0890769	0.2967033	1	78	4071	tags=24%, list=21%, signal=31%
GO_POSITIVE_REGULATION_OF_SYNAPTIC_TRANSMISSION_GLUTAMATERGIC	0.4043867	1.0890708	0.35238096	1	27	3663	tags=26%, list=19%, signal=32%
GO_LIPASE_INHIBITOR_ACTIVITY	0.46620965	1.0882785	0.37724552	1	14	3655	tags=50%, list=19%, signal=62%
GO_ANTIGEN_PROCESSING_AND_PRESENTATION_OF_EXOGENOUS_PEPTIDE_ANTIGEN_VIA_MHC_CLASS_I	0.3399088	1.0879664	0.31135532	1	75	4391	tags=25%, list=23%, signal=33%
GO_REGULATION_OF_CARDIAC_MUSCLE_CONTRACTION_BY_CALCIUM_ION_SIGNALING	0.42699668	1.0876877	0.36608863	1	24	2035	tags=25%, list=10%, signal=28%
GO_REGULATION_OF_WATER_LOSS_VIA_SKIN	0.43171293	1.0869622	0.32931727	1	21	4479	tags=48%, list=23%, signal=62%
GO_NEUROTROPHIN_SIGNALING_PATHWAY	0.3792262	1.0869378	0.3483366	1	37	3335	tags=27%, list=17%, signal=33%
GO_PASSIVE_TRANSMEMBRANE_TRANSPORTER_ACTIVITY	0.2772811	1.0867113	0.19532554	1	356	2358	tags=18%, list=12%, signal=20%
GO_NON_RECOMBINATIONAL_REPAIR	0.3299199	1.0858022	0.3046595	1	78	2777	tags=17%, list=14%, signal=19%
GO_SECONDARY_ALCOHOL_METABOLIC_PROCESS	0.3337798	1.08391	0.315508	1	71	3655	tags=21%, list=19%, signal=26%
GO_MAINTENANCE_OF_GASTROINTESTINAL_EPITHELIUM	0.4419864	1.0837246	0.34141415	1	19	1081	tags=11%, list=6%, signal=11%
GO_NEGATIVE_REGULATION_OF_MUSCLE_CELL_DIFFERENTIATION	0.3548691	1.083496	0.33333334	1	56	1307	tags=11%, list=7%, signal=11%
GO_POSITIVE_REGULATION_OF_CELL_POPULATION_PROLIFERATION	0.2619755	1.0833665	0.17557251	1	786	3406	tags=15%, list=18%, signal=18%
GO_RESPONSE_TO_ANTINEOPLASTIC_AGENT	0.3314889	1.0828055	0.30286738	1	83	1872	tags=7%, list=10%, signal=8%
GO_LIPID_BINDING	0.2659951	1.082553	0.18267716	1	604	3306	tags=16%, list=17%, signal=19%
GO_DENDRITIC_SPINE_MEMBRANE	0.50277406	1.0821748	0.37944663	1	10	579	tags=20%, list=3%, signal=21%
GO_POSITIVE_REGULATION_OF_OXIDATIVE_STRESS_INDUCED_CELL_DEATH	0.47520152	1.0819938	0.38030887	1	13	153	tags=8%, list=1%, signal=8%
GO_REGULATION_OF_ENDOPLASMIC_RETICULUM_STRESS_INDUCED_INTRINSIC_APOPTOTIC_SIGNALING_PATHWAY	0.3941074	1.0816625	0.3288719	1	30	2634	tags=23%, list=14%, signal=27%
GO_PROTEIN_LOCALIZATION_TO_CILIUM	0.36850137	1.0815713	0.32950193	1	45	3545	tags=29%, list=18%, signal=35%
GO_PROTEIN_SERINE_THREONINE_PHOSPHATASE_COMPLEX	0.37420365	1.0815489	0.32874015	1	44	4751	tags=34%, list=25%, signal=45%
GO_NUCLEAR_PERIPHERY	0.30891454	1.0814561	0.28544423	1	129	4194	tags=19%, list=22%, signal=25%
GO_MITOCHONDRION_LOCALIZATION	0.36831868	1.0811428	0.34099618	1	42	1249	tags=10%, list=6%, signal=10%
GO_POSITIVE_REGULATION_OF_EPIDERMAL_CELL_DIFFERENTIATION	0.4522947	1.081102	0.35582823	1	17	3458	tags=24%, list=18%, signal=29%
GO_POSITIVE_REGULATION_OF_COLLAGEN_BIOSYNTHETIC_PROCESS	0.41833547	1.0806305	0.36672968	1	24	358	tags=8%, list=2%, signal=8%
GO_REGULATION_OF_PROTEIN_SUMOYLATION	0.4326858	1.0797793	0.34747475	1	20	355	tags=10%, list=2%, signal=10%
GO_CHROMOSOME_TELOMERIC_REGION	0.30681095	1.079356	0.2844523	1	131	614	tags=2%, list=3%, signal=2%
GO_MITOCHONDRIAL_CALCIUM_ION_HOMEOSTASIS	0.4341797	1.0790758	0.3647059	1	21	182	tags=5%, list=1%, signal=5%
GO_B_CELL_HOMEOSTASIS	0.41000533	1.0784937	0.35211268	1	26	241	tags=8%, list=1%, signal=8%
GO_LIPASE_ACTIVITY	0.3287636	1.0781806	0.30975142	1	90	2356	tags=19%, list=12%, signal=21%
GO_MITOCHONDRIA_ASSOCIATED_ENDOPLASMIC_RETICULUM_MEMBRANE	0.4747948	1.0780702	0.3972332	1	12	5127	tags=42%, list=26%, signal=57%
GO_POSITIVE_REGULATION_OF_ASTROCYTE_DIFFERENTIATION	0.46155253	1.0774711	0.3501048	1	14	1740	tags=14%, list=9%, signal=16%
GO_HEMIDESMOSOME_ASSEMBLY	0.50344265	1.0769384	0.4	1	11	6967	tags=64%, list=36%, signal=99%
GO_NEGATIVE_REGULATION_OF_OLIGODENDROCYTE_DIFFERENTIATION	0.5091261	1.0769378	0.3815029	1	10	4569	tags=40%, list=24%, signal=52%
GO_NADP_METABOLIC_PROCESS	0.49644887	1.0767648	0.3828125	1	11	153	tags=9%, list=1%, signal=9%
GO_POSITIVE_REGULATION_OF_MUSCLE_HYPERTROPHY	0.4144166	1.0767078	0.35977858	1	25	1578	tags=16%, list=8%, signal=17%
GO_AMMONIUM_TRANSMEMBRANE_TRANSPORT	0.49367988	1.0763848	0.39651838	1	12	3213	tags=42%, list=17%, signal=50%
GO_IMMUNE_SYSTEM_DEVELOPMENT	0.25824806	1.0760883	0.18700476	1	810	2318	tags=9%, list=12%, signal=10%
GO_ACTIN_MONOMER_BINDING	0.40859434	1.0757818	0.36363637	1	25	2044	tags=12%, list=11%, signal=13%
GO_POSITIVE_REGULATION_OF_STEROID_METABOLIC_PROCESS	0.42157474	1.0754937	0.36852208	1	21	1324	tags=19%, list=7%, signal=20%
GO_REGULATION_OF_CELL_PROLIFERATION_INVOLVED_IN_KIDNEY_DEVELOPMENT	0.4772828	1.0752264	0.37924153	1	13	2299	tags=23%, list=12%, signal=26%
GO_SIGNAL_RELEASE	0.273301	1.0749425	0.2257525	1	390	1568	tags=9%, list=8%, signal=10%
GO_SUBSTRATE_ADHESION_DEPENDENT_CELL_SPREADING	0.32742378	1.0744123	0.30367506	1	85	1257	tags=7%, list=6%, signal=8%
GO_REGULATION_OF_DEFENSE_RESPONSE_TO_VIRUS_BY_HOST	0.39313403	1.0743973	0.34210527	1	30	46	tags=3%, list=0%, signal=3%
GO_GLUCAN_METABOLIC_PROCESS	0.34485874	1.0742444	0.32777777	1	62	5280	tags=35%, list=27%, signal=49%
GO_ACTIVATION_OF_MAPK_ACTIVITY	0.30639514	1.0739807	0.31578946	1	136	1932	tags=12%, list=10%, signal=13%
GO_AUDITORY_RECEPTOR_CELL_DEVELOPMENT	0.4595207	1.0736591	0.38617885	1	15	757	tags=13%, list=4%, signal=14%
GO_DETECTION_OF_STIMULUS_INVOLVED_IN_SENSORY_PERCEPTION	0.32888046	1.0729172	0.32730561	1	74	1189	tags=15%, list=6%, signal=16%
GO_EXTRACELLULAR_STRUCTURE_ORGANIZATION	0.27505884	1.0728983	0.26833335	1	365	2540	tags=12%, list=13%, signal=14%
GO_RESPONSE_TO_ANESTHETIC	0.3505353	1.0727278	0.32289627	1	54	1872	tags=15%, list=10%, signal=16%
GO_VERY_LONG_CHAIN_FATTY_ACID_METABOLIC_PROCESS	0.47597858	1.0724077	0.375	1	12	5310	tags=42%, list=27%, signal=57%
GO_INTRINSIC_COMPONENT_OF_SYNAPTIC_VESICLE_MEMBRANE	0.37163213	1.0722274	0.33395872	1	40	2451	tags=23%, list=13%, signal=26%
GO_PURINE_NUCLEOTIDE_TRANSPORT	0.45672044	1.07198	0.37423313	1	15	1522	tags=13%, list=8%, signal=14%
GO_MYELOID_CELL_HOMEOSTASIS	0.30442804	1.0708045	0.30272108	1	132	3115	tags=13%, list=16%, signal=15%
GO_POSITIVE_REGULATION_OF_SMOOTHENED_SIGNALING_PATHWAY	0.39498967	1.0706128	0.36078432	1	31	2661	tags=19%, list=14%, signal=22%
GO_INNER_EAR_AUDITORY_RECEPTOR_CELL_DIFFERENTIATION	0.40155193	1.0704052	0.35440612	1	26	1194	tags=12%, list=6%, signal=12%
GO_REGULATION_OF_CALCIUM_ION_TRANSPORT_INTO_CYTOSOL	0.3256886	1.0695411	0.322807	1	83	2486	tags=18%, list=13%, signal=21%
GO_IMMUNOLOGICAL_SYNAPSE	0.39028516	1.0687394	0.35387674	1	30	820	tags=10%, list=4%, signal=10%
GO_NUCLEOTIDE_TRANSMEMBRANE_TRANSPORTER_ACTIVITY	0.443745	1.068615	0.36603773	1	17	1882	tags=18%, list=10%, signal=20%
GO_POSITIVE_REGULATION_OF_PHAGOCYTOSIS	0.34733492	1.0684136	0.330855	1	55	5371	tags=38%, list=28%, signal=53%
GO_CALCIUM_DEPENDENT_CYSTEINE_TYPE_ENDOPEPTIDASE_ACTIVITY	0.4589157	1.0677719	0.3825911	1	15	95	tags=7%, list=0%, signal=7%
GO_REGULATION_OF_FIBROBLAST_MIGRATION	0.40054786	1.0676335	0.3696498	1	28	4627	tags=25%, list=24%, signal=33%
GO_NEGATIVE_REGULATION_OF_DNA_METABOLIC_PROCESS	0.3239092	1.0667564	0.34124088	1	84	2688	tags=13%, list=14%, signal=15%
GO_REGULATION_OF_TUBE_SIZE	0.31029117	1.0667521	0.33333334	1	109	2945	tags=17%, list=15%, signal=20%
GO_RESPONSE_TO_FIBROBLAST_GROWTH_FACTOR	0.3056681	1.0667312	0.32508835	1	128	3663	tags=19%, list=19%, signal=23%
GO_EUCHROMATIN	0.4004728	1.0663756	0.33270678	1	26	1623	tags=12%, list=8%, signal=13%
GO_CELL_PROJECTION_MEMBRANE	0.2802756	1.066204	0.28547296	1	289	2540	tags=13%, list=13%, signal=15%
GO_LEUKOCYTE_TETHERING_OR_ROLLING	0.44202238	1.0659883	0.39130434	1	17	1133	tags=18%, list=6%, signal=19%
GO_NEUTRAL_LIPID_CATABOLIC_PROCESS	0.39585027	1.0654392	0.3816047	1	30	4970	tags=43%, list=26%, signal=58%
GO_VASCULAR_ENDOTHELIAL_GROWTH_FACTOR_RECEPTOR_SIGNALING_PATHWAY	0.321851	1.0654253	0.30855018	1	89	996	tags=6%, list=5%, signal=6%
GO_ATTACHMENT_OF_MITOTIC_SPINDLE_MICROTUBULES_TO_KINETOCHORE	0.46872047	1.0649884	0.40079364	1	13	5255	tags=62%, list=27%, signal=84%
GO_REGULATION_OF_EXTRINSIC_APOPTOTIC_SIGNALING_PATHWAY	0.3003411	1.0643008	0.2897196	1	141	751	tags=6%, list=4%, signal=7%
GO_CHLORIDE_CHANNEL_COMPLEX	0.37435347	1.064244	0.38418078	1	37	3949	tags=43%, list=20%, signal=54%
GO_REGULATION_OF_MAPK_CASCADE	0.26131505	1.0640029	0.24232633	1	618	2853	tags=12%, list=15%, signal=14%
GO_CELL_ACTIVATION_INVOLVED_IN_IMMUNE_RESPONSE	0.2616568	1.0634615	0.2656	1	573	2507	tags=11%, list=13%, signal=12%
GO_POSITIVE_REGULATION_OF_DENDRITIC_SPINE_MORPHOGENESIS	0.43449104	1.0631523	0.38610038	1	18	2283	tags=17%, list=12%, signal=19%
GO_REGULATION_OF_NMDA_RECEPTOR_ACTIVITY	0.39791435	1.0629327	0.3634538	1	27	4355	tags=30%, list=22%, signal=38%
GO_PHOSPHOLIPASE_BINDING	0.48440406	1.0627486	0.41344196	1	12	42	tags=8%, list=0%, signal=8%
GO_RESPONSE_TO_X_RAY	0.40210778	1.0627363	0.36594912	1	28	5637	tags=36%, list=29%, signal=50%
GO_RECEPTOR_REGULATOR_ACTIVITY	0.27232155	1.0624563	0.26666668	1	329	3429	tags=22%, list=18%, signal=26%
GO_SUGAR_TRANSMEMBRANE_TRANSPORTER_ACTIVITY	0.42260265	1.0624484	0.38650307	1	21	3975	tags=33%, list=21%, signal=42%
GO_ADENYLATE_CYCLASE_INHIBITING_G_PROTEIN_COUPLED_RECEPTOR_SIGNALING_PATHWAY	0.3487048	1.0624224	0.3523985	1	57	3670	tags=30%, list=19%, signal=37%
GO_LIPOPROTEIN_LOCALIZATION	0.43553755	1.0621818	0.38715595	1	18	992	tags=17%, list=5%, signal=18%
GO_BRANCHING_INVOLVED_IN_PROSTATE_GLAND_MORPHOGENESIS	0.47844645	1.0615903	0.40963855	1	12	7438	tags=75%, list=38%, signal=122%
GO_GOLGI_TRANSPORT_COMPLEX	0.4831856	1.0610294	0.39009902	1	12	800	tags=17%, list=4%, signal=17%
GO_ORGANOPHOSPHATE_ESTER_TRANSMEMBRANE_TRANSPORTER_ACTIVITY	0.41865325	1.060713	0.38212928	1	22	2122	tags=18%, list=11%, signal=20%
GO_VITAMIN_TRANSPORT	0.38571438	1.0592415	0.36278194	1	30	3589	tags=33%, list=19%, signal=41%
GO_INTRINSIC_COMPONENT_OF_MITOCHONDRIAL_OUTER_MEMBRANE	0.4158531	1.0589285	0.37992126	1	21	70	tags=5%, list=0%, signal=5%
GO_PRESYNAPTIC_MEMBRANE	0.3006046	1.0583156	0.33040422	1	135	4518	tags=31%, list=23%, signal=40%
GO_RESPONSE_TO_HYDROPEROXIDE	0.42855063	1.0583055	0.38709676	1	18	2423	tags=22%, list=12%, signal=25%
GO_LAMELLIPODIUM_ASSEMBLY	0.34109393	1.0582705	0.34438306	1	60	2102	tags=10%, list=11%, signal=11%
GO_SECOND_MESSENGER_MEDIATED_SIGNALING	0.26984763	1.0579876	0.2789916	1	331	2227	tags=13%, list=11%, signal=14%
GO_MULTI_ORGANISM_BEHAVIOR	0.34624696	1.0569094	0.35766423	1	54	682	tags=9%, list=4%, signal=10%
GO_RESPONSE_TO_INTERLEUKIN_7	0.40094995	1.0567511	0.38076153	1	26	678	tags=8%, list=3%, signal=8%
GO_POSITIVE_REGULATION_OF_VACUOLE_ORGANIZATION	0.46243542	1.0567076	0.39014372	1	14	3022	tags=21%, list=16%, signal=25%
GO_REGULATION_OF_ACTIN_NUCLEATION	0.3970619	1.0562913	0.38504672	1	27	3316	tags=22%, list=17%, signal=27%
GO_SYNAPTIC_SIGNALING	0.25947824	1.0560349	0.2657005	1	578	3129	tags=18%, list=16%, signal=21%
GO_REGULATION_OF_INFLAMMATORY_RESPONSE_TO_ANTIGENIC_STIMULUS	0.44113353	1.0555782	0.41260162	1	17	1256	tags=24%, list=6%, signal=25%
GO_CELL_CORTEX	0.27816737	1.0555139	0.2993311	1	271	1123	tags=6%, list=6%, signal=6%
GO_REGULATION_OF_ANIMAL_ORGAN_FORMATION	0.3734125	1.0555139	0.38549617	1	36	485	tags=6%, list=3%, signal=6%
GO_OOCYTE_DIFFERENTIATION	0.358931	1.0554713	0.34579438	1	44	660	tags=7%, list=3%, signal=7%
GO_ANCHORED_COMPONENT_OF_SYNAPTIC_VESICLE_MEMBRANE	0.4629571	1.0548534	0.41751528	1	13	2029	tags=23%, list=10%, signal=26%
GO_REGULATION_OF_DEVELOPMENT_HETEROCHRONIC	0.46985295	1.0548109	0.3984526	1	11	5740	tags=36%, list=30%, signal=52%
GO_POSITIVE_REGULATION_OF_CELL_KILLING	0.3603479	1.0545821	0.38579655	1	44	1678	tags=14%, list=9%, signal=15%
GO_BRANCH_ELONGATION_OF_AN_EPITHELIUM	0.42383015	1.0534235	0.3958724	1	20	3309	tags=25%, list=17%, signal=30%
GO_OLIGODENDROCYTE_DIFFERENTIATION	0.32327354	1.0533936	0.3623446	1	82	4569	tags=23%, list=24%, signal=30%
GO_GENITALIA_DEVELOPMENT	0.3688487	1.0532626	0.36242884	1	39	485	tags=5%, list=3%, signal=5%
GO_POSITIVE_REGULATION_OF_SYSTEMIC_ARTERIAL_BLOOD_PRESSURE	0.4927513	1.0530592	0.39839035	1	10	163	tags=10%, list=1%, signal=10%
GO_CHEMOKINE_SECRETION	0.43481675	1.0527525	0.3888889	1	17	1055	tags=18%, list=5%, signal=19%
GO_SPANNING_COMPONENT_OF_MEMBRANE	0.48565304	1.0525135	0.4206501	1	11	6295	tags=55%, list=32%, signal=81%
GO_RESPONSE_TO_HERBICIDE	0.46910033	1.0521837	0.39043826	1	12	1188	tags=17%, list=6%, signal=18%
GO_NEGATIVE_REGULATION_OF_MAP_KINASE_ACTIVITY	0.33872813	1.0519524	0.35576922	1	65	5701	tags=34%, list=29%, signal=48%
GO_IMPORT_INTO_CELL	0.2579075	1.0518235	0.27853882	1	599	3022	tags=14%, list=16%, signal=16%
GO_STEROL_METABOLIC_PROCESS	0.3222106	1.0516572	0.37078652	1	80	1957	tags=13%, list=10%, signal=14%
GO_REGULATION_OF_LAMELLIPODIUM_ASSEMBLY	0.38773036	1.051477	0.36330274	1	30	42	tags=3%, list=0%, signal=3%
GO_GOLGI_CISTERNA_MEMBRANE	0.32770643	1.0509413	0.37407407	1	73	3934	tags=29%, list=20%, signal=36%
GO_TOLL_LIKE_RECEPTOR_3_SIGNALING_PATHWAY	0.43774116	1.0504113	0.4	1	19	1805	tags=16%, list=9%, signal=17%
GO_POSITIVE_REGULATION_OF_INTERLEUKIN_6_BIOSYNTHETIC_PROCESS	0.49012357	1.0502936	0.414433	1	11	2435	tags=36%, list=13%, signal=42%
GO_POSTSYNAPTIC_SPECIALIZATION_MEMBRANE	0.31868196	1.0500528	0.35120147	1	80	3997	tags=31%, list=21%, signal=39%
GO_NEUROTRANSMITTER_BINDING	0.36686167	1.0498921	0.35271317	1	36	2681	tags=28%, list=14%, signal=32%
GO_TRANSITION_METAL_ION_TRANSMEMBRANE_TRANSPORTER_ACTIVITY	0.3728576	1.0497817	0.36526945	1	35	2391	tags=17%, list=12%, signal=20%
GO_LAMELLIPODIUM	0.28393385	1.0490475	0.31985295	1	180	3409	tags=13%, list=18%, signal=15%
GO_HEMATOPOIETIC_STEM_CELL_PROLIFERATION	0.40890467	1.0488386	0.40409684	1	21	3568	tags=24%, list=18%, signal=29%
GO_LEUKOCYTE_ADHESION_TO_VASCULAR_ENDOTHELIAL_CELL	0.3858312	1.0485955	0.3806706	1	28	1133	tags=14%, list=6%, signal=15%
GO_SNARE_COMPLEX	0.3622924	1.0484474	0.40576923	1	45	4911	tags=33%, list=25%, signal=45%
GO_METAL_ION_TRANSMEMBRANE_TRANSPORTER_ACTIVITY	0.2679099	1.0478654	0.3113674	1	359	2825	tags=19%, list=15%, signal=21%
GO_WOUND_HEALING	0.2614703	1.0473521	0.29867986	1	449	2540	tags=11%, list=13%, signal=12%
GO_ADULT_BEHAVIOR	0.30346397	1.0472199	0.35977858	1	119	2124	tags=13%, list=11%, signal=15%
GO_EPITHELIAL_TO_MESENCHYMAL_TRANSITION_INVOLVED_IN_ENDOCARDIAL_CUSHION_FORMATION	0.4311104	1.0471958	0.39478585	1	16	6401	tags=38%, list=33%, signal=56%
GO_NEGATIVE_REGULATION_OF_SECRETION	0.28496644	1.0471605	0.33333334	1	178	2661	tags=16%, list=14%, signal=18%
GO_ENGULFMENT_OF_APOPTOTIC_CELL	0.46286976	1.04636	0.41304347	1	13	72	tags=8%, list=0%, signal=8%
GO_SERTOLI_CELL_DIFFERENTIATION	0.42013165	1.0457741	0.4007421	1	19	1226	tags=11%, list=6%, signal=11%
GO_T_CELL_APOPTOTIC_PROCESS	0.36465216	1.0452106	0.38963532	1	40	2646	tags=18%, list=14%, signal=20%
GO_ENDOPLASMIC_RETICULUM_GOLGI_INTERMEDIATE_COMPARTMENT_MEMBRANE	0.32889992	1.0450289	0.38214287	1	65	3789	tags=25%, list=20%, signal=30%
GO_POSITIVE_REGULATION_OF_LEUKOCYTE_APOPTOTIC_PROCESS	0.40481117	1.0450133	0.40804598	1	22	3036	tags=27%, list=16%, signal=32%
GO_POSITIVE_REGULATION_OF_PHOSPHOPROTEIN_PHOSPHATASE_ACTIVITY	0.44535476	1.0445297	0.40272373	1	16	120	tags=6%, list=1%, signal=6%
GO_CARBOHYDRATE_BINDING	0.28267393	1.0443015	0.33156028	1	200	1687	tags=11%, list=9%, signal=12%
GO_REGULATION_OF_POSTSYNAPTIC_MEMBRANE_POTENTIAL	0.30467266	1.0438938	0.34358048	1	116	2243	tags=20%, list=12%, signal=22%
GO_REGULATION_OF_CARDIAC_MUSCLE_CELL_DIFFERENTIATION	0.36967012	1.0437362	0.3992674	1	36	1578	tags=14%, list=8%, signal=15%
GO_DNA_TOPOLOGICAL_CHANGE	0.48077786	1.043359	0.41811174	1	11	354	tags=9%, list=2%, signal=9%
GO_OUTFLOW_TRACT_SEPTUM_MORPHOGENESIS	0.39412728	1.0421634	0.3918919	1	27	5669	tags=37%, list=29%, signal=52%
GO_POSITIVE_REGULATION_OF_GLIAL_CELL_DIFFERENTIATION	0.37011373	1.0415676	0.37181997	1	35	1897	tags=14%, list=10%, signal=16%
GO_RESPONSE_TO_WOUNDING	0.25569063	1.0412076	0.30793652	1	550	2540	tags=11%, list=13%, signal=12%
GO_SYNAPTIC_TRANSMISSION_GABAERGIC	0.38823783	1.0410237	0.41119692	1	30	4346	tags=33%, list=22%, signal=43%
GO_REGULATION_OF_MYELOID_CELL_DIFFERENTIATION	0.28177288	1.0408802	0.33561644	1	193	3120	tags=13%, list=16%, signal=15%
GO_CERAMIDE_CATABOLIC_PROCESS	0.44072738	1.0397978	0.43661973	1	16	4531	tags=38%, list=23%, signal=49%
GO_MONOAMINE_TRANSPORT	0.33273637	1.0395199	0.37132353	1	62	1047	tags=11%, list=5%, signal=12%
GO_CALCIUM_ION_TRANSMEMBRANE_IMPORT_INTO_CYTOSOL	0.2983884	1.0395126	0.35766423	1	113	2207	tags=13%, list=11%, signal=15%
GO_PHOSPHOLIPASE_C_ACTIVITY	0.39722082	1.0394244	0.41601562	1	24	2889	tags=25%, list=15%, signal=29%
GO_ARP2_3_COMPLEX_MEDIATED_ACTIN_NUCLEATION	0.36816317	1.0390179	0.41359222	1	34	3409	tags=18%, list=18%, signal=21%
GO_CAMP_RESPONSE_ELEMENT_BINDING	0.4511152	1.0386543	0.41941747	1	14	5565	tags=50%, list=29%, signal=70%
GO_MYOSIN_BINDING	0.33421856	1.0381567	0.3754717	1	61	4247	tags=26%, list=22%, signal=33%
GO_REGULATION_OF_HISTONE_H3_K9_METHYLATION	0.40352407	1.0377166	0.39238095	1	21	794	tags=10%, list=4%, signal=10%
GO_PEPTIDYL_SERINE_DEPHOSPHORYLATION	0.42967892	1.0376396	0.42168674	1	17	2004	tags=18%, list=10%, signal=20%
GO_ACIDIC_AMINO_ACID_TRANSPORT	0.33529717	1.0367262	0.39856374	1	57	2590	tags=16%, list=13%, signal=18%
GO_DETERMINATION_OF_HEART_LEFT_RIGHT_ASYMMETRY	0.3341472	1.0364374	0.3735849	1	59	2285	tags=17%, list=12%, signal=19%
GO_PHOSPHATIDYLINOSITOL_BISPHOSPHATE_BINDING	0.31335843	1.0363351	0.37798166	1	94	2600	tags=17%, list=13%, signal=20%
GO_PHOSPHATIDYLINOSITOL_4_5_BISPHOSPHATE_BINDING	0.33156732	1.0357466	0.37931034	1	63	2600	tags=21%, list=13%, signal=24%
GO_METHYLATED_HISTONE_BINDING	0.33181208	1.0353465	0.39926064	1	63	1234	tags=8%, list=6%, signal=8%
GO_ENDOCARDIAL_CUSHION_FORMATION	0.3991612	1.0348535	0.37950665	1	23	3660	tags=26%, list=19%, signal=32%
GO_PROTEIN_HORMONE_RECEPTOR_ACTIVITY	0.4575137	1.0346478	0.4236948	1	13	3432	tags=23%, list=18%, signal=28%
GO_SPHINGOLIPID_MEDIATED_SIGNALING_PATHWAY	0.48794922	1.0346036	0.4372549	1	10	21	tags=10%, list=0%, signal=10%
GO_INHIBITORY_SYNAPSE	0.47039455	1.0343785	0.42	1	12	4896	tags=42%, list=25%, signal=56%
GO_OUTER_DYNEIN_ARM_ASSEMBLY	0.455989	1.033879	0.44094488	1	14	498	tags=14%, list=3%, signal=15%
GO_PENTOSE_PHOSPHATE_SHUNT	0.45123836	1.0333983	0.41344196	1	14	175	tags=7%, list=1%, signal=7%
GO_A_BAND	0.38392058	1.0331467	0.40873015	1	31	3485	tags=29%, list=18%, signal=35%
GO_NEGATIVE_REGULATION_OF_TYPE_I_INTERFERON_PRODUCTION	0.35314336	1.0331455	0.4070632	1	41	820	tags=5%, list=4%, signal=5%
GO_CIS_TRANS_ISOMERASE_ACTIVITY	0.367293	1.0330476	0.40267175	1	35	1820	tags=11%, list=9%, signal=13%
GO_POSITIVE_REGULATION_OF_PROTEIN_ACETYLATION	0.35608488	1.0327737	0.4003984	1	41	1042	tags=5%, list=5%, signal=5%
GO_POSITIVE_REGULATION_OF_CHEMOKINE_PRODUCTION	0.35221156	1.032695	0.38973385	1	46	2576	tags=20%, list=13%, signal=23%
GO_REGULATION_OF_CARDIOCYTE_DIFFERENTIATION	0.34071475	1.0313853	0.39517626	1	49	2467	tags=14%, list=13%, signal=16%
GO_RECEPTOR_CLUSTERING	0.3483361	1.0304774	0.42250922	1	49	2224	tags=12%, list=11%, signal=14%
GO_INTERFERON_BETA_PRODUCTION	0.34702036	1.0304372	0.4108108	1	47	5254	tags=21%, list=27%, signal=29%
GO_PHOSPHOLIPID_DEPHOSPHORYLATION	0.3556707	1.0304301	0.39925373	1	34	30	tags=3%, list=0%, signal=3%
GO_MYOSIN_V_BINDING	0.43308425	1.0302498	0.42226487	1	17	2029	tags=18%, list=10%, signal=20%
GO_REGULATION_OF_DOUBLE_STRAND_BREAK_REPAIR_VIA_NONHOMOLOGOUS_END_JOINING	0.40818974	1.0302302	0.4148728	1	22	2632	tags=23%, list=14%, signal=26%
GO_REGULATION_OF_TRANSLATION_IN_RESPONSE_TO_STRESS	0.4240105	1.0299828	0.4086444	1	18	1302	tags=11%, list=7%, signal=12%
GO_CHAPERONE_BINDING	0.30888453	1.0297525	0.39711192	1	101	3058	tags=15%, list=16%, signal=18%
GO_POSITIVE_REGULATION_OF_PROTEIN_OLIGOMERIZATION	0.4197878	1.0297414	0.41144902	1	21	1387	tags=10%, list=7%, signal=10%
GO_NEGATIVE_REGULATION_OF_NEURON_APOPTOTIC_PROCESS	0.2943245	1.0292419	0.3996479	1	135	2544	tags=16%, list=13%, signal=18%
GO_RHO_GTPASE_BINDING	0.28545105	1.0291	0.37157536	1	173	324	tags=3%, list=2%, signal=3%
GO_MICRO_RIBONUCLEOPROTEIN_COMPLEX	0.30642363	1.0286629	0.41155234	1	101	1984	tags=22%, list=10%, signal=24%
GO_NEGATIVE_REGULATION_OF_AUTOPHAGOSOME_ASSEMBLY	0.46371704	1.0285892	0.43461537	1	12	4307	tags=50%, list=22%, signal=64%
GO_RESPONSE_TO_MORPHINE	0.38976443	1.0284761	0.40873015	1	26	1651	tags=19%, list=9%, signal=21%
GO_RESPONSE_TO_LEPTIN	0.43289945	1.0284712	0.42574257	1	18	988	tags=17%, list=5%, signal=18%
GO_REGULATION_OF_INNATE_IMMUNE_RESPONSE	0.26152346	1.0283844	0.3538206	1	364	2674	tags=11%, list=14%, signal=13%
GO_INOSITOL_PHOSPHATE_BIOSYNTHETIC_PROCESS	0.3694539	1.0283715	0.41620627	1	35	2512	tags=14%, list=13%, signal=16%
GO_TELOMERE_ORGANIZATION	0.29125327	1.0282141	0.38768116	1	142	3564	tags=11%, list=18%, signal=14%
GO_HYDROGEN_PEROXIDE_METABOLIC_PROCESS	0.47347358	1.0278826	0.4330097	1	10	153	tags=10%, list=1%, signal=10%
GO_TOXIC_SUBSTANCE_BINDING	0.48834187	1.0272835	0.44353184	1	10	1932	tags=20%, list=10%, signal=22%
GO_POSITIVE_REGULATION_OF_GLIOGENESIS	0.3329636	1.0267856	0.41231343	1	61	1897	tags=13%, list=10%, signal=14%
GO_POSITIVE_REGULATION_OF_G_PROTEIN_COUPLED_RECEPTOR_SIGNALING_PATHWAY	0.37478963	1.0257019	0.42011833	1	27	882	tags=11%, list=5%, signal=12%
GO_REGULATION_OF_CELL_FATE_COMMITMENT	0.39611313	1.0255265	0.42740285	1	23	553	tags=9%, list=3%, signal=9%
GO_CELLULAR_RESPONSE_TO_CALCIUM_ION	0.31920227	1.0248442	0.39786857	1	72	1215	tags=11%, list=6%, signal=12%
GO_POSITIVE_REGULATION_OF_G1_S_TRANSITION_OF_MITOTIC_CELL_CYCLE	0.35035935	1.0247957	0.41005802	1	41	3650	tags=22%, list=19%, signal=27%
GO_CORNIFIED_ENVELOPE	0.3892696	1.0239059	0.41011235	1	25	1003	tags=16%, list=5%, signal=17%
GO_NEUROTRANSMITTER_TRANSPORTER_ACTIVITY	0.3604919	1.0238643	0.41082165	1	36	3224	tags=25%, list=17%, signal=30%
GO_EOSINOPHIL_CHEMOTAXIS	0.48891294	1.0238585	0.4438095	1	10	4009	tags=60%, list=21%, signal=76%
GO_REGULATION_OF_SECRETION	0.25139028	1.0238562	0.3903577	1	632	2681	tags=13%, list=14%, signal=15%
GO_RESPONSE_TO_METAL_ION	0.2644312	1.0232515	0.37521514	1	317	2009	tags=12%, list=10%, signal=13%
GO_NEUTRAL_AMINO_ACID_TRANSMEMBRANE_TRANSPORTER_ACTIVITY	0.40044734	1.0231067	0.43259558	1	22	5031	tags=41%, list=26%, signal=55%
GO_REGULATION_OF_RESPONSE_TO_DNA_DAMAGE_STIMULUS	0.2768572	1.0228217	0.38754326	1	203	1393	tags=5%, list=7%, signal=6%
GO_CENTROSOME_SEPARATION	0.4409789	1.02272	0.43444228	1	14	2233	tags=21%, list=12%, signal=24%
GO_CHEMOKINE_PRODUCTION	0.32208896	1.022627	0.39421338	1	67	2576	tags=16%, list=13%, signal=19%
GO_REGULATION_OF_ENDOTHELIAL_CELL_DEVELOPMENT	0.45618927	1.0223037	0.44356436	1	12	385	tags=8%, list=2%, signal=8%
GO_NUCLEAR_MEMBRANE_PART	0.43388104	1.0216593	0.43106797	1	15	5568	tags=60%, list=29%, signal=84%
GO_NEGATIVE_REGULATION_OF_CARDIAC_MUSCLE_CELL_PROLIFERATION	0.42071378	1.0214177	0.41747573	1	16	5604	tags=44%, list=29%, signal=61%
GO_PROTEIN_COMPLEX_OLIGOMERIZATION	0.25364918	1.0210712	0.36031747	1	463	2318	tags=11%, list=12%, signal=12%
GO_POSITIVE_REGULATION_OF_SMOOTH_MUSCLE_CELL_PROLIFERATION	0.31213132	1.0201846	0.4264432	1	84	1023	tags=10%, list=5%, signal=10%
GO_REGULATION_OF_REACTIVE_OXYGEN_SPECIES_METABOLIC_PROCESS	0.30682305	1.0201583	0.39028776	1	91	2423	tags=11%, list=12%, signal=12%
GO_ACTIN_BINDING	0.25827017	1.0197523	0.40033785	1	381	2444	tags=10%, list=13%, signal=12%
GO_ENSHEATHMENT_OF_NEURONS	0.29939872	1.0188783	0.4169675	1	114	1302	tags=8%, list=7%, signal=8%
GO_REGULATION_OF_CHEMOTAXIS	0.2800201	1.0182593	0.4	1	170	3992	tags=22%, list=21%, signal=28%
GO_POSITIVE_REGULATION_OF_JUN_KINASE_ACTIVITY	0.32241958	1.0179402	0.4028056	1	68	1295	tags=7%, list=7%, signal=8%
GO_SIGNAL_TRANSDUCTION_BY_PROTEIN_PHOSPHORYLATION	0.24398011	1.0176535	0.35789475	1	797	3442	tags=15%, list=18%, signal=18%
GO_POSITIVE_REGULATION_OF_PROTEIN_MATURATION	0.406149	1.0176121	0.44198895	1	21	1102	tags=10%, list=6%, signal=10%
GO_ENDOPLASMIC_RETICULUM_CALCIUM_ION_HOMEOSTASIS	0.40866464	1.0169147	0.44	1	22	2434	tags=14%, list=13%, signal=16%
GO_REGULATION_OF_MONONUCLEAR_CELL_MIGRATION	0.3622072	1.0167112	0.42379183	1	35	1170	tags=14%, list=6%, signal=15%
GO_KINETOCHORE_ORGANIZATION	0.39766425	1.0158944	0.43155894	1	21	4658	tags=38%, list=24%, signal=50%
GO_NEGATIVE_REGULATION_OF_STRIATED_MUSCLE_CELL_APOPTOTIC_PROCESS	0.40164605	1.0158565	0.41	1	23	581	tags=9%, list=3%, signal=9%
GO_INTRAMOLECULAR_TRANSFERASE_ACTIVITY_PHOSPHOTRANSFERASES	0.47087994	1.0155846	0.4497992	1	10	768	tags=10%, list=4%, signal=10%
GO_STEROL_HOMEOSTASIS	0.31708136	1.0154603	0.40508807	1	70	1957	tags=14%, list=10%, signal=16%
GO_NEGATIVE_REGULATION_OF_SMOOTH_MUSCLE_CELL_MIGRATION	0.40709117	1.0150418	0.44528303	1	21	4667	tags=38%, list=24%, signal=50%
GO_REGULATION_OF_DEFENSE_RESPONSE	0.24858132	1.0150172	0.38625956	1	597	2674	tags=12%, list=14%, signal=13%
GO_GLUTAMATE_RECEPTOR_BINDING	0.34955326	1.0149996	0.45238096	1	43	4757	tags=30%, list=25%, signal=40%
GO_MESODERMAL_CELL_FATE_SPECIFICATION	0.4408294	1.014162	0.46771038	1	13	431	tags=8%, list=2%, signal=8%
GO_REGULATION_OF_RELEASE_OF_SEQUESTERED_CALCIUM_ION_INTO_CYTOSOL	0.3150802	1.0140781	0.42595977	1	68	2486	tags=18%, list=13%, signal=20%
GO_GABAERGIC_NEURON_DIFFERENTIATION	0.47314954	1.0133258	0.46365422	1	10	5070	tags=40%, list=26%, signal=54%
GO_NEGATIVE_REGULATION_OF_INTERLEUKIN_1_PRODUCTION	0.4005073	1.0130234	0.42938933	1	21	3267	tags=24%, list=17%, signal=29%
GO_POLYSACCHARIDE_BINDING	0.41035408	1.0128859	0.4507874	1	19	1659	tags=21%, list=9%, signal=23%
GO_DNA_DOUBLE_STRAND_BREAK_PROCESSING	0.39827582	1.0125598	0.46489564	1	22	5908	tags=50%, list=30%, signal=72%
GO_EXOCYTOSIS	0.24361171	1.0121028	0.4070122	1	779	2248	tags=10%, list=12%, signal=11%
GO_FIBRILLAR_CENTER	0.2888566	1.0118593	0.4011194	1	131	3770	tags=21%, list=19%, signal=25%
GO_REGULATION_OF_MONOCYTE_CHEMOTAXIS	0.41960868	1.0114772	0.4465291	1	19	6558	tags=58%, list=34%, signal=87%
GO_LONG_CHAIN_FATTY_ACYL_COA_BIOSYNTHETIC_PROCESS	0.4022318	1.0113249	0.44808742	1	19	34	tags=5%, list=0%, signal=5%
GO_INSULIN_LIKE_GROWTH_FACTOR_I_BINDING	0.46325248	1.0111078	0.4577603	1	12	4661	tags=42%, list=24%, signal=55%
GO_CELLULAR_ION_HOMEOSTASIS	0.25000334	1.0109929	0.38977635	1	524	2990	tags=15%, list=15%, signal=17%
GO_INTERCALATED_DISC	0.33379155	1.010919	0.4304762	1	47	2358	tags=19%, list=12%, signal=22%
GO_REGULATION_OF_NATURAL_KILLER_CELL_MEDIATED_IMMUNITY	0.35108274	1.0108716	0.42911878	1	34	1400	tags=12%, list=7%, signal=13%
GO_GLIOGENESIS	0.26672116	1.0107012	0.42831215	1	249	3309	tags=14%, list=17%, signal=17%
GO_MICROTUBULE_ORGANIZING_CENTER_PART	0.2821649	1.0106691	0.4390681	1	172	3784	tags=17%, list=20%, signal=21%
GO_POSITIVE_REGULATION_OF_EMBRYONIC_DEVELOPMENT	0.36561295	1.010572	0.43359375	1	33	3332	tags=18%, list=17%, signal=22%
GO_SIGNAL_RECOGNITION_PARTICLE	0.45361286	1.0105698	0.46575344	1	13	1209	tags=15%, list=6%, signal=16%
GO_MAGNESIUM_DEPENDENT_PROTEIN_SERINE_THREONINE_PHOSPHATASE_ACTIVITY	0.4150197	1.0104183	0.456	1	17	6122	tags=59%, list=32%, signal=86%
GO_POSITIVE_REGULATION_OF_CYTOKINE_PRODUCTION_INVOLVED_IN_INFLAMMATORY_RESPONSE	0.4561843	1.0103408	0.46332046	1	12	2435	tags=25%, list=13%, signal=29%
GO_ERYTHROCYTE_HOMEOSTASIS	0.29851723	1.010269	0.40992647	1	109	2617	tags=11%, list=13%, signal=13%
GO_REGULATION_OF_SYNAPSE_ASSEMBLY	0.30468202	1.0098193	0.4288499	1	94	4918	tags=31%, list=25%, signal=41%
GO_CELLULAR_RESPONSE_TO_LEPTIN_STIMULUS	0.43572307	1.0086309	0.43564355	1	14	567	tags=14%, list=3%, signal=15%
GO_REGULATION_OF_GRANULOCYTE_CHEMOTAXIS	0.36025786	1.0084146	0.46379647	1	33	3258	tags=27%, list=17%, signal=33%
GO_REGULATION_OF_PEPTIDYL_SERINE_PHOSPHORYLATION	0.29593647	1.0082222	0.4172662	1	111	2044	tags=11%, list=11%, signal=12%
GO_NEURON_PROJECTION_TERMINUS	0.29251698	1.0074775	0.43652174	1	113	1018	tags=11%, list=5%, signal=11%
GO_BENZENE_CONTAINING_COMPOUND_METABOLIC_PROCESS	0.4612744	1.007134	0.45269015	1	11	2590	tags=27%, list=13%, signal=31%
GO_REGULATION_OF_HUMORAL_IMMUNE_RESPONSE	0.35068962	1.0070558	0.4553734	1	40	1544	tags=15%, list=8%, signal=16%
GO_ADENYLATE_CYCLASE_ACTIVATING_G_PROTEIN_COUPLED_RECEPTOR_SIGNALING_PATHWAY	0.30404744	1.0068853	0.45072994	1	89	2141	tags=12%, list=11%, signal=14%
GO_BEHAVIOR	0.25137433	1.0066996	0.42271292	1	483	2514	tags=13%, list=13%, signal=15%
GO_RESPONSE_TO_MANGANESE_ION	0.4098956	1.0059257	0.45346534	1	19	1302	tags=21%, list=7%, signal=23%
GO_PHAGOPHORE_ASSEMBLY_SITE_MEMBRANE	0.42269117	1.0058366	0.46938777	1	16	3454	tags=38%, list=18%, signal=46%
GO_CELLULAR_RESPONSE_TO_ABIOTIC_STIMULUS	0.26240078	1.0057405	0.42589438	1	278	2299	tags=9%, list=12%, signal=10%
GO_CIRCADIAN_SLEEP_WAKE_CYCLE	0.43846336	1.0055206	0.4610895	1	15	2441	tags=33%, list=13%, signal=38%
GO_DENDRITIC_CELL_CYTOKINE_PRODUCTION	0.46178326	1.0053767	0.46771038	1	12	2283	tags=17%, list=12%, signal=19%
GO_ACTIVATION_OF_INNATE_IMMUNE_RESPONSE	0.26389804	1.0048919	0.46140653	1	266	2507	tags=11%, list=13%, signal=12%
GO_PROTEIN_SELF_ASSOCIATION	0.328409	1.0047503	0.4187867	1	52	2646	tags=15%, list=14%, signal=18%
GO_POSITIVE_REGULATION_OF_GRANULOCYTE_CHEMOTAXIS	0.40847453	1.0043728	0.46124032	1	20	3258	tags=35%, list=17%, signal=42%
GO_NEGATIVE_REGULATION_OF_REACTIVE_OXYGEN_SPECIES_BIOSYNTHETIC_PROCESS	0.37157142	1.0038395	0.4241245	1	26	664	tags=8%, list=3%, signal=8%
GO_REGULATION_OF_AUTOPHAGOSOME_MATURATION	0.4565582	1.0032398	0.45719844	1	11	4910	tags=36%, list=25%, signal=49%
GO_DENTATE_GYRUS_DEVELOPMENT	0.4439418	1.0031463	0.475	1	12	5520	tags=58%, list=28%, signal=81%
GO_CELLULAR_HORMONE_METABOLIC_PROCESS	0.30719152	1.0013435	0.43357933	1	81	1476	tags=12%, list=8%, signal=13%
GO_ACUTE_INFLAMMATORY_RESPONSE	0.30631486	1.0012959	0.45864663	1	74	1821	tags=15%, list=9%, signal=16%
GO_NEGATIVE_REGULATION_OF_EXTRINSIC_APOPTOTIC_SIGNALING_PATHWAY	0.30375972	1.0009831	0.45849058	1	93	681	tags=6%, list=4%, signal=7%
GO_REGULATION_OF_ASPARTIC_TYPE_PEPTIDASE_ACTIVITY	0.45795354	1.0008821	0.47035572	1	10	409	tags=10%, list=2%, signal=10%
GO_REGULATION_OF_EPIDERMAL_CELL_DIFFERENTIATION	0.33389443	1.0006627	0.46067417	1	46	3458	tags=15%, list=18%, signal=18%
GO_PHAGOPHORE_ASSEMBLY_SITE	0.35760581	1.0006621	0.45009786	1	31	3998	tags=32%, list=21%, signal=41%
GO_CONTRACTILE_FIBER	0.27400908	1.0004643	0.44324324	1	192	2669	tags=17%, list=14%, signal=19%
GO_ACROSOMAL_VESICLE	0.30532938	1.0003976	0.46271512	1	80	2401	tags=18%, list=12%, signal=20%
GO_POTASSIUM_CHANNEL_COMPLEX	0.30361602	1.0003729	0.4455253	1	84	2146	tags=19%, list=11%, signal=21%
GO_RESPONSE_TO_MUSCLE_ACTIVITY	0.40630922	1.0003006	0.48349515	1	20	1285	tags=15%, list=7%, signal=16%
GO_POSITIVE_REGULATION_OF_EPIDERMIS_DEVELOPMENT	0.36807755	1.0001048	0.4609375	1	30	3568	tags=27%, list=18%, signal=33%
GO_MYELOID_LEUKOCYTE_ACTIVATION	0.24633652	0.9998994	0.4572785	1	535	2507	tags=11%, list=13%, signal=12%
GO_DIOXYGENASE_ACTIVITY	0.3020312	0.998948	0.4460177	1	86	3462	tags=20%, list=18%, signal=24%
GO_ANDROGEN_METABOLIC_PROCESS	0.454835	0.9983557	0.4915254	1	11	2063	tags=18%, list=11%, signal=20%
GO_REGULATION_OF_PROTEIN_MATURATION	0.3271216	0.99822164	0.45472062	1	57	2496	tags=16%, list=13%, signal=18%
GO_REGULATION_OF_GLIAL_CELL_PROLIFERATION	0.35398182	0.99814737	0.45816734	1	32	1182	tags=13%, list=6%, signal=13%
GO_1_PHOSPHATIDYLINOSITOL_3_KINASE_REGULATOR_ACTIVITY	0.43158528	0.99673986	0.46414343	1	14	5585	tags=50%, list=29%, signal=70%
GO_ISOPRENOID_METABOLIC_PROCESS	0.3039899	0.9966529	0.46572936	1	79	1447	tags=13%, list=7%, signal=14%
GO_REGULATION_OF_FATTY_ACID_METABOLIC_PROCESS	0.34191388	0.99570197	0.47184467	1	43	1249	tags=9%, list=6%, signal=10%
GO_DNA_APURINIC_OR_APYRIMIDINIC_SITE_ENDONUCLEASE_ACTIVITY	0.438051	0.99566346	0.47058824	1	13	5196	tags=54%, list=27%, signal=74%
GO_MAINTENANCE_OF_CELL_POLARITY	0.41373095	0.9954645	0.44	1	17	1180	tags=12%, list=6%, signal=13%
GO_RESPONSE_TO_PLATELET_AGGREGATION_INHIBITOR	0.46204257	0.9954509	0.48846152	1	11	422	tags=9%, list=2%, signal=9%
GO_G_RICH_STRAND_TELOMERIC_DNA_BINDING	0.45223933	0.99513704	0.4781746	1	11	354	tags=9%, list=2%, signal=9%
GO_POSITIVE_REGULATION_OF_VASCULOGENESIS	0.46869	0.995132	0.49079755	1	10	396	tags=10%, list=2%, signal=10%
GO_REGULATION_OF_NUCLEOTIDE_BIOSYNTHETIC_PROCESS	0.36517343	0.99509364	0.44423077	1	30	1793	tags=13%, list=9%, signal=15%
GO_NEGATIVE_REGULATION_OF_INTERLEUKIN_1_SECRETION	0.44236135	0.99491036	0.4878049	1	12	3267	tags=25%, list=17%, signal=30%
GO_POSITIVE_REGULATION_OF_GLUTAMATE_RECEPTOR_SIGNALING_PATHWAY	0.46055138	0.9944235	0.4951267	1	11	2141	tags=18%, list=11%, signal=20%
GO_NEGATIVE_REGULATION_OF_PHOSPHATIDYLINOSITOL_3_KINASE_SIGNALING	0.44411066	0.9942644	0.48453608	1	13	4879	tags=31%, list=25%, signal=41%
GO_DYNEIN_COMPLEX	0.3341621	0.9940771	0.44423077	1	46	2066	tags=17%, list=11%, signal=19%
GO_CARDIAC_MUSCLE_CELL_PROLIFERATION	0.3228363	0.99377996	0.45557657	1	51	5669	tags=35%, list=29%, signal=50%
GO_CARDIAC_MUSCLE_TISSUE_MORPHOGENESIS	0.32110032	0.9933054	0.47191012	1	60	4247	tags=22%, list=22%, signal=28%
GO_MYELIN_MAINTENANCE	0.43908665	0.99325883	0.50280374	1	14	5208	tags=50%, list=27%, signal=68%
GO_MEMBRANE_INVAGINATION	0.32427403	0.9929686	0.46593	1	57	4052	tags=21%, list=21%, signal=27%
GO_REGULATION_OF_RAS_PROTEIN_SIGNAL_TRANSDUCTION	0.26712188	0.9920468	0.46666667	1	222	3171	tags=14%, list=16%, signal=17%
GO_CORTICAL_CYTOSKELETON	0.2914158	0.99200493	0.47962964	1	101	2364	tags=10%, list=12%, signal=11%
GO_REGULATION_OF_EPIDERMAL_GROWTH_FACTOR_ACTIVATED_RECEPTOR_ACTIVITY	0.37365088	0.99194515	0.46441948	1	27	4420	tags=33%, list=23%, signal=43%
GO_POSTSYNAPTIC_DENSITY_MEMBRANE	0.31809768	0.99188215	0.45185184	1	62	4192	tags=32%, list=22%, signal=41%
GO_RESPONSE_TO_DRUG	0.23772238	0.99176514	0.49101797	1	844	2122	tags=10%, list=11%, signal=11%
GO_TRANSPORT_VESICLE	0.25158	0.99168855	0.4691152	1	345	2516	tags=12%, list=13%, signal=14%
GO_TRANSCRIPTION_COACTIVATOR_BINDING	0.3897905	0.9914729	0.47428572	1	21	5132	tags=38%, list=26%, signal=52%
GO_ION_TRANSMEMBRANE_TRANSPORTER_ACTIVITY	0.24092254	0.99133545	0.5054096	1	706	2956	tags=17%, list=15%, signal=19%
GO_ER_NUCLEUS_SIGNALING_PATHWAY	0.32969368	0.99126446	0.44589552	1	46	4403	tags=28%, list=23%, signal=36%
GO_GLOMERULAR_MESANGIAL_CELL_PROLIFERATION	0.4670925	0.991132	0.48421052	1	10	2299	tags=20%, list=12%, signal=23%
GO_POSITIVE_REGULATION_OF_FATTY_ACID_METABOLIC_PROCESS	0.42707017	0.99101186	0.4803002	1	15	1249	tags=13%, list=6%, signal=14%
GO_PROTEIN_PHOSPHATASE_TYPE_2A_COMPLEX	0.40178913	0.9905898	0.4642857	1	18	3228	tags=33%, list=17%, signal=40%
GO_REGULATION_OF_MEMBRANE_POTENTIAL	0.25179344	0.99037164	0.4890017	1	358	2451	tags=16%, list=13%, signal=18%
GO_TRANSPORT_VESICLE_MEMBRANE	0.26956698	0.9903134	0.462406	1	181	2516	tags=13%, list=13%, signal=15%
GO_PROTEIN_LOCALIZATION_TO_CILIARY_MEMBRANE	0.4389381	0.9901592	0.48305085	1	13	3377	tags=38%, list=17%, signal=47%
GO_NUCLEOSIDE_MONOPHOSPHATE_PHOSPHORYLATION	0.42725047	0.98996246	0.49622643	1	14	2505	tags=14%, list=13%, signal=16%
GO_TUMOR_NECROSIS_FACTOR_SECRETION	0.41174024	0.98983973	0.47928995	1	17	1528	tags=18%, list=8%, signal=19%
GO_POSTSYNAPTIC_SPECIALIZATION_ORGANIZATION	0.36096725	0.98957616	0.47985348	1	30	4630	tags=37%, list=24%, signal=48%
GO_LOCALIZATION_WITHIN_MEMBRANE	0.28194514	0.9895314	0.50541514	1	133	3560	tags=17%, list=18%, signal=20%
GO_COATED_VESICLE_MEMBRANE	0.27295598	0.9893639	0.45062837	1	161	2923	tags=12%, list=15%, signal=15%
GO_DNA_BINDING_TRANSCRIPTION_ACTIVATOR_ACTIVITY	0.25197372	0.9892065	0.47554806	1	354	2807	tags=13%, list=14%, signal=15%
GO_RNA_POLYMERASE_II_CORE_PROMOTER_SEQUENCE_SPECIFIC_DNA_BINDING	0.36283395	0.9891049	0.48708487	1	30	949	tags=7%, list=5%, signal=7%
GO_MITOCHONDRIAL_DNA_METABOLIC_PROCESS	0.43821144	0.989082	0.4748491	1	11	3402	tags=27%, list=18%, signal=33%
GO_SYNAPTIC_MEMBRANE_ADHESION	0.38391328	0.98881924	0.49306932	1	24	4628	tags=33%, list=24%, signal=44%
GO_VOLTAGE_GATED_ANION_CHANNEL_ACTIVITY	0.4178835	0.9887106	0.47868216	1	16	1632	tags=25%, list=8%, signal=27%
GO_POSITIVE_REGULATION_OF_OLIGODENDROCYTE_DIFFERENTIATION	0.4298805	0.9886805	0.48490945	1	14	1897	tags=14%, list=10%, signal=16%
GO_NEUROTRANSMITTER_SODIUM_SYMPORTER_ACTIVITY	0.41521007	0.9883872	0.50206614	1	16	1652	tags=25%, list=9%, signal=27%
GO_RESPONSE_TO_FORSKOLIN	0.47070122	0.9876364	0.47717842	1	10	422	tags=10%, list=2%, signal=10%
GO_POTASSIUM_CHANNEL_ACTIVITY	0.2943901	0.9875764	0.47985348	1	98	1749	tags=15%, list=9%, signal=17%
GO_MACROPHAGE_ACTIVATION_INVOLVED_IN_IMMUNE_RESPONSE	0.4720314	0.9875588	0.49798387	1	10	2227	tags=30%, list=11%, signal=34%
GO_NIK_NF_KAPPAB_SIGNALING	0.27670175	0.98704314	0.48853615	1	152	2507	tags=14%, list=13%, signal=16%
GO_CELLULAR_BIOGENIC_AMINE_METABOLIC_PROCESS	0.3309645	0.9869386	0.46332046	1	46	2974	tags=17%, list=15%, signal=20%
GO_POSITIVE_REGULATION_OF_DEVELOPMENTAL_GROWTH	0.27903315	0.9869368	0.44244605	1	149	1655	tags=8%, list=9%, signal=9%
GO_CELLULAR_RESPONSE_TO_AMMONIUM_ION	0.3218854	0.986768	0.48320895	1	55	2356	tags=18%, list=12%, signal=21%
GO_ATP_DEPENDENT_3_5_DNA_HELICASE_ACTIVITY	0.45767373	0.9865261	0.48118812	1	10	2258	tags=20%, list=12%, signal=23%
GO_REGULATION_OF_ENDOTHELIAL_CELL_DIFFERENTIATION	0.36294836	0.9864046	0.47519085	1	31	4518	tags=26%, list=23%, signal=34%
GO_PHOSPHORUS_OXYGEN_LYASE_ACTIVITY	0.39829487	0.98637944	0.47238097	1	20	422	tags=10%, list=2%, signal=10%
GO_CHAPERONE_MEDIATED_AUTOPHAGY	0.42094603	0.98633146	0.4969325	1	16	3108	tags=25%, list=16%, signal=30%
GO_POSITIVE_REGULATION_OF_CHEMOTAXIS	0.28720546	0.98606294	0.49906543	1	105	2102	tags=13%, list=11%, signal=15%
GO_REGULATION_OF_HISTONE_DEACETYLATION	0.36612996	0.9856883	0.47637796	1	26	23	tags=4%, list=0%, signal=4%
GO_GOLGI_ASSOCIATED_VESICLE	0.27224436	0.9850623	0.477396	1	163	3874	tags=17%, list=20%, signal=21%
GO_AXON_INITIAL_SEGMENT	0.4096435	0.9846847	0.48659003	1	17	1691	tags=24%, list=9%, signal=26%
GO_MOTILE_CILIUM_ASSEMBLY	0.39035895	0.9845494	0.4728972	1	22	5003	tags=41%, list=26%, signal=55%
GO_PHAGOCYTIC_CUP	0.38656077	0.98428667	0.5038023	1	22	758	tags=9%, list=4%, signal=9%
GO_RESPONSE_TO_VIRUS	0.25930217	0.9840065	0.5008347	1	263	3994	tags=16%, list=21%, signal=20%
GO_SPECTRIN_BINDING	0.36568448	0.98399115	0.45697898	1	26	1655	tags=12%, list=9%, signal=13%
GO_REGULATION_OF_MITOCHONDRIAL_MEMBRANE_POTENTIAL	0.31130445	0.9839749	0.46833014	1	66	1994	tags=12%, list=10%, signal=13%
GO_ANCHORED_COMPONENT_OF_PLASMA_MEMBRANE	0.325181	0.98336405	0.47111914	1	49	2757	tags=24%, list=14%, signal=28%
GO_NEUROTRANSMITTER_TRANSPORT	0.26047385	0.9822857	0.49757674	1	225	2227	tags=12%, list=11%, signal=14%
GO_SPINDLE_POLE_CENTROSOME	0.42894006	0.9822803	0.4748062	1	14	1697	tags=21%, list=9%, signal=23%
GO_BONE_TRABECULA_MORPHOGENESIS	0.43106267	0.982256	0.4699029	1	13	3568	tags=31%, list=18%, signal=38%
GO_REGULATION_OF_STRIATED_MUSCLE_CELL_DIFFERENTIATION	0.29530036	0.9817759	0.49603173	1	87	1578	tags=9%, list=8%, signal=10%
GO_CELLULAR_CHEMICAL_HOMEOSTASIS	0.23922883	0.981007	0.53158706	1	651	2955	tags=14%, list=15%, signal=16%
GO_RESPONSE_TO_TUMOR_CELL	0.4007454	0.9805378	0.48449612	1	17	2255	tags=24%, list=12%, signal=27%
GO_REGULATION_OF_INFLAMMATORY_RESPONSE	0.25935864	0.98050267	0.5097002	1	255	2646	tags=15%, list=14%, signal=17%
GO_LYSOSOMAL_LUMEN	0.29636994	0.9802681	0.50092083	1	82	6719	tags=54%, list=35%, signal=82%
GO_POTASSIUM_ION_BINDING	0.45164534	0.9802365	0.49239543	1	11	1144	tags=18%, list=6%, signal=19%
GO_PROTEIN_LIPID_COMPLEX_ASSEMBLY	0.37717116	0.9801423	0.48120302	1	24	1324	tags=13%, list=7%, signal=13%
GO_CATECHOLAMINE_SECRETION	0.3319057	0.9799869	0.5066414	1	41	2512	tags=20%, list=13%, signal=22%
GO_PREPULSE_INHIBITION	0.45154348	0.97994184	0.50481695	1	10	3287	tags=40%, list=17%, signal=48%
GO_MUSCLE_FILAMENT_SLIDING	0.36908782	0.9798433	0.48761904	1	28	1899	tags=18%, list=10%, signal=20%
GO_POST_TRANSLATIONAL_PROTEIN_MODIFICATION	0.2523356	0.9796739	0.5232358	1	334	5523	tags=30%, list=28%, signal=41%
GO_BASE_EXCISION_REPAIR	0.3425621	0.9795397	0.5114943	1	41	2632	tags=20%, list=14%, signal=23%
GO_ACTIN_FILAMENT	0.29514244	0.9792326	0.4973545	1	93	1531	tags=6%, list=8%, signal=7%
GO_GOLGI_CISTERNA	0.29545596	0.9792256	0.48824593	1	96	3983	tags=28%, list=21%, signal=35%
GO_POSITIVE_REGULATION_OF_AMYLOID_PRECURSOR_PROTEIN_CATABOLIC_PROCESS	0.42261302	0.97921187	0.4913958	1	15	3335	tags=27%, list=17%, signal=32%
GO_ACTIN_CYTOSKELETON	0.24425954	0.9790779	0.5233333	1	449	2589	tags=11%, list=13%, signal=13%
GO_METAL_ION_HOMEOSTASIS	0.24429019	0.9789559	0.5498392	1	509	2825	tags=14%, list=15%, signal=16%
GO_CELL_FATE_COMMITMENT	0.2651771	0.9783003	0.49656358	1	206	3568	tags=16%, list=18%, signal=19%
GO_ROSTROCAUDAL_NEURAL_TUBE_PATTERNING	0.46341455	0.9781112	0.48247424	1	10	485	tags=10%, list=3%, signal=10%
GO_TRIGLYCERIDE_RICH_PLASMA_LIPOPROTEIN_PARTICLE	0.4370472	0.9777461	0.5169173	1	13	1325	tags=31%, list=7%, signal=33%
GO_PLATELET_DERIVED_GROWTH_FACTOR_BINDING	0.46424207	0.97763216	0.49607843	1	10	489	tags=10%, list=3%, signal=10%
GO_CALCIUM_ION_TRANSMEMBRANE_TRANSPORTER_ACTIVITY	0.2820517	0.97708464	0.4832714	1	116	3236	tags=22%, list=17%, signal=27%
GO_MITOCHONDRIAL_GENOME_MAINTENANCE	0.39144543	0.9766546	0.477842	1	21	1882	tags=19%, list=10%, signal=21%
GO_POTASSIUM_ION_TRANSMEMBRANE_TRANSPORTER_ACTIVITY	0.28132448	0.9765255	0.502693	1	129	1173	tags=12%, list=6%, signal=13%
GO_DIOL_BIOSYNTHETIC_PROCESS	0.39734107	0.976508	0.4959514	1	18	4555	tags=39%, list=23%, signal=51%
GO_REGULATION_OF_TRANS_SYNAPTIC_SIGNALING	0.2469982	0.97609836	0.55482817	1	375	3129	tags=15%, list=16%, signal=18%
GO_EPOXYGENASE_P450_PATHWAY	0.4514459	0.9760508	0.48795182	1	11	3705	tags=27%, list=19%, signal=34%
GO_POSITIVE_REGULATION_OF_NEUTROPHIL_MIGRATION	0.37892014	0.9759848	0.48473284	1	22	3258	tags=32%, list=17%, signal=38%
GO_REGULATION_OF_TYPE_B_PANCREATIC_CELL_PROLIFERATION	0.45054206	0.9758618	0.51124746	1	10	2661	tags=30%, list=14%, signal=35%
GO_DOPAMINE_TRANSPORT	0.34662527	0.97574687	0.48832685	1	35	685	tags=11%, list=4%, signal=12%
GO_ATPASE_ACTIVITY_COUPLED	0.25077513	0.9747029	0.5495652	1	333	3772	tags=16%, list=19%, signal=20%
GO_REGULATION_OF_DNA_DAMAGE_CHECKPOINT	0.40712214	0.9745474	0.492	1	16	354	tags=6%, list=2%, signal=6%
GO_SEQUESTERING_OF_CALCIUM_ION	0.2858112	0.9741686	0.50994575	1	107	2990	tags=17%, list=15%, signal=20%
GO_POSITIVE_REGULATION_OF_MITOCHONDRIAL_MEMBRANE_POTENTIAL	0.4534105	0.9739438	0.50992066	1	10	186	tags=10%, list=1%, signal=10%
GO_ANTIGEN_PROCESSING_AND_PRESENTATION_OF_PEPTIDE_ANTIGEN_VIA_MHC_CLASS_I	0.2941445	0.97390133	0.49618322	1	91	4391	tags=23%, list=23%, signal=30%
GO_DIGESTION	0.2889561	0.97357625	0.5027027	1	98	1461	tags=11%, list=8%, signal=12%
GO_REGULATION_OF_CALCIUM_MEDIATED_SIGNALING	0.29110172	0.97328734	0.5118397	1	81	2490	tags=15%, list=13%, signal=17%
GO_REGULATION_OF_MYOTUBE_DIFFERENTIATION	0.3357116	0.9725967	0.5207547	1	44	3871	tags=20%, list=20%, signal=25%
GO_UBIQUITIN_CONJUGATING_ENZYME_BINDING	0.35515243	0.97234225	0.48197344	1	29	355	tags=7%, list=2%, signal=7%
GO_REGULATION_OF_INOSITOL_PHOSPHATE_BIOSYNTHETIC_PROCESS	0.44630417	0.97158647	0.512476	1	11	2512	tags=27%, list=13%, signal=31%
GO_TRICARBOXYLIC_ACID_METABOLIC_PROCESS	0.4536902	0.9711988	0.49802372	1	10	581	tags=10%, list=3%, signal=10%
GO_ACTIN_FILAMENT_BINDING	0.26501766	0.97112525	0.5052265	1	172	3409	tags=13%, list=18%, signal=15%
GO_RESPONSE_TO_BMP	0.27385637	0.9710952	0.54210526	1	138	2864	tags=14%, list=15%, signal=16%
GO_POSITIVE_REGULATION_OF_CELL_DIFFERENTIATION	0.2322778	0.97093076	0.5739645	1	831	3768	tags=16%, list=19%, signal=19%
GO_STEROID_DEHYDROGENASE_ACTIVITY	0.37365642	0.97066873	0.4989775	1	23	2835	tags=22%, list=15%, signal=25%
GO_NOREPINEPHRINE_SECRETION	0.4323253	0.9703552	0.48431373	1	11	2512	tags=36%, list=13%, signal=42%
GO_POSITIVE_REGULATION_OF_ALCOHOL_BIOSYNTHETIC_PROCESS	0.39357138	0.9699474	0.513308	1	18	1116	tags=11%, list=6%, signal=12%
GO_DNA_CONFORMATION_CHANGE	0.26135564	0.9698441	0.52491695	1	214	3564	tags=13%, list=18%, signal=16%
GO_SH3_DOMAIN_BINDING	0.27661142	0.9696301	0.49222797	1	122	2945	tags=11%, list=15%, signal=12%
GO_REGULATION_OF_CELL_SHAPE	0.27809843	0.9695498	0.53249097	1	135	4126	tags=21%, list=21%, signal=27%
GO_SPECIFICATION_OF_SYMMETRY	0.2796879	0.9689941	0.511883	1	114	2840	tags=18%, list=15%, signal=20%
GO_ENDOPLASMIC_RETICULUM_GOLGI_INTERMEDIATE_COMPARTMENT	0.28310442	0.9688636	0.529304	1	116	5311	tags=32%, list=27%, signal=44%
GO_CELLULAR_HOMEOSTASIS	0.23224995	0.96874785	0.57822084	1	803	2891	tags=14%, list=15%, signal=15%
GO_GROWTH_FACTOR_RECEPTOR_BINDING	0.28674686	0.9687216	0.519774	1	107	3808	tags=20%, list=20%, signal=24%
GO_LIPOPOLYSACCHARIDE_MEDIATED_SIGNALING_PATHWAY	0.32495883	0.96870154	0.5229358	1	49	5317	tags=27%, list=27%, signal=36%
GO_ATTACHMENT_OF_SPINDLE_MICROTUBULES_TO_KINETOCHORE	0.35398474	0.9683043	0.52071005	1	32	6574	tags=56%, list=34%, signal=85%
GO_NATURAL_KILLER_CELL_ACTIVATION	0.31771493	0.9677416	0.5045208	1	55	2168	tags=11%, list=11%, signal=12%
GO_ENERGY_COUPLED_PROTON_TRANSMEMBRANE_TRANSPORT_AGAINST_ELECTROCHEMICAL_GRADIENT	0.34360126	0.96744275	0.5	1	30	1806	tags=17%, list=9%, signal=18%
GO_CALCIUM_MEDIATED_SIGNALING	0.26820174	0.9670377	0.5452962	1	172	2227	tags=14%, list=11%, signal=16%
GO_NEGATIVE_REGULATION_OF_CELLULAR_RESPONSE_TO_INSULIN_STIMULUS	0.35035813	0.96664256	0.501938	1	34	4641	tags=29%, list=24%, signal=39%
GO_REGULATION_OF_ION_TRANSMEMBRANE_TRANSPORT	0.24462806	0.9662126	0.56110156	1	393	2294	tags=13%, list=12%, signal=14%
GO_PROTEIN_HETERODIMERIZATION_ACTIVITY	0.24663304	0.96618104	0.53794265	1	367	2680	tags=11%, list=14%, signal=13%
GO_GLUTAMATE_RECEPTOR_ACTIVITY	0.3914807	0.96559674	0.5252525	1	19	2493	tags=26%, list=13%, signal=30%
GO_REGULATION_OF_SYSTEM_PROCESS	0.24083704	0.9655014	0.58143324	1	474	2358	tags=12%, list=12%, signal=14%
GO_REGULATION_OF_ESTABLISHMENT_OF_PROTEIN_LOCALIZATION	0.23673913	0.9654847	0.596519	1	624	2941	tags=12%, list=15%, signal=14%
GO_REGULATION_OF_MAP_KINASE_ACTIVITY	0.2490267	0.96526974	0.5516667	1	300	3442	tags=14%, list=18%, signal=17%
GO_REGULATION_OF_PLASMINOGEN_ACTIVATION	0.40912738	0.96495956	0.5018587	1	14	5147	tags=43%, list=27%, signal=58%
GO_PHOSPHATASE_ACTIVATOR_ACTIVITY	0.40881252	0.9649521	0.5019763	1	16	4598	tags=44%, list=24%, signal=57%
GO_POSITIVE_REGULATION_OF_NF_KAPPAB_TRANSCRIPTION_FACTOR_ACTIVITY	0.27315846	0.96484864	0.5018657	1	138	3388	tags=16%, list=17%, signal=19%
GO_RESPONSE_TO_FUNGUS	0.3828936	0.9645656	0.47659576	1	22	2227	tags=18%, list=11%, signal=21%
GO_REGULATION_OF_TYPE_2_IMMUNE_RESPONSE	0.36630142	0.96443945	0.5116279	1	25	3664	tags=24%, list=19%, signal=30%
GO_REGULATION_OF_SMALL_GTPASE_MEDIATED_SIGNAL_TRANSDUCTION	0.24807476	0.9642502	0.59342563	1	319	3233	tags=13%, list=17%, signal=15%
GO_TRANSFERASE_ACTIVITY_TRANSFERRING_GLYCOSYL_GROUPS	0.25392854	0.9638248	0.59075344	1	245	4013	tags=23%, list=21%, signal=28%
GO_NEURONAL_ACTION_POTENTIAL	0.36428395	0.96361333	0.51582867	1	27	747	tags=15%, list=4%, signal=15%
GO_MONONUCLEAR_CELL_MIGRATION	0.31463623	0.96309036	0.530888	1	55	3036	tags=22%, list=16%, signal=26%
GO_REGULATION_OF_GLIOGENESIS	0.28266567	0.96300733	0.5162455	1	102	1182	tags=9%, list=6%, signal=9%
GO_SEROTONIN_TRANSPORT	0.44528946	0.96295035	0.5240848	1	11	664	tags=18%, list=3%, signal=19%
GO_DNA_REPLICATION_FACTOR_A_COMPLEX	0.39116144	0.9625712	0.50901806	1	16	1369	tags=19%, list=7%, signal=20%
GO_INOSITOL_TRISPHOSPHATE_BIOSYNTHETIC_PROCESS	0.37691855	0.9624537	0.5020492	1	20	2512	tags=15%, list=13%, signal=17%
GO_STEROID_BINDING	0.29529762	0.9621804	0.5121043	1	78	1957	tags=15%, list=10%, signal=17%
GO_HEXOSE_TRANSMEMBRANE_TRANSPORTER_ACTIVITY	0.3950668	0.9620337	0.50190115	1	17	2570	tags=24%, list=13%, signal=27%
GO_OTIC_VESICLE_DEVELOPMENT	0.42249733	0.9619982	0.53333336	1	13	886	tags=15%, list=5%, signal=16%
GO_REGULATION_OF_PHOSPHATASE_ACTIVITY	0.26997113	0.96190786	0.57040995	1	154	2506	tags=11%, list=13%, signal=13%
GO_SPECIFIC_GRANULE_MEMBRANE	0.29812977	0.9615931	0.52238804	1	75	3392	tags=16%, list=17%, signal=19%
GO_EPIDERMIS_MORPHOGENESIS	0.36437118	0.9615572	0.50190115	1	24	2978	tags=21%, list=15%, signal=25%
GO_ACTIVATION_OF_PROTEIN_KINASE_ACTIVITY	0.2500064	0.9614612	0.5805921	1	296	2467	tags=10%, list=13%, signal=12%
GO_ION_HOMEOSTASIS	0.2341572	0.96135885	0.6194969	1	646	2955	tags=14%, list=15%, signal=16%
GO_FACE_MORPHOGENESIS	0.35249618	0.9613359	0.51262134	1	32	2840	tags=16%, list=15%, signal=18%
GO_NEGATIVE_REGULATION_OF_NEURON_DEATH	0.26162153	0.9610296	0.54320985	1	186	2544	tags=14%, list=13%, signal=16%
GO_NEURAL_PLATE_DEVELOPMENT	0.44550732	0.96101946	0.5370019	1	10	485	tags=10%, list=3%, signal=10%
GO_TRIGLYCERIDE_CATABOLIC_PROCESS	0.36275813	0.9609048	0.5	1	23	4470	tags=39%, list=23%, signal=51%
GO_PRESPLICEOSOME	0.40674603	0.9605577	0.5218254	1	15	3654	tags=27%, list=19%, signal=33%
GO_REGULATION_OF_BEHAVIOR	0.32173705	0.9604971	0.5131086	1	44	2681	tags=18%, list=14%, signal=21%
GO_TRANSMEMBRANE_TRANSPORTER_ACTIVITY	0.22994435	0.96006495	0.66515154	1	854	2956	tags=16%, list=15%, signal=18%
GO_REGENERATION	0.26296443	0.9600517	0.54	1	169	1427	tags=8%, list=7%, signal=9%
GO_REGULATION_OF_SYSTEMIC_ARTERIAL_BLOOD_PRESSURE_MEDIATED_BY_A_CHEMICAL_SIGNAL	0.3387812	0.96002454	0.5086705	1	36	1018	tags=8%, list=5%, signal=9%
GO_POSITIVE_REGULATION_OF_EXTRINSIC_APOPTOTIC_SIGNALING_PATHWAY	0.32603404	0.9598971	0.52380955	1	47	3954	tags=21%, list=20%, signal=27%
GO_CARDIAC_MUSCLE_FIBER_DEVELOPMENT	0.40641505	0.95969343	0.48742747	1	16	3662	tags=25%, list=19%, signal=31%
GO_CYTOKINE_MEDIATED_SIGNALING_PATHWAY	0.23550414	0.95925087	0.6267281	1	613	4410	tags=21%, list=23%, signal=27%
GO_PRESYNAPSE	0.24211697	0.9592439	0.6062603	1	420	2525	tags=14%, list=13%, signal=15%
GO_KERATINIZATION	0.30566317	0.95875996	0.51325756	1	59	1316	tags=10%, list=7%, signal=11%
GO_RELEASE_OF_SEQUESTERED_CALCIUM_ION_INTO_CYTOSOL_BY_ENDOPLASMIC_RETICULUM	0.36109373	0.95863986	0.5176471	1	25	2035	tags=24%, list=10%, signal=27%
GO_AXON	0.23860419	0.95848024	0.6168224	1	536	4339	tags=22%, list=22%, signal=27%
GO_POSITIVE_REGULATION_OF_LYMPHOCYTE_APOPTOTIC_PROCESS	0.43138552	0.9584143	0.53	1	13	2646	tags=31%, list=14%, signal=36%
GO_CHROMOSOMAL_REGION	0.24627352	0.95838153	0.5856164	1	312	4482	tags=19%, list=23%, signal=24%
GO_NEGATIVE_REGULATION_OF_TYROSINE_PHOSPHORYLATION_OF_STAT_PROTEIN	0.44343716	0.95786834	0.51428574	1	11	2042	tags=18%, list=11%, signal=20%
GO_REGULATION_OF_AMYLOID_PRECURSOR_PROTEIN_CATABOLIC_PROCESS	0.3581016	0.95783	0.52446187	1	28	2131	tags=14%, list=11%, signal=16%
GO_CELL_DIVISION_SITE	0.30717486	0.9577114	0.50766283	1	63	2340	tags=14%, list=12%, signal=16%
GO_OPTIC_NERVE_DEVELOPMENT	0.45009175	0.9575955	0.5318275	1	10	344	tags=10%, list=2%, signal=10%
GO_HYDROLASE_ACTIVITY_ACTING_ON_GLYCOSYL_BONDS	0.28573084	0.9569051	0.53602815	1	95	3753	tags=23%, list=19%, signal=29%
GO_NATURAL_KILLER_CELL_MEDIATED_IMMUNITY	0.32650065	0.9568273	0.5019531	1	46	1614	tags=11%, list=8%, signal=12%
GO_REGULATION_OF_DIGESTIVE_SYSTEM_PROCESS	0.3670085	0.9567941	0.5257143	1	26	1420	tags=19%, list=7%, signal=21%
GO_REGULATION_OF_RETINOIC_ACID_RECEPTOR_SIGNALING_PATHWAY	0.3976818	0.9565248	0.5425926	1	16	2568	tags=13%, list=13%, signal=14%
GO_POSITIVE_REGULATION_OF_MAP_KINASE_ACTIVITY	0.25540173	0.95607567	0.58464223	1	233	1295	tags=7%, list=7%, signal=8%
GO_POLY_N_ACETYLLACTOSAMINE_BIOSYNTHETIC_PROCESS	0.44851336	0.95565677	0.563745	1	10	2197	tags=30%, list=11%, signal=34%
GO_DENDRITIC_SHAFT	0.34784138	0.9553995	0.5179283	1	33	1772	tags=12%, list=9%, signal=13%
GO_CELLULAR_RESPONSE_TO_OSMOTIC_STRESS	0.34077832	0.95526105	0.5451128	1	34	1878	tags=12%, list=10%, signal=13%
GO_DIVALENT_INORGANIC_CATION_HOMEOSTASIS	0.24163377	0.9551564	0.5986394	1	384	2825	tags=14%, list=15%, signal=16%
GO_POSITIVE_REGULATION_OF_T_CELL_MIGRATION	0.3620824	0.95481265	0.51004016	1	25	542	tags=8%, list=3%, signal=8%
GO_SKELETAL_MUSCLE_CONTRACTION	0.33986372	0.954638	0.51302606	1	33	976	tags=15%, list=5%, signal=16%
GO_REGULATION_OF_VASCULOGENESIS	0.41547891	0.9545901	0.5315682	1	14	396	tags=7%, list=2%, signal=7%
GO_DERLIN_1_RETROTRANSLOCATION_COMPLEX	0.454028	0.95451665	0.5317164	1	10	1256	tags=10%, list=6%, signal=11%
GO_SPERMATID_DIFFERENTIATION	0.2813315	0.9542287	0.54347825	1	104	1440	tags=10%, list=7%, signal=10%
GO_PROTEIN_LOCALIZATION_TO_KINETOCHORE	0.39080212	0.9542204	0.532	1	17	1784	tags=18%, list=9%, signal=19%
GO_ORGANIC_HYDROXY_COMPOUND_CATABOLIC_PROCESS	0.31173056	0.95413977	0.5432781	1	53	1087	tags=9%, list=6%, signal=10%
GO_PERIKARYON	0.2859067	0.95394534	0.58064514	1	99	2689	tags=16%, list=14%, signal=19%
GO_OVULATION_CYCLE_PROCESS	0.33987793	0.9539276	0.5280899	1	37	3383	tags=16%, list=17%, signal=20%
GO_REGULATION_OF_DEFENSE_RESPONSE_TO_VIRUS	0.30356318	0.95375377	0.53497165	1	63	233	tags=3%, list=1%, signal=3%
GO_VASCULAR_PROCESS_IN_CIRCULATORY_SYSTEM	0.27296087	0.95375377	0.5693161	1	132	1144	tags=8%, list=6%, signal=9%
GO_HISTONE_DEACETYLASE_BINDING	0.2813057	0.9536102	0.5459272	1	105	4568	tags=23%, list=24%, signal=30%
GO_INTRINSIC_APOPTOTIC_SIGNALING_PATHWAY_IN_RESPONSE_TO_ENDOPLASMIC_RETICULUM_STRESS	0.3047136	0.9532161	0.5355805	1	58	2634	tags=14%, list=14%, signal=16%
GO_REGULATION_OF_INTRACELLULAR_ESTROGEN_RECEPTOR_SIGNALING_PATHWAY	0.3331845	0.9526557	0.49803922	1	36	3744	tags=25%, list=19%, signal=31%
GO_POSITIVE_REGULATION_OF_CELL_CYCLE_PHASE_TRANSITION	0.28519765	0.9525124	0.53901994	1	94	2543	tags=14%, list=13%, signal=16%
GO_REGULATION_OF_ION_TRANSPORT	0.23388751	0.9522671	0.6324921	1	543	2338	tags=13%, list=12%, signal=14%
GO_POSITIVE_REGULATION_OF_SMALL_MOLECULE_METABOLIC_PROCESS	0.29114667	0.9517127	0.56137186	1	81	4743	tags=27%, list=24%, signal=36%
GO_CELLULAR_RESPONSE_TO_LOW_DENSITY_LIPOPROTEIN_PARTICLE_STIMULUS	0.39006042	0.9515681	0.52140075	1	17	3973	tags=41%, list=20%, signal=52%
GO_POSITIVE_REGULATION_OF_ATPASE_ACTIVITY	0.32056868	0.9515009	0.53901994	1	51	2627	tags=18%, list=14%, signal=20%
GO_MYELOID_LEUKOCYTE_DIFFERENTIATION	0.2634299	0.95118856	0.5650624	1	167	2661	tags=9%, list=14%, signal=10%
GO_MYOSIN_FILAMENT	0.4323476	0.9510434	0.5254583	1	13	1899	tags=15%, list=10%, signal=17%
GO_VESICLE_LUMEN	0.24806684	0.9508948	0.59075344	1	279	2031	tags=9%, list=10%, signal=9%
GO_POSITIVE_REGULATION_OF_ESTABLISHMENT_OF_PROTEIN_LOCALIZATION	0.24351886	0.9507678	0.6124161	1	372	2741	tags=11%, list=14%, signal=13%
GO_DNA_DEPENDENT_DNA_REPLICATION	0.26554087	0.9506821	0.56746763	1	145	354	tags=2%, list=2%, signal=2%
GO_RESPONSE_TO_DSRNA	0.32710353	0.9505476	0.5065913	1	38	3954	tags=26%, list=20%, signal=33%
GO_MOLECULAR_CARRIER_ACTIVITY	0.3454179	0.9501859	0.5233266	1	30	5905	tags=37%, list=30%, signal=53%
GO_TERTIARY_GRANULE_LUMEN	0.3220548	0.9501309	0.55252916	1	45	3516	tags=20%, list=18%, signal=24%
GO_REGULATION_OF_OXIDATIVE_STRESS_INDUCED_INTRINSIC_APOPTOTIC_SIGNALING_PATHWAY	0.3553101	0.9500971	0.51532567	1	25	471	tags=8%, list=2%, signal=8%
GO_REGULATION_OF_EPIDERMIS_DEVELOPMENT	0.29872832	0.94985676	0.56143665	1	67	3568	tags=18%, list=18%, signal=22%
GO_TRANSCRIPTION_COREPRESSOR_BINDING	0.4269505	0.9498361	0.5277778	1	13	3939	tags=38%, list=20%, signal=48%
GO_DYNEIN_LIGHT_CHAIN_BINDING	0.37262076	0.9497168	0.52446187	1	22	2066	tags=18%, list=11%, signal=20%
GO_SMOOTH_MUSCLE_CELL_MIGRATION	0.2985423	0.9496813	0.54642856	1	68	4836	tags=31%, list=25%, signal=41%
GO_INSULIN_SECRETION	0.26069155	0.94965124	0.61168385	1	183	1568	tags=9%, list=8%, signal=10%
GO_RESPONSE_TO_CAFFEINE	0.39726967	0.94955707	0.5413534	1	15	3069	tags=27%, list=16%, signal=32%
GO_PHOSPHOLIPASE_ACTIVITY	0.29405636	0.9493628	0.5344203	1	76	2889	tags=21%, list=15%, signal=25%
GO_CLATHRIN_COATED_VESICLE	0.26131397	0.9492568	0.56239015	1	166	664	tags=4%, list=3%, signal=4%
GO_RENAL_SYSTEM_VASCULATURE_DEVELOPMENT	0.35951748	0.9490944	0.52208835	1	25	2299	tags=12%, list=12%, signal=14%
GO_NEUTROPHIL_MIGRATION	0.2959712	0.9487518	0.5626168	1	68	4410	tags=29%, list=23%, signal=38%
GO_REGULATION_OF_CIRCADIAN_SLEEP_WAKE_CYCLE	0.43810317	0.94860053	0.501002	1	11	2441	tags=36%, list=13%, signal=42%
GO_NOREPINEPHRINE_TRANSPORT	0.4070379	0.9481415	0.51097804	1	14	2512	tags=29%, list=13%, signal=33%
GO_CELL_MIGRATION_IN_HINDBRAIN	0.41774753	0.9479688	0.5378486	1	13	2463	tags=15%, list=13%, signal=18%
GO_NEGATIVE_REGULATION_OF_PROGRAMMED_NECROTIC_CELL_DEATH	0.4212273	0.9477316	0.5449219	1	13	3853	tags=23%, list=20%, signal=29%
GO_POSITIVE_REGULATION_OF_FIBROBLAST_PROLIFERATION	0.31460786	0.9476125	0.5538462	1	46	1023	tags=7%, list=5%, signal=7%
GO_POSITIVE_REGULATION_OF_HEART_GROWTH	0.3364525	0.9475637	0.55009454	1	37	1578	tags=11%, list=8%, signal=12%
GO_POSITIVE_REGULATION_OF_RESPONSE_TO_ENDOPLASMIC_RETICULUM_STRESS	0.34509018	0.94705987	0.56031126	1	35	4021	tags=26%, list=21%, signal=32%
GO_CALCIUM_DEPENDENT_PROTEIN_BINDING	0.3073753	0.946464	0.56766915	1	52	3317	tags=19%, list=17%, signal=23%
GO_CALMODULIN_BINDING	0.26191932	0.94603425	0.5547826	1	173	3670	tags=18%, list=19%, signal=22%
GO_POSITIVE_REGULATION_OF_RESPONSE_TO_EXTERNAL_STIMULUS	0.2486358	0.94578105	0.6087719	1	236	2646	tags=14%, list=14%, signal=16%
GO_INNER_EAR_MORPHOGENESIS	0.28599697	0.9457447	0.53985506	1	82	1601	tags=11%, list=8%, signal=12%
GO_CYTOSKELETAL_PROTEIN_BINDING	0.22650999	0.9455986	0.7047184	1	868	2444	tags=10%, list=13%, signal=11%
GO_NEGATIVE_REGULATION_OF_HISTONE_MODIFICATION	0.3289941	0.94554996	0.5409524	1	40	1471	tags=8%, list=8%, signal=8%
GO_POTASSIUM_TRANSPORTING_ATPASE_ACTIVITY	0.44541562	0.9455084	0.550495	1	10	1144	tags=30%, list=6%, signal=32%
GO_HISTONE_DEMETHYLASE_ACTIVITY	0.36173156	0.94522667	0.5352381	1	24	5659	tags=38%, list=29%, signal=53%
GO_PROTEIN_MATURATION	0.24812533	0.94510484	0.6234676	1	248	2496	tags=12%, list=13%, signal=13%
GO_ORGANOPHOSPHATE_ESTER_TRANSPORT	0.28218687	0.9449294	0.54753524	1	100	2122	tags=13%, list=11%, signal=15%
GO_POSITIVE_REGULATION_OF_AUTOPHAGOSOME_ASSEMBLY	0.43688393	0.9449172	0.54409003	1	11	3022	tags=18%, list=16%, signal=22%
GO_FRUCTOSE_METABOLIC_PROCESS	0.44703326	0.94480926	0.5418327	1	10	183	tags=10%, list=1%, signal=10%
GO_GLUCOCORTICOID_BIOSYNTHETIC_PROCESS	0.4243531	0.944767	0.5372549	1	11	163	tags=9%, list=1%, signal=9%
GO_PROGRAMMED_NECROTIC_CELL_DEATH	0.3288267	0.94453305	0.532567	1	40	2507	tags=13%, list=13%, signal=14%
GO_CALCIUM_CHANNEL_COMPLEX	0.314265	0.944437	0.5698324	1	56	3101	tags=18%, list=16%, signal=21%
GO_STEROL_BINDING	0.31369284	0.94440365	0.5372549	1	48	4614	tags=35%, list=24%, signal=46%
GO_AMMONIUM_TRANSPORT	0.2922516	0.94403034	0.5581818	1	81	2227	tags=16%, list=11%, signal=18%
GO_POSITIVE_REGULATION_OF_CELL_MORPHOGENESIS_INVOLVED_IN_DIFFERENTIATION	0.2667504	0.94357556	0.60553634	1	140	2984	tags=14%, list=15%, signal=17%
GO_LEFT_RIGHT_PATTERN_FORMATION	0.37499496	0.94356436	0.5138889	1	21	3675	tags=29%, list=19%, signal=35%
GO_PHARYNGEAL_SYSTEM_DEVELOPMENT	0.36095363	0.9435324	0.54990214	1	25	485	tags=8%, list=3%, signal=8%
GO_NEGATIVE_REGULATION_OF_MULTI_ORGANISM_PROCESS	0.26799625	0.9434461	0.56183743	1	143	4985	tags=27%, list=26%, signal=36%
GO_SENSORY_PERCEPTION_OF_CHEMICAL_STIMULUS	0.2976651	0.94342583	0.5590406	1	68	2460	tags=21%, list=13%, signal=23%
GO_SPINDLE_POLE	0.26368207	0.9433571	0.59532374	1	154	5695	tags=34%, list=29%, signal=48%
GO_INTRACELLULAR_MRNA_LOCALIZATION	0.40866345	0.94310695	0.519084	1	13	2283	tags=15%, list=12%, signal=17%
GO_STRIATED_MUSCLE_CELL_PROLIFERATION	0.30279112	0.9425771	0.5449541	1	62	5669	tags=35%, list=29%, signal=50%
GO_REGULATION_OF_B_CELL_APOPTOTIC_PROCESS	0.40672547	0.94217736	0.552	1	15	260	tags=7%, list=1%, signal=7%
GO_IONOTROPIC_GLUTAMATE_RECEPTOR_ACTIVITY	0.4129779	0.941951	0.54347825	1	14	1650	tags=21%, list=9%, signal=23%
GO_APICAL_PLASMA_MEMBRANE	0.24485545	0.94181556	0.6440678	1	265	2778	tags=15%, list=14%, signal=18%
GO_RHO_GUANYL_NUCLEOTIDE_EXCHANGE_FACTOR_ACTIVITY	0.2887655	0.94143206	0.55191255	1	78	324	tags=4%, list=2%, signal=4%
GO_POSITIVE_REGULATION_OF_OSTEOCLAST_DIFFERENTIATION	0.4065001	0.941221	0.5410156	1	15	192	tags=7%, list=1%, signal=7%
GO_CATION_TRANSMEMBRANE_TRANSPORTER_ACTIVITY	0.23349145	0.94111425	0.6845426	1	518	3236	tags=19%, list=17%, signal=22%
GO_CLATHRIN_COATED_PIT	0.29461974	0.9409514	0.58301157	1	66	2894	tags=15%, list=15%, signal=18%
GO_RESPONSE_TO_INORGANIC_SUBSTANCE	0.23293908	0.94083244	0.7034036	1	477	2009	tags=10%, list=10%, signal=11%
GO_CARBONATE_DEHYDRATASE_ACTIVITY	0.4274522	0.9406314	0.5290698	1	11	3782	tags=27%, list=20%, signal=34%
GO_RESPONSE_TO_CYTOKINE	0.22212172	0.9405633	0.7656012	1	975	3946	tags=17%, list=20%, signal=21%
GO_TITIN_BINDING	0.41933596	0.9402086	0.546875	1	12	95	tags=8%, list=0%, signal=8%
GO_TERTIARY_GRANULE	0.27023545	0.94005466	0.58497316	1	131	3632	tags=16%, list=19%, signal=20%
GO_LEUKOCYTE_AGGREGATION	0.44930834	0.9399877	0.5477941	1	10	6571	tags=60%, list=34%, signal=91%
GO_LATERAL_MESODERM_DEVELOPMENT	0.40168068	0.93998116	0.54285717	1	14	3536	tags=36%, list=18%, signal=44%
GO_MICROTUBULE_ASSOCIATED_COMPLEX	0.26327217	0.93991697	0.5992908	1	141	4736	tags=29%, list=24%, signal=38%
GO_POSITIVE_REGULATION_OF_NEUROINFLAMMATORY_RESPONSE	0.4220449	0.9399081	0.5346154	1	12	1740	tags=25%, list=9%, signal=27%
GO_NEUROEPITHELIAL_CELL_DIFFERENTIATION	0.31567395	0.9393632	0.5414365	1	44	1194	tags=9%, list=6%, signal=10%
GO_CELLULAR_COPPER_ION_HOMEOSTASIS	0.41712028	0.9391122	0.546875	1	13	187	tags=8%, list=1%, signal=8%
GO_GLIAL_CELL_DIFFERENTIATION	0.26000568	0.9382315	0.59827584	1	184	3126	tags=14%, list=16%, signal=17%
GO_REGULATION_OF_CARDIAC_MUSCLE_TISSUE_DEVELOPMENT	0.28738007	0.93814576	0.54477614	1	77	1897	tags=10%, list=10%, signal=11%
GO_POSITIVE_REGULATION_OF_CARDIAC_MUSCLE_CELL_PROLIFERATION	0.35000768	0.9380367	0.5409524	1	27	6246	tags=44%, list=32%, signal=65%
GO_CELL_CELL_ADHERENS_JUNCTION	0.27957118	0.9379184	0.5607985	1	101	3121	tags=14%, list=16%, signal=16%
GO_CELLULAR_ALDEHYDE_METABOLIC_PROCESS	0.32715052	0.93753636	0.5519849	1	38	1447	tags=8%, list=7%, signal=9%
GO_SYNAPTIC_VESICLE_CLUSTERING	0.3941701	0.937304	0.55212355	1	15	4518	tags=40%, list=23%, signal=52%
GO_APICAL_PART_OF_CELL	0.24133086	0.93700707	0.6318408	1	321	2778	tags=15%, list=14%, signal=17%
GO_MEMBRANOUS_SEPTUM_MORPHOGENESIS	0.42284983	0.93698996	0.51958764	1	10	5544	tags=40%, list=29%, signal=56%
GO_MITOTIC_G2_M_TRANSITION_CHECKPOINT	0.34118658	0.93674886	0.5319549	1	30	3717	tags=20%, list=19%, signal=25%
GO_POSTSYNAPTIC_ENDOSOME	0.41819373	0.936477	0.56589144	1	13	3126	tags=31%, list=16%, signal=37%
GO_POSITIVE_REGULATION_OF_PROTEIN_SERINE_THREONINE_KINASE_ACTIVITY	0.24302526	0.9363059	0.67241377	1	303	2755	tags=11%, list=14%, signal=13%
GO_MONOVALENT_INORGANIC_CATION_HOMEOSTASIS	0.26756287	0.9362445	0.6007067	1	133	3206	tags=20%, list=17%, signal=24%
GO_MITOTIC_SPINDLE	0.2774596	0.93604434	0.57655954	1	96	5570	tags=40%, list=29%, signal=55%
GO_CELLULAR_RESPONSE_TO_CAMP	0.32238233	0.9360193	0.5418895	1	45	3587	tags=20%, list=18%, signal=24%
GO_CHLORIDE_TRANSMEMBRANE_TRANSPORT	0.29415485	0.9359756	0.566855	1	68	2946	tags=26%, list=15%, signal=31%
GO_CYTOSOLIC_CALCIUM_ION_TRANSPORT	0.26584837	0.93593454	0.6200345	1	137	2207	tags=12%, list=11%, signal=13%
GO_LIPID_HOMEOSTASIS	0.27148512	0.9359008	0.59375	1	111	1324	tags=10%, list=7%, signal=11%
GO_I_KAPPAB_KINASE_NF_KAPPAB_SIGNALING	0.24940363	0.9358927	0.64646465	1	239	4678	tags=24%, list=24%, signal=31%
GO_REGULATION_OF_TRANSMEMBRANE_TRANSPORT	0.23462738	0.93589216	0.6968254	1	463	2294	tags=12%, list=12%, signal=14%
GO_CELLULAR_RESPONSE_TO_ACIDIC_PH	0.44475213	0.935873	0.5731959	1	10	896	tags=20%, list=5%, signal=21%
GO_MUSCLE_ORGAN_DEVELOPMENT	0.24209999	0.9357908	0.68235296	1	343	4386	tags=23%, list=23%, signal=29%
GO_CHEMICAL_HOMEOSTASIS	0.22354111	0.9356061	0.7622047	1	949	2785	tags=13%, list=14%, signal=15%
GO_PEPTIDE_CROSS_LINKING	0.37362042	0.9355674	0.5432781	1	21	775	tags=14%, list=4%, signal=15%
GO_SRP_DEPENDENT_COTRANSLATIONAL_PROTEIN_TARGETING_TO_MEMBRANE_TRANSLOCATION	0.42296737	0.9352938	0.55252916	1	11	3763	tags=27%, list=19%, signal=34%
GO_POSITIVE_REGULATION_OF_SECRETION	0.2423035	0.93504834	0.66774714	1	328	2681	tags=13%, list=14%, signal=15%
GO_DYNEIN_HEAVY_CHAIN_BINDING	0.42055187	0.9346669	0.5458167	1	13	2066	tags=23%, list=11%, signal=26%
GO_CELLULAR_RESPONSE_TO_PURINE_CONTAINING_COMPOUND	0.42201006	0.93444306	0.57731956	1	11	2512	tags=27%, list=13%, signal=31%
GO_VITAMIN_METABOLIC_PROCESS	0.27318156	0.9344026	0.57706094	1	118	2978	tags=17%, list=15%, signal=20%
GO_EPIDERMAL_CELL_DIFFERENTIATION	0.25594455	0.9343267	0.6306306	1	166	1316	tags=7%, list=7%, signal=7%
GO_ADHERENS_JUNCTION_ASSEMBLY	0.28402832	0.9338553	0.59586465	1	85	4918	tags=25%, list=25%, signal=33%
GO_GLOMERULUS_DEVELOPMENT	0.3090632	0.9336199	0.5727788	1	56	4314	tags=20%, list=22%, signal=25%
GO_EXTRINSIC_APOPTOTIC_SIGNALING_PATHWAY_VIA_DEATH_DOMAIN_RECEPTORS	0.28310868	0.9335901	0.5634058	1	78	2661	tags=13%, list=14%, signal=15%
GO_MEIOTIC_CELL_CYCLE	0.25133798	0.933316	0.6400709	1	208	3774	tags=15%, list=19%, signal=18%
GO_POSTSYNAPTIC_MEMBRANE	0.24369147	0.933136	0.64106846	1	265	4040	tags=24%, list=21%, signal=30%
GO_COAGULATION	0.24575675	0.93308866	0.63414633	1	273	2540	tags=12%, list=13%, signal=13%
GO_MESODERMAL_CELL_DIFFERENTIATION	0.34731522	0.9329074	0.5513627	1	28	5659	tags=36%, list=29%, signal=50%
GO_HEPARIN_BINDING	0.26649058	0.9329069	0.6076642	1	128	4009	tags=20%, list=21%, signal=24%
GO_POSITIVE_REGULATION_OF_INSULIN_SECRETION	0.29798084	0.93283814	0.5889908	1	62	1568	tags=8%, list=8%, signal=9%
GO_CELL_ADHESION_MOLECULE_BINDING	0.23360553	0.9327891	0.6902087	1	448	2508	tags=9%, list=13%, signal=10%
GO_POSITIVE_REGULATION_OF_FIBROBLAST_MIGRATION	0.42573637	0.93262136	0.5667939	1	11	4627	tags=27%, list=24%, signal=36%
GO_POSITIVE_REGULATION_OF_CREB_TRANSCRIPTION_FACTOR_ACTIVITY	0.386511	0.93261844	0.5495146	1	18	3670	tags=33%, list=19%, signal=41%
GO_REGULATION_OF_EPITHELIAL_CELL_DIFFERENTIATION	0.26983163	0.93227434	0.59160304	1	118	3686	tags=16%, list=19%, signal=20%
GO_COGNITION	0.24844958	0.93169105	0.6466552	1	242	2451	tags=13%, list=13%, signal=15%
GO_POSITIVE_REGULATION_OF_SKELETAL_MUSCLE_TISSUE_DEVELOPMENT	0.37373212	0.9314284	0.5538752	1	20	5107	tags=35%, list=26%, signal=47%
GO_ACETYLCHOLINE_RECEPTOR_BINDING	0.4405786	0.93142676	0.5635246	1	10	6974	tags=70%, list=36%, signal=109%
GO_LAMELLIPODIUM_ORGANIZATION	0.28943557	0.93113256	0.5796296	1	78	3409	tags=13%, list=18%, signal=15%
GO_UREA_CYCLE	0.43871123	0.93109626	0.57495254	1	10	1281	tags=20%, list=7%, signal=21%
GO_ARTERY_DEVELOPMENT	0.28255686	0.93103373	0.5745063	1	81	3892	tags=20%, list=20%, signal=25%
GO_HORMONE_METABOLIC_PROCESS	0.25681067	0.9309562	0.63232684	1	171	1476	tags=10%, list=8%, signal=11%
GO_POSITIVE_REGULATION_OF_NUCLEOBASE_CONTAINING_COMPOUND_METABOLIC_PROCESS	0.24829853	0.9309482	0.6308244	1	217	1393	tags=4%, list=7%, signal=4%
GO_POSITIVE_REGULATION_OF_RHO_PROTEIN_SIGNAL_TRANSDUCTION	0.3502667	0.9305659	0.53515625	1	24	1257	tags=17%, list=6%, signal=18%
GO_PROTEASOME_REGULATORY_PARTICLE_BASE_SUBCOMPLEX	0.41184	0.9303378	0.5529865	1	12	513	tags=8%, list=3%, signal=9%
GO_SERTOLI_CELL_DEVELOPMENT	0.40924284	0.9299497	0.5310621	1	13	6718	tags=46%, list=35%, signal=71%
GO_NEGATIVE_REGULATION_OF_GLIAL_CELL_DIFFERENTIATION	0.37216297	0.92991304	0.5674157	1	20	4569	tags=35%, list=24%, signal=46%
GO_REGULATION_OF_BODY_FLUID_LEVELS	0.23621735	0.9291862	0.69917357	1	402	2540	tags=11%, list=13%, signal=13%
GO_NEGATIVE_REGULATION_OF_MUSCLE_TISSUE_DEVELOPMENT	0.3045251	0.9291462	0.5647059	1	52	1897	tags=12%, list=10%, signal=13%
GO_RESPONSE_TO_ALCOHOL	0.25408638	0.9289909	0.6481149	1	187	1122	tags=5%, list=6%, signal=6%
GO_GOLGI_STACK	0.26656994	0.9289872	0.6173913	1	124	3998	tags=25%, list=21%, signal=31%
GO_PROTEIN_HOMODIMERIZATION_ACTIVITY	0.22449067	0.9289791	0.7630769	1	739	3758	tags=17%, list=19%, signal=20%
GO_RESPONSE_TO_AXON_INJURY	0.29033077	0.92894286	0.5883392	1	67	2233	tags=12%, list=12%, signal=13%
GO_POSITIVE_REGULATION_OF_DENDRITIC_SPINE_DEVELOPMENT	0.32119074	0.92880154	0.5697674	1	39	6509	tags=41%, list=34%, signal=62%
GO_ATP_HYDROLYSIS_COUPLED_CATION_TRANSMEMBRANE_TRANSPORT	0.30975515	0.9278396	0.5885609	1	55	2050	tags=13%, list=11%, signal=14%
GO_MUSCLE_CELL_PROLIFERATION	0.25043535	0.92770165	0.62363636	1	179	5608	tags=32%, list=29%, signal=44%
GO_POSITIVE_REGULATION_OF_SIGNALING_RECEPTOR_ACTIVITY	0.3374429	0.9274403	0.56153846	1	34	3650	tags=24%, list=19%, signal=29%
GO_SUMO_TRANSFERASE_ACTIVITY	0.38299248	0.92721146	0.57539684	1	18	1773	tags=17%, list=9%, signal=18%
GO_PLATELET_ACTIVATION	0.26085636	0.92717755	0.6188811	1	136	1047	tags=7%, list=5%, signal=7%
GO_PROTEIN_IMPORT_INTO_MITOCHONDRIAL_MATRIX	0.37451252	0.92704433	0.56782943	1	19	70	tags=5%, list=0%, signal=5%
GO_REGULATION_OF_NIK_NF_KAPPAB_SIGNALING	0.2784259	0.92701375	0.5929368	1	94	2741	tags=17%, list=14%, signal=20%
GO_POSITIVE_REGULATION_OF_PHOSPHORUS_METABOLIC_PROCESS	0.2207913	0.92687607	0.8141994	1	887	2681	tags=10%, list=14%, signal=11%
GO_SARCOPLASMIC_RETICULUM_CALCIUM_ION_TRANSPORT	0.34662107	0.92680484	0.5505618	1	27	2035	tags=22%, list=10%, signal=25%
GO_EMBRYONIC_HEART_TUBE_DEVELOPMENT	0.29484323	0.92669475	0.5692308	1	68	3675	tags=22%, list=19%, signal=27%
GO_POTASSIUM_ION_ANTIPORTER_ACTIVITY	0.41536745	0.9263931	0.550308	1	12	3428	tags=33%, list=18%, signal=40%
GO_MAINTENANCE_OF_LOCATION_IN_CELL	0.28164893	0.92637056	0.6003717	1	87	1655	tags=9%, list=9%, signal=10%
GO_LENS_DEVELOPMENT_IN_CAMERA_TYPE_EYE	0.29568028	0.92593783	0.5980582	1	61	5740	tags=33%, list=30%, signal=46%
GO_HEXOSE_CATABOLIC_PROCESS	0.34025052	0.9257589	0.5620301	1	29	2007	tags=14%, list=10%, signal=15%
GO_REGULATION_OF_NEUTROPHIL_MIGRATION	0.35596657	0.92562765	0.5686275	1	26	3258	tags=27%, list=17%, signal=32%
GO_CELL_CELL_CONTACT_ZONE	0.28752685	0.92550635	0.584121	1	67	1837	tags=15%, list=9%, signal=16%
GO_REGULATION_OF_CALCINEURIN_MEDIATED_SIGNALING	0.33770904	0.92526877	0.55984557	1	30	1180	tags=10%, list=6%, signal=11%
GO_ENDOSOMAL_PART	0.23295787	0.9251976	0.73724884	1	473	3234	tags=14%, list=17%, signal=16%
GO_MESODERM_MORPHOGENESIS	0.29006737	0.9243501	0.5706714	1	66	5734	tags=33%, list=30%, signal=47%
GO_ENDOCARDIAL_CUSHION_MORPHOGENESIS	0.32890448	0.9243099	0.56578946	1	33	7175	tags=52%, list=37%, signal=82%
GO_MUSCLE_CELL_CELLULAR_HOMEOSTASIS	0.3829636	0.9239101	0.5434343	1	18	4254	tags=39%, list=22%, signal=50%
GO_POSTSYNAPTIC_SPECIALIZATION_ASSEMBLY	0.37349835	0.92359746	0.5414258	1	18	4192	tags=33%, list=22%, signal=42%
GO_PROTEIN_DISULFIDE_ISOMERASE_ACTIVITY	0.4008537	0.92336464	0.55791503	1	15	7336	tags=60%, list=38%, signal=96%
GO_GRANULOCYTE_DIFFERENTIATION	0.35032952	0.9232779	0.58317024	1	26	1725	tags=12%, list=9%, signal=13%
GO_CELL_LEADING_EDGE	0.2330949	0.9229883	0.7378965	1	371	5078	tags=23%, list=26%, signal=30%
GO_ENDOPLASMIC_RETICULUM_CHAPERONE_COMPLEX	0.42978683	0.9226451	0.56766915	1	11	190	tags=9%, list=1%, signal=9%
GO_NEGATIVE_REGULATION_OF_CHEMOTAXIS	0.30899277	0.9223374	0.595057	1	49	5887	tags=43%, list=30%, signal=61%
GO_CARDIAC_EPITHELIAL_TO_MESENCHYMAL_TRANSITION	0.33754054	0.9221827	0.6042065	1	30	6401	tags=33%, list=33%, signal=50%
GO_CONDENSED_NUCLEAR_CHROMOSOME_CENTROMERIC_REGION	0.3643925	0.922089	0.56785715	1	23	4030	tags=30%, list=21%, signal=38%
GO_UBIQUITIN_PROTEIN_TRANSFERASE_REGULATOR_ACTIVITY	0.38029963	0.9216169	0.5326923	1	17	299	tags=6%, list=2%, signal=6%
GO_KERATAN_SULFATE_BIOSYNTHETIC_PROCESS	0.33971146	0.92142475	0.5801527	1	27	2412	tags=19%, list=12%, signal=21%
GO_LOW_DENSITY_LIPOPROTEIN_PARTICLE_RECEPTOR_ACTIVITY	0.41409814	0.92122895	0.56991524	1	12	2470	tags=25%, list=13%, signal=29%
GO_SYNAPSE_ORGANIZATION	0.23488663	0.92120063	0.72591364	1	362	3921	tags=19%, list=20%, signal=23%
GO_POSITIVE_REGULATION_OF_OSSIFICATION	0.2807466	0.92090774	0.64312977	1	74	3568	tags=16%, list=18%, signal=20%
GO_TRANSFORMING_GROWTH_FACTOR_BETA_BINDING	0.36136648	0.92043597	0.56809336	1	20	7795	tags=55%, list=40%, signal=92%
GO_NEGATIVE_REGULATION_OF_AMYLOID_PRECURSOR_PROTEIN_CATABOLIC_PROCESS	0.40189183	0.9197828	0.5687382	1	14	1932	tags=14%, list=10%, signal=16%
GO_REGULATION_OF_APOPTOTIC_SIGNALING_PATHWAY	0.23520572	0.91973233	0.7096774	1	361	2710	tags=11%, list=14%, signal=12%
GO_NEGATIVE_REGULATION_OF_DOUBLE_STRAND_BREAK_REPAIR_VIA_HOMOLOGOUS_RECOMBINATION	0.3802399	0.91965497	0.5703704	1	18	1883	tags=22%, list=10%, signal=25%
GO_POSITIVE_REGULATION_OF_SIGNAL_TRANSDUCTION_BY_P53_CLASS_MEDIATOR	0.37070644	0.9194009	0.59160304	1	20	6936	tags=45%, list=36%, signal=70%
GO_CELLULAR_MONOVALENT_INORGANIC_CATION_HOMEOSTASIS	0.27499315	0.9193585	0.590991	1	100	3206	tags=22%, list=17%, signal=26%
GO_POSITIVE_REGULATION_OF_SEQUESTERING_OF_CALCIUM_ION	0.39731562	0.9192056	0.5772201	1	13	1285	tags=15%, list=7%, signal=16%
GO_INFLAMMATORY_CELL_APOPTOTIC_PROCESS	0.38017195	0.9184604	0.56954885	1	16	4857	tags=38%, list=25%, signal=50%
GO_ENDOCARDIAL_CUSHION_DEVELOPMENT	0.3123907	0.91838574	0.602	1	43	7601	tags=53%, list=39%, signal=88%
GO_HEAD_MORPHOGENESIS	0.31710702	0.91822964	0.5874263	1	38	2063	tags=11%, list=11%, signal=12%
GO_FERROUS_IRON_BINDING	0.36764103	0.9178191	0.5866935	1	19	3194	tags=26%, list=16%, signal=31%
GO_ADA2_GCN5_ADA3_TRANSCRIPTION_ACTIVATOR_COMPLEX	0.39215884	0.9176344	0.5752381	1	14	4746	tags=29%, list=24%, signal=38%
GO_POSITIVE_REGULATION_OF_MUSCLE_TISSUE_DEVELOPMENT	0.29117778	0.91758716	0.62428844	1	64	5669	tags=34%, list=29%, signal=48%
GO_VENTRICULAR_TRABECULA_MYOCARDIUM_MORPHOGENESIS	0.39162216	0.9173351	0.5885714	1	16	3536	tags=19%, list=18%, signal=23%
GO_PHOSPHOLIPID_TRANSPORT	0.28066188	0.9172137	0.60113424	1	76	3306	tags=21%, list=17%, signal=25%
GO_AMMONIUM_TRANSMEMBRANE_TRANSPORTER_ACTIVITY	0.36452895	0.91710085	0.5606618	1	22	3213	tags=32%, list=17%, signal=38%
GO_EXTRINSIC_APOPTOTIC_SIGNALING_PATHWAY	0.24990354	0.91679126	0.67132866	1	206	2511	tags=11%, list=13%, signal=13%
GO_POSITIVE_REGULATION_OF_INTRACELLULAR_SIGNAL_TRANSDUCTION	0.21879153	0.91671664	0.83383685	1	847	3388	tags=14%, list=17%, signal=16%
GO_ATP_DEPENDENT_MICROTUBULE_MOTOR_ACTIVITY_PLUS_END_DIRECTED	0.34818345	0.916551	0.5862745	1	25	3560	tags=24%, list=18%, signal=29%
GO_ANNEALING_ACTIVITY	0.4059406	0.91605896	0.5809524	1	13	3817	tags=31%, list=20%, signal=38%
GO_INDOLE_CONTAINING_COMPOUND_METABOLIC_PROCESS	0.37896228	0.9159297	0.5708502	1	16	2590	tags=19%, list=13%, signal=22%
GO_CELL_MIGRATION_INVOLVED_IN_HEART_DEVELOPMENT	0.3809426	0.91540956	0.58531743	1	17	6605	tags=53%, list=34%, signal=80%
GO_REGULATION_OF_SYSTEMIC_ARTERIAL_BLOOD_PRESSURE_BY_RENIN_ANGIOTENSIN	0.37472683	0.9153872	0.53846157	1	18	1018	tags=11%, list=5%, signal=12%
GO_APOLIPOPROTEIN_BINDING	0.3946009	0.91530347	0.59302324	1	15	395	tags=7%, list=2%, signal=7%
GO_RESPONSE_TO_INTERLEUKIN_1	0.2521217	0.91518146	0.6806283	1	169	5463	tags=28%, list=28%, signal=38%
GO_SMOOTH_MUSCLE_CELL_PROLIFERATION	0.26257008	0.9151421	0.62429905	1	128	4598	tags=26%, list=24%, signal=34%
GO_REGULATION_OF_HELICASE_ACTIVITY	0.39510062	0.91487134	0.56633663	1	14	1973	tags=14%, list=10%, signal=16%
GO_FILOPODIUM_MEMBRANE	0.38075328	0.9148241	0.59387755	1	17	4033	tags=29%, list=21%, signal=37%
GO_SPERM_PRINCIPAL_PIECE	0.37293813	0.91469157	0.5795678	1	19	2869	tags=26%, list=15%, signal=31%
GO_NEGATIVE_REGULATION_OF_CALCINEURIN_MEDIATED_SIGNALING	0.40227756	0.91444427	0.5936255	1	13	1180	tags=15%, list=6%, signal=16%
GO_SUSCEPTIBILITY_TO_NATURAL_KILLER_CELL_MEDIATED_CYTOTOXICITY	0.41808876	0.91387916	0.5819328	1	11	6069	tags=55%, list=31%, signal=79%
GO_ENDOPEPTIDASE_ACTIVITY	0.23384397	0.9135176	0.7591973	1	312	2731	tags=14%, list=14%, signal=17%
GO_UBIQUITINATION_LIKE_MODIFICATION_DEPENDENT_PROTEIN_BINDING	0.4212076	0.9134363	0.57758623	1	10	2799	tags=30%, list=14%, signal=35%
GO_ATPASE_ACTIVITY	0.23168357	0.9133509	0.7644068	1	408	3717	tags=15%, list=19%, signal=19%
GO_ANIMAL_ORGAN_FORMATION	0.29119486	0.913305	0.6032609	1	63	746	tags=5%, list=4%, signal=5%
GO_REGULATION_OF_LAMELLIPODIUM_ORGANIZATION	0.32063544	0.9131582	0.58381504	1	42	42	tags=2%, list=0%, signal=2%
GO_AXOLEMMA	0.39606458	0.91303825	0.56472796	1	15	6380	tags=60%, list=33%, signal=89%
GO_NEGATIVE_REGULATION_OF_COLD_INDUCED_THERMOGENESIS	0.31767392	0.9129144	0.61857706	1	44	4313	tags=27%, list=22%, signal=35%
GO_MITOTIC_CHROMOSOME_CONDENSATION	0.38099566	0.91244626	0.5919192	1	17	4567	tags=41%, list=24%, signal=54%
GO_REGULATION_OF_GTP_BINDING	0.41092673	0.91225106	0.5705394	1	12	2789	tags=25%, list=14%, signal=29%
GO_PROTEIN_POLYMERIZATION	0.24127552	0.912202	0.7069272	1	257	2364	tags=9%, list=12%, signal=10%
GO_EXTRACELLULAR_MATRIX	0.22852823	0.912047	0.77408636	1	435	3844	tags=20%, list=20%, signal=25%
GO_GOLGI_MEMBRANE	0.22150235	0.91178626	0.8257457	1	685	3983	tags=19%, list=21%, signal=23%
GO_ASYMMETRIC_CELL_DIVISION	0.37758848	0.91145945	0.56804734	1	17	5974	tags=59%, list=31%, signal=85%
GO_RESPONSE_TO_MURAMYL_DIPEPTIDE	0.3633773	0.91145056	0.57751936	1	20	7394	tags=45%, list=38%, signal=73%
GO_NEURAL_RETINA_DEVELOPMENT	0.30014732	0.91080123	0.61259544	1	49	2738	tags=14%, list=14%, signal=17%
GO_PHOSPHATIDYLINOSITOL_3_KINASE_BINDING	0.32978526	0.9106739	0.575188	1	31	4153	tags=26%, list=21%, signal=33%
GO_AZUROPHIL_GRANULE_MEMBRANE	0.2996128	0.9103586	0.6214149	1	52	3067	tags=13%, list=16%, signal=16%
GO_PHOSPHOLIPID_BINDING	0.22969079	0.910226	0.7866667	1	367	3306	tags=16%, list=17%, signal=18%
GO_ATP_HYDROLYSIS_COUPLED_TRANSMEMBRANE_TRANSPORT	0.32549745	0.91017294	0.5576923	1	32	1806	tags=16%, list=9%, signal=17%
GO_REGULATION_OF_PROTEIN_DEACETYLATION	0.3140576	0.9101675	0.60227275	1	39	23	tags=3%, list=0%, signal=3%
GO_POSITIVE_REGULATION_OF_CENTROSOME_CYCLE	0.4197636	0.9099355	0.5864811	1	11	5466	tags=55%, list=28%, signal=76%
GO_APOPTOTIC_PROCESS_INVOLVED_IN_DEVELOPMENT	0.32427734	0.9098524	0.59386975	1	33	3458	tags=18%, list=18%, signal=22%
GO_NURD_COMPLEX	0.39356714	0.9097565	0.5738636	1	15	2093	tags=20%, list=11%, signal=22%
GO_NEUROPEPTIDE_BINDING	0.39186412	0.90942264	0.59045726	1	14	628	tags=14%, list=3%, signal=15%
GO_DETECTION_OF_MECHANICAL_STIMULUS_INVOLVED_IN_SENSORY_PERCEPTION_OF_SOUND	0.41662735	0.90909916	0.5870021	1	11	757	tags=18%, list=4%, signal=19%
GO_CALCIUM_ION_BINDING	0.22436127	0.9090546	0.83229816	1	567	4089	tags=21%, list=21%, signal=26%
GO_REPLACEMENT_OSSIFICATION	0.34523255	0.9089541	0.5973025	1	26	3520	tags=31%, list=18%, signal=38%
GO_GALACTOSYLTRANSFERASE_ACTIVITY	0.32623675	0.90890115	0.6053131	1	34	2523	tags=21%, list=13%, signal=24%
GO_SMOOTH_MUSCLE_CONTRACTION	0.27771366	0.90853876	0.63195693	1	87	2945	tags=17%, list=15%, signal=20%
GO_CELL_CELL_JUNCTION_ORGANIZATION	0.25441676	0.90795076	0.69055945	1	141	3001	tags=13%, list=15%, signal=16%
GO_NEGATIVE_REGULATION_OF_G_PROTEIN_COUPLED_RECEPTOR_SIGNALING_PATHWAY	0.3065019	0.90784866	0.6282528	1	43	2681	tags=14%, list=14%, signal=16%
GO_POSITIVE_REGULATION_OF_KINASE_ACTIVITY	0.22576779	0.9078428	0.815235	1	507	2755	tags=11%, list=14%, signal=12%
GO_AMINO_ACID_BETAINE_METABOLIC_PROCESS	0.43393478	0.90746784	0.5995976	1	10	3212	tags=30%, list=17%, signal=36%
GO_MAP_KINASE_PHOSPHATASE_ACTIVITY	0.39032623	0.9073342	0.59631145	1	14	5701	tags=43%, list=29%, signal=61%
GO_POSITIVE_REGULATION_OF_PROTEIN_POLYMERIZATION	0.2578325	0.90714234	0.6735751	1	125	3434	tags=14%, list=18%, signal=16%
GO_METAL_ION_TRANSPORT	0.21950017	0.906968	0.8664643	1	725	2825	tags=15%, list=15%, signal=16%
GO_NEGATIVE_REGULATION_OF_PHAGOCYTOSIS	0.39030024	0.90637225	0.57230145	1	14	6049	tags=43%, list=31%, signal=62%
GO_NEGATIVE_REGULATION_OF_PROTEIN_COMPLEX_ASSEMBLY	0.26467255	0.906269	0.6451613	1	118	2340	tags=11%, list=12%, signal=12%
GO_CELLULAR_RESPONSE_TO_INORGANIC_SUBSTANCE	0.24771696	0.90595657	0.696649	1	187	1302	tags=9%, list=7%, signal=9%
GO_PROTEIN_CONTAINING_COMPLEX_BINDING	0.21420279	0.9055662	0.88819873	1	968	2240	tags=8%, list=12%, signal=9%
GO_EPIDERMIS_DEVELOPMENT	0.23751327	0.9051859	0.7470882	1	265	3568	tags=15%, list=18%, signal=18%
GO_MIRNA_MEDIATED_INHIBITION_OF_TRANSLATION	0.3396013	0.90517664	0.6145038	1	28	2398	tags=14%, list=12%, signal=16%
GO_GROWTH_HORMONE_SECRETION	0.40253165	0.90513235	0.56751055	1	12	1568	tags=17%, list=8%, signal=18%
GO_ALDEHYDE_LYASE_ACTIVITY	0.42436916	0.9047707	0.5864979	1	10	183	tags=10%, list=1%, signal=10%
GO_AXONEME_ASSEMBLY	0.29297957	0.90458167	0.60194176	1	55	2339	tags=16%, list=12%, signal=19%
GO_POSITIVE_REGULATION_OF_HISTONE_H3_K4_METHYLATION	0.37983376	0.9044887	0.6007463	1	15	214	tags=7%, list=1%, signal=7%
GO_DEFENSE_RESPONSE_TO_VIRUS	0.24482368	0.9044678	0.7219153	1	190	3994	tags=16%, list=21%, signal=20%
GO_RESPONSE_TO_LEAD_ION	0.35077074	0.90423775	0.6072797	1	21	4060	tags=38%, list=21%, signal=48%
GO_NEGATIVE_REGULATION_OF_LIPID_CATABOLIC_PROCESS	0.36532706	0.9041971	0.5753425	1	18	1324	tags=17%, list=7%, signal=18%
GO_ATPASE_DEPENDENT_TRANSMEMBRANE_TRANSPORT_COMPLEX	0.37778458	0.90411896	0.6021277	1	18	1144	tags=22%, list=6%, signal=24%
GO_POSITIVE_REGULATION_OF_UBIQUITIN_PROTEIN_LIGASE_ACTIVITY	0.40305665	0.9040291	0.5958763	1	12	299	tags=8%, list=2%, signal=8%
GO_POSITIVE_REGULATION_OF_METANEPHROS_DEVELOPMENT	0.4054644	0.90394676	0.58870965	1	12	2299	tags=17%, list=12%, signal=19%
GO_DOPAMINE_SECRETION	0.35365596	0.9034682	0.5924453	1	25	685	tags=12%, list=4%, signal=12%
GO_NEGATIVE_REGULATION_OF_PROTEIN_MATURATION	0.3368102	0.90338176	0.62376237	1	27	1496	tags=15%, list=8%, signal=16%
GO_POSITIVE_REGULATION_OF_LYMPHOCYTE_MIGRATION	0.34096336	0.9030307	0.6111111	1	27	542	tags=7%, list=3%, signal=8%
GO_REGULATION_OF_HEART_GROWTH	0.28926176	0.902871	0.63486236	1	62	5701	tags=37%, list=29%, signal=52%
GO_VACUOLAR_PART	0.22398633	0.90239733	0.8455414	1	497	4272	tags=20%, list=22%, signal=25%
GO_SMALL_GTPASE_MEDIATED_SIGNAL_TRANSDUCTION	0.22369558	0.90201265	0.82903224	1	531	3293	tags=13%, list=17%, signal=15%
GO_POSITIVE_REGULATION_OF_GLYCOPROTEIN_BIOSYNTHETIC_PROCESS	0.37894934	0.9019704	0.57843137	1	16	5724	tags=44%, list=30%, signal=62%
GO_GERM_CELL_DEVELOPMENT	0.24955551	0.901504	0.68301225	1	191	1440	tags=8%, list=7%, signal=8%
GO_NEGATIVE_REGULATION_OF_VIRAL_TRANSCRIPTION	0.34950206	0.9012344	0.62327415	1	22	5628	tags=36%, list=29%, signal=51%
GO_PROTEIN_TRANSMEMBRANE_TRANSPORT	0.28463677	0.9009052	0.64895636	1	62	703	tags=6%, list=4%, signal=7%
GO_NEUTRAL_AMINO_ACID_TRANSPORT	0.3256011	0.90082216	0.59375	1	28	5031	tags=32%, list=26%, signal=43%
GO_VACUOLAR_LUMEN	0.25816023	0.9006704	0.68971634	1	140	6719	tags=46%, list=35%, signal=71%
GO_REGULATION_OF_PROTEIN_LOCALIZATION	0.21433744	0.9006488	0.9102167	1	865	2705	tags=11%, list=14%, signal=12%
GO_VACUOLAR_MEMBRANE	0.22844388	0.9005332	0.80526316	1	376	3622	tags=16%, list=19%, signal=20%
GO_SUPRAMOLECULAR_COMPLEX	0.21711554	0.90030587	0.8847926	1	737	3817	tags=18%, list=20%, signal=21%
GO_PROTEIN_PHOSPHATASE_ACTIVATOR_ACTIVITY	0.40372777	0.9002744	0.60341555	1	13	4598	tags=46%, list=24%, signal=60%
GO_NEUROPEPTIDE_HORMONE_ACTIVITY	0.37468913	0.900009	0.59840953	1	15	1986	tags=27%, list=10%, signal=30%
GO_REGULATION_OF_INTRINSIC_APOPTOTIC_SIGNALING_PATHWAY	0.2549989	0.89997435	0.7167832	1	144	3072	tags=14%, list=16%, signal=16%
GO_KINESIN_COMPLEX	0.29957557	0.89984804	0.6320755	1	50	3560	tags=24%, list=18%, signal=29%
GO_INTERFERON_ALPHA_PRODUCTION	0.35496467	0.8997503	0.59375	1	23	2283	tags=13%, list=12%, signal=15%
GO_TOLL_LIKE_RECEPTOR_2_SIGNALING_PATHWAY	0.388008	0.89925456	0.6026871	1	14	2435	tags=21%, list=13%, signal=24%
GO_HUMORAL_IMMUNE_RESPONSE_MEDIATED_BY_CIRCULATING_IMMUNOGLOBULIN	0.33614576	0.899017	0.61702126	1	29	278	tags=7%, list=1%, signal=7%
GO_CATION_TRANSPORT	0.21436846	0.89836586	0.9246154	1	932	2956	tags=15%, list=15%, signal=17%
GO_MUSCLE_SYSTEM_PROCESS	0.22868845	0.8979369	0.83047944	1	369	2682	tags=14%, list=14%, signal=16%
GO_MONOOXYGENASE_ACTIVITY	0.28679496	0.89752555	0.6389414	1	64	3256	tags=22%, list=17%, signal=26%
GO_MANNOSE_BINDING	0.3791212	0.8974878	0.5773585	1	17	3881	tags=41%, list=20%, signal=51%
GO_CELL_JUNCTION_ORGANIZATION	0.23741648	0.89744055	0.76936316	1	268	4918	tags=23%, list=25%, signal=30%
GO_UBIQUITIN_LIKE_PROTEIN_CONJUGATING_ENZYME_BINDING	0.3174103	0.8971766	0.6238532	1	35	355	tags=6%, list=2%, signal=6%
GO_PHOSPHORIC_DIESTER_HYDROLASE_ACTIVITY	0.27313742	0.8971183	0.67286247	1	82	3639	tags=24%, list=19%, signal=30%
GO_MUSCLE_CELL_APOPTOTIC_PROCESS	0.2858346	0.896726	0.6535581	1	61	612	tags=7%, list=3%, signal=7%
GO_NEGATIVE_REGULATION_OF_CHROMATIN_ORGANIZATION	0.30196193	0.89669734	0.6387337	1	47	1471	tags=6%, list=8%, signal=7%
GO_DNA_REPAIR	0.22106613	0.89661497	0.87261146	1	511	2915	tags=13%, list=15%, signal=14%
GO_CELLULAR_RESPONSE_TO_NITROGEN_COMPOUND	0.22289851	0.89656395	0.8460265	1	551	2729	tags=12%, list=14%, signal=14%
GO_PSEUDOPODIUM_ORGANIZATION	0.3832889	0.89631796	0.5927419	1	15	238	tags=7%, list=1%, signal=7%
GO_REGULATION_OF_BLOOD_PRESSURE	0.25798482	0.8958744	0.6703499	1	135	1374	tags=10%, list=7%, signal=11%
GO_CELL_COMMUNICATION_BY_ELECTRICAL_COUPLING_INVOLVED_IN_CARDIAC_CONDUCTION	0.34404424	0.8954662	0.60194176	1	23	2358	tags=26%, list=12%, signal=30%
GO_RESPONSE_TO_EPINEPHRINE	0.38632065	0.89522	0.6198347	1	14	1285	tags=14%, list=7%, signal=15%
GO_FOUR_WAY_JUNCTION_DNA_BINDING	0.3817069	0.8948046	0.6219512	1	16	5111	tags=38%, list=26%, signal=51%
GO_REGULATION_OF_OXIDOREDUCTASE_ACTIVITY	0.2745908	0.8947465	0.640511	1	82	3551	tags=18%, list=18%, signal=22%
GO_PROTEIN_LOCALIZATION_TO_NON_MOTILE_CILIUM	0.4171287	0.89455575	0.60625	1	10	3377	tags=40%, list=17%, signal=48%
GO_REGULATION_OF_JUN_KINASE_ACTIVITY	0.2767213	0.89422476	0.6660517	1	79	4364	tags=20%, list=23%, signal=26%
GO_RESPONSE_TO_CORTICOSTERONE	0.38452312	0.89413327	0.59099805	1	15	988	tags=13%, list=5%, signal=14%
GO_POSITIVE_REGULATION_OF_CHEMOKINE_BIOSYNTHETIC_PROCESS	0.42216766	0.89368206	0.61445785	1	10	2299	tags=20%, list=12%, signal=23%
GO_ENZYME_ACTIVATOR_ACTIVITY	0.22225423	0.8936632	0.83388156	1	474	4715	tags=23%, list=24%, signal=30%
GO_PROTEOGLYCAN_BIOSYNTHETIC_PROCESS	0.28789786	0.8932682	0.6449136	1	60	4518	tags=27%, list=23%, signal=35%
GO_CELLULAR_RESPONSE_TO_ANTIBIOTIC	0.25506547	0.893067	0.72394884	1	128	1188	tags=7%, list=6%, signal=7%
GO_NEGATIVE_REGULATION_OF_CALCIUM_ION_TRANSPORT_INTO_CYTOSOL	0.377704	0.8929092	0.6124498	1	14	423	tags=7%, list=2%, signal=7%
GO_CALCIUM_ACTIVATED_CATION_CHANNEL_ACTIVITY	0.35686293	0.89278287	0.59217876	1	22	2230	tags=23%, list=12%, signal=26%
GO_INTEGRIN_MEDIATED_SIGNALING_PATHWAY	0.26905736	0.8927718	0.6548043	1	93	2308	tags=11%, list=12%, signal=12%
GO_UV_PROTECTION	0.38538712	0.892415	0.5728347	1	13	2688	tags=23%, list=14%, signal=27%
GO_ANION_TRANSPORT	0.22245824	0.892262	0.85882354	1	480	3949	tags=20%, list=20%, signal=25%
GO_POSITIVE_REGULATION_OF_RESPONSE_TO_OXIDATIVE_STRESS	0.3744908	0.8918836	0.596	1	17	153	tags=6%, list=1%, signal=6%
GO_FIBROBLAST_GROWTH_FACTOR_RECEPTOR_SIGNALING_PATHWAY	0.26312882	0.8914424	0.67467654	1	98	4518	tags=21%, list=23%, signal=28%
GO_SUPRAMOLECULAR_FIBER_ORGANIZATION	0.21805105	0.8912536	0.85970634	1	601	2467	tags=8%, list=13%, signal=9%
GO_GROWTH_INVOLVED_IN_SYMBIOTIC_INTERACTION	0.41960403	0.89110106	0.5972495	1	10	2423	tags=30%, list=12%, signal=34%
GO_RACEMASE_AND_EPIMERASE_ACTIVITY	0.36526218	0.89078605	0.5955734	1	17	1279	tags=18%, list=7%, signal=19%
GO_POSITIVE_REGULATION_OF_KIDNEY_DEVELOPMENT	0.30640393	0.89073133	0.6277372	1	39	5649	tags=31%, list=29%, signal=43%
GO_EXTRACELLULAR_MATRIX_STRUCTURAL_CONSTITUENT_CONFERRING_COMPRESSION_RESISTANCE	0.37485474	0.8905332	0.61585367	1	16	828	tags=19%, list=4%, signal=20%
GO_RESPONSE_TO_AMMONIUM_ION	0.26322028	0.89047945	0.6749117	1	100	2022	tags=13%, list=10%, signal=14%
GO_ESTROGEN_RECEPTOR_BINDING	0.3063006	0.89030623	0.6035156	1	39	1644	tags=8%, list=8%, signal=8%
GO_INSULIN_LIKE_GROWTH_FACTOR_RECEPTOR_BINDING	0.3843995	0.8902242	0.6012397	1	14	511	tags=7%, list=3%, signal=7%
GO_EARLY_ENDOSOME	0.22957617	0.8899322	0.80487806	1	322	3126	tags=13%, list=16%, signal=16%
GO_MONOCYTE_CHEMOTAXIS	0.3187939	0.88953906	0.64092666	1	36	4667	tags=33%, list=24%, signal=44%
GO_MUSCLE_CONTRACTION	0.23145774	0.88953394	0.8088737	1	291	2358	tags=14%, list=12%, signal=16%
GO_ENDOCRINE_PANCREAS_DEVELOPMENT	0.31174573	0.88920045	0.6328872	1	37	1302	tags=11%, list=7%, signal=12%
GO_INTEGRAL_COMPONENT_OF_SYNAPTIC_VESICLE_MEMBRANE	0.33572322	0.8887337	0.65483236	1	27	2451	tags=22%, list=13%, signal=25%
GO_POSITIVE_REGULATION_OF_CELLULAR_CARBOHYDRATE_METABOLIC_PROCESS	0.30829343	0.8886209	0.651341	1	37	4743	tags=32%, list=24%, signal=43%
GO_CARDIAC_MYOFIBRIL_ASSEMBLY	0.3484861	0.8885186	0.624	1	24	2571	tags=17%, list=13%, signal=19%
GO_RESPONSE_TO_HYDROGEN_PEROXIDE	0.25444964	0.8884146	0.72967863	1	124	1910	tags=10%, list=10%, signal=11%
GO_MYOFIBRIL_ASSEMBLY	0.28728753	0.88749415	0.6737968	1	59	2571	tags=15%, list=13%, signal=18%
GO_POSITIVE_REGULATION_OF_HYDROLASE_ACTIVITY	0.2171756	0.8873444	0.9070122	1	667	3267	tags=13%, list=17%, signal=15%
GO_RAP_PROTEIN_SIGNAL_TRANSDUCTION	0.38053682	0.8869449	0.6054159	1	14	3453	tags=21%, list=18%, signal=26%
GO_REGULATION_OF_PROTEIN_SERINE_THREONINE_KINASE_ACTIVITY	0.22243091	0.88676274	0.8561873	1	462	3553	tags=14%, list=18%, signal=17%
GO_RENAL_SYSTEM_PROCESS_INVOLVED_IN_REGULATION_OF_SYSTEMIC_ARTERIAL_BLOOD_PRESSURE	0.3650146	0.88662994	0.6199616	1	18	909	tags=11%, list=5%, signal=12%
GO_ACTIVATION_OF_JUN_KINASE_ACTIVITY	0.31576905	0.8865113	0.6401515	1	36	3937	tags=19%, list=20%, signal=24%
GO_TRANS_GOLGI_NETWORK	0.23799898	0.8864528	0.75757575	1	218	5127	tags=26%, list=26%, signal=35%
GO_NEGATIVE_REGULATION_OF_ADHERENS_JUNCTION_ORGANIZATION	0.3619465	0.88641447	0.620229	1	18	3839	tags=28%, list=20%, signal=35%
GO_RETROMER_COMPLEX	0.3515883	0.88617015	0.6062271	1	21	5653	tags=43%, list=29%, signal=60%
GO_PRODUCTION_OF_MOLECULAR_MEDIATOR_INVOLVED_IN_INFLAMMATORY_RESPONSE	0.29112187	0.8860534	0.6666667	1	51	2435	tags=18%, list=13%, signal=20%
GO_NITRIC_OXIDE_MEDIATED_SIGNAL_TRANSDUCTION	0.34483698	0.88592947	0.63257575	1	23	654	tags=9%, list=3%, signal=9%
GO_REGULATION_OF_RESPONSE_TO_BIOTIC_STIMULUS	0.258418	0.8854055	0.69911504	1	114	5254	tags=23%, list=27%, signal=31%
GO_ENDOPLASMIC_RETICULUM_UNFOLDED_PROTEIN_RESPONSE	0.25439948	0.88502806	0.71666664	1	115	2921	tags=14%, list=15%, signal=16%
GO_ACID_THIOL_LIGASE_ACTIVITY	0.33139083	0.88483274	0.6509804	1	26	2409	tags=19%, list=12%, signal=22%
GO_SARCOMERE_ORGANIZATION	0.30790076	0.88458437	0.6464844	1	39	855	tags=8%, list=4%, signal=8%
GO_REGULATION_OF_MUSCLE_SYSTEM_PROCESS	0.23930165	0.88445306	0.76869565	1	197	2682	tags=13%, list=14%, signal=15%
GO_ATPASE_ACTIVITY_COUPLED_TO_TRANSMEMBRANE_MOVEMENT_OF_IONS_PHOSPHORYLATIVE_MECHANISM	0.32261905	0.8841102	0.62545455	1	31	1144	tags=13%, list=6%, signal=14%
GO_SYNAPTIC_MEMBRANE	0.2263664	0.88393563	0.8217993	1	357	2512	tags=14%, list=13%, signal=16%
GO_CYCLIC_NUCLEOTIDE_CATABOLIC_PROCESS	0.39018318	0.88351554	0.62222224	1	13	4806	tags=46%, list=25%, signal=61%
GO_CARDIAC_ATRIUM_DEVELOPMENT	0.32335514	0.88297296	0.6476378	1	31	2870	tags=16%, list=15%, signal=19%
GO_PHOSPHATIDYLINOSITOL_3_KINASE_REGULATOR_ACTIVITY	0.36228976	0.8829094	0.6184211	1	17	5585	tags=41%, list=29%, signal=58%
GO_POSITIVE_REGULATION_OF_GLUCOSE_TRANSMEMBRANE_TRANSPORT	0.313067	0.8828238	0.66226417	1	35	1215	tags=11%, list=6%, signal=12%
GO_M_BAND	0.34415114	0.88267475	0.6499033	1	24	3485	tags=25%, list=18%, signal=30%
GO_ESTABLISHMENT_OR_MAINTENANCE_OF_TRANSMEMBRANE_ELECTROCHEMICAL_GRADIENT	0.39630142	0.8823339	0.6221374	1	13	1144	tags=23%, list=6%, signal=25%
GO_CELLULAR_RESPONSE_TO_EPINEPHRINE_STIMULUS	0.3988261	0.8820895	0.64016736	1	12	1285	tags=17%, list=7%, signal=18%
GO_AXONEMAL_DYNEIN_COMPLEX	0.36995903	0.88168395	0.62749004	1	16	2066	tags=19%, list=11%, signal=21%
GO_ORGANELLE_SUBCOMPARTMENT	0.22611	0.881669	0.85294116	1	341	3998	tags=19%, list=21%, signal=24%
GO_TRANSCRIPTION_COFACTOR_BINDING	0.30883175	0.88154143	0.64772725	1	38	5132	tags=32%, list=26%, signal=43%
GO_CELLULAR_RESPONSE_TO_RADIATION	0.24103294	0.8814605	0.77840906	1	162	2688	tags=9%, list=14%, signal=10%
GO_VOLTAGE_GATED_CHLORIDE_CHANNEL_ACTIVITY	0.41299602	0.8814427	0.6112266	1	11	1632	tags=27%, list=8%, signal=30%
GO_AMIDE_TRANSMEMBRANE_TRANSPORTER_ACTIVITY	0.3048158	0.8813802	0.6617375	1	43	693	tags=7%, list=4%, signal=7%
GO_REGULATION_OF_CELL_ADHESION_MEDIATED_BY_INTEGRIN	0.30961996	0.8806615	0.6599265	1	39	4836	tags=26%, list=25%, signal=34%
GO_3_PHOSPHOADENOSINE_5_PHOSPHOSULFATE_METABOLIC_PROCESS	0.3797921	0.8806269	0.62474644	1	15	1087	tags=13%, list=6%, signal=14%
GO_CHLORIDE_TRANSMEMBRANE_TRANSPORTER_ACTIVITY	0.2698855	0.880511	0.6788831	1	78	2946	tags=24%, list=15%, signal=29%
GO_NEGATIVE_REGULATION_OF_INSULIN_SECRETION	0.3132673	0.88036615	0.65483236	1	35	1402	tags=17%, list=7%, signal=18%
GO_GLOMERULAR_EPITHELIAL_CELL_DIFFERENTIATION	0.37713167	0.8800061	0.5979798	1	14	5411	tags=57%, list=28%, signal=79%
GO_MAINTENANCE_OF_LOCATION	0.23135886	0.87981015	0.83449477	1	282	2825	tags=14%, list=15%, signal=16%
GO_NEGATIVE_REGULATION_OF_NECROTIC_CELL_DEATH	0.37705806	0.8792792	0.60588235	1	15	3853	tags=20%, list=20%, signal=25%
GO_RETINAL_GANGLION_CELL_AXON_GUIDANCE	0.3527468	0.87876374	0.60965794	1	19	4189	tags=26%, list=22%, signal=34%
GO_POSITIVE_REGULATION_OF_PATHWAY_RESTRICTED_SMAD_PROTEIN_PHOSPHORYLATION	0.29944748	0.8786611	0.63821894	1	42	938	tags=7%, list=5%, signal=7%
GO_REGULATION_OF_PLATELET_DERIVED_GROWTH_FACTOR_RECEPTOR_SIGNALING_PATHWAY	0.3420059	0.8786085	0.6485437	1	21	5529	tags=29%, list=29%, signal=40%
GO_PERINUCLEAR_ENDOPLASMIC_RETICULUM	0.3575371	0.87826616	0.6129666	1	19	6568	tags=53%, list=34%, signal=80%
GO_WASH_COMPLEX	0.403309	0.8781418	0.61382115	1	12	7687	tags=58%, list=40%, signal=97%
GO_EXTRACELLULAR_MATRIX_DISASSEMBLY	0.27848968	0.8780932	0.6941839	1	63	2719	tags=14%, list=14%, signal=17%
GO_SYNAPSE_PART	0.21174864	0.87756264	0.938253	1	812	2525	tags=12%, list=13%, signal=13%
GO_PHOSPHORIC_ESTER_HYDROLASE_ACTIVITY	0.22708495	0.8773981	0.82804674	1	326	3644	tags=18%, list=19%, signal=22%
GO_P38MAPK_CASCADE	0.30073106	0.8772482	0.63148147	1	38	4899	tags=24%, list=25%, signal=32%
GO_NEGATIVE_REGULATION_OF_CALCIUM_ION_TRANSMEMBRANE_TRANSPORT	0.3197485	0.8771888	0.66283524	1	34	1144	tags=12%, list=6%, signal=12%
GO_RESPONSE_TO_PROSTAGLANDIN_E	0.362684	0.87718517	0.6303502	1	18	2890	tags=17%, list=15%, signal=20%
GO_REGULATION_OF_G_PROTEIN_COUPLED_RECEPTOR_SIGNALING_PATHWAY	0.2513896	0.8769383	0.7574171	1	122	1147	tags=8%, list=6%, signal=9%
GO_SPLICEOSOMAL_COMPLEX	0.23945072	0.8769301	0.77330893	1	171	5559	tags=32%, list=29%, signal=44%
GO_GTPASE_REGULATOR_ACTIVITY	0.22919193	0.8768377	0.82910323	1	280	3250	tags=14%, list=17%, signal=16%
GO_RESPONSE_TO_VITAMIN_A	0.3779366	0.876837	0.6273292	1	14	1188	tags=14%, list=6%, signal=15%
GO_ACTIN_NUCLEATION	0.29093322	0.87651217	0.6594595	1	49	3409	tags=16%, list=18%, signal=20%
GO_REGULATION_OF_MEMBRANE_LIPID_DISTRIBUTION	0.30241248	0.8764312	0.6499033	1	40	3597	tags=20%, list=19%, signal=25%
GO_MYELOID_LEUKOCYTE_MEDIATED_IMMUNITY	0.21707451	0.8761602	0.8988391	1	466	2507	tags=10%, list=13%, signal=11%
GO_DICARBOXYLIC_ACID_TRANSPORT	0.26446757	0.87601125	0.70689654	1	82	1477	tags=10%, list=8%, signal=11%
GO_MESENCHYME_MORPHOGENESIS	0.2950862	0.8759371	0.6737044	1	48	3660	tags=19%, list=19%, signal=23%
GO_CELLULAR_LIPID_CATABOLIC_PROCESS	0.23926318	0.8758746	0.7706271	1	180	4277	tags=22%, list=22%, signal=28%
GO_DIVALENT_INORGANIC_CATION_TRANSPORT	0.22218987	0.8753341	0.8628472	1	388	2990	tags=15%, list=15%, signal=17%
GO_CELLULAR_RESPONSE_TO_CADMIUM_ION	0.3178925	0.8750902	0.65779465	1	31	996	tags=10%, list=5%, signal=10%
GO_NEGATIVE_REGULATION_OF_CELL_POPULATION_PROLIFERATION	0.21275268	0.87495977	0.9419847	1	601	5078	tags=24%, list=26%, signal=32%
GO_NUCLEAR_CHROMATIN	0.2258331	0.87490964	0.85109985	1	294	1670	tags=6%, list=9%, signal=7%
GO_SPLEEN_DEVELOPMENT	0.321928	0.8748222	0.62955856	1	31	69	tags=3%, list=0%, signal=3%
GO_CATION_TRANSMEMBRANE_TRANSPORT	0.21289347	0.874771	0.94435614	1	698	2318	tags=12%, list=12%, signal=13%
GO_CELL_PROJECTION_ASSEMBLY	0.21533188	0.8747689	0.91442156	1	526	2364	tags=10%, list=12%, signal=11%
GO_POSITIVE_REGULATION_OF_PROTEIN_KINASE_B_SIGNALING	0.24928766	0.8732339	0.7648115	1	140	3108	tags=13%, list=16%, signal=15%
GO_REGULATION_OF_SUPEROXIDE_ANION_GENERATION	0.36492053	0.87304795	0.6468254	1	17	3522	tags=24%, list=18%, signal=29%
GO_NEGATIVE_REGULATION_OF_INTRACELLULAR_SIGNAL_TRANSDUCTION	0.2182937	0.87292826	0.9193825	1	460	3374	tags=14%, list=17%, signal=17%
GO_MRNA_TRANSCRIPTION_BY_RNA_POLYMERASE_II	0.360027	0.8727667	0.6216216	1	18	1619	tags=17%, list=8%, signal=18%
GO_HISTONE_H3_K9_METHYLATION	0.30927268	0.8727498	0.66729325	1	35	1226	tags=9%, list=6%, signal=9%
GO_CELLULAR_RESPONSE_TO_IRON_ION	0.39945483	0.872673	0.640625	1	11	308	tags=9%, list=2%, signal=9%
GO_PYRIMIDINE_NUCLEOSIDE_BIOSYNTHETIC_PROCESS	0.37246194	0.8724354	0.6264822	1	14	5340	tags=43%, list=28%, signal=59%
GO_CELL_CHEMOTAXIS	0.23826003	0.87232596	0.8056951	1	208	4410	tags=25%, list=23%, signal=32%
GO_IRON_ION_BINDING	0.2538733	0.871867	0.74	1	116	4230	tags=24%, list=22%, signal=31%
GO_NEGATIVE_REGULATION_OF_EPIDERMAL_CELL_DIFFERENTIATION	0.40848	0.87183565	0.6269231	1	10	1194	tags=10%, list=6%, signal=11%
GO_STRUCTURAL_MOLECULE_ACTIVITY_CONFERRING_ELASTICITY	0.39089522	0.87163293	0.6036217	1	11	1493	tags=18%, list=8%, signal=20%
GO_HAIR_CELL_DIFFERENTIATION	0.3107801	0.8713794	0.6575875	1	33	1194	tags=9%, list=6%, signal=10%
GO_POSITIVE_REGULATION_OF_TRANSPORT	0.20838997	0.8711394	0.95522386	1	806	2778	tags=13%, list=14%, signal=14%
GO_LONG_TERM_MEMORY	0.3158281	0.8708645	0.6524272	1	30	3670	tags=23%, list=19%, signal=29%
GO_CARDIAC_MUSCLE_CELL_DIFFERENTIATION	0.25421658	0.8708492	0.7477477	1	104	1899	tags=11%, list=10%, signal=12%
GO_REGULATION_OF_CELLULAR_RESPONSE_TO_VASCULAR_ENDOTHELIAL_GROWTH_FACTOR_STIMULUS	0.36158958	0.87070465	0.62033194	1	16	2853	tags=19%, list=15%, signal=22%
GO_G_PROTEIN_COUPLED_RECEPTOR_SIGNALING_PATHWAY_COUPLED_TO_CYCLIC_NUCLEOTIDE_SECOND_MESSENGER	0.24136917	0.8705578	0.7757685	1	160	2755	tags=15%, list=14%, signal=17%
GO_DEPHOSPHORYLATION	0.2209397	0.87032133	0.872093	1	424	4751	tags=23%, list=25%, signal=30%
GO_RHO_PROTEIN_SIGNAL_TRANSDUCTION	0.23869967	0.8703178	0.8081967	1	190	3725	tags=15%, list=19%, signal=18%
GO_CHEMOKINE_BIOSYNTHETIC_PROCESS	0.38919055	0.8702156	0.6551724	1	13	2299	tags=15%, list=12%, signal=17%
GO_APOPTOTIC_SIGNALING_PATHWAY	0.21414243	0.8701984	0.91853034	1	540	2710	tags=10%, list=14%, signal=12%
GO_NUCLEAR_OUTER_MEMBRANE_ENDOPLASMIC_RETICULUM_MEMBRANE_NETWORK	0.20726454	0.87014395	0.98255813	1	960	3330	tags=14%, list=17%, signal=16%
GO_RESPONSE_TO_ACETYLCHOLINE	0.34237656	0.86997247	0.6711281	1	23	2356	tags=22%, list=12%, signal=25%
GO_SIGNAL_TRANSDUCTION_INVOLVED_IN_REGULATION_OF_GENE_EXPRESSION	0.36275256	0.86984193	0.63056093	1	18	3464	tags=22%, list=18%, signal=27%
GO_NEPHRON_DEVELOPMENT	0.2504635	0.86977655	0.76	1	131	4379	tags=19%, list=23%, signal=24%
GO_REGULATION_OF_PROTEIN_TYROSINE_KINASE_ACTIVITY	0.26415092	0.8695368	0.7126654	1	82	4596	tags=22%, list=24%, signal=29%
GO_MICROTUBULE_MOTOR_ACTIVITY	0.2658158	0.86935425	0.7307692	1	77	4091	tags=25%, list=21%, signal=31%
GO_TAXIS	0.2138907	0.8688864	0.9351702	1	508	4322	tags=23%, list=22%, signal=28%
GO_NON_MOTILE_CILIUM	0.25613585	0.868781	0.75768536	1	105	3560	tags=21%, list=18%, signal=26%
GO_REGULATION_OF_CELL_MORPHOGENESIS	0.21874787	0.8685199	0.89593494	1	447	4133	tags=18%, list=21%, signal=22%
GO_INTRINSIC_COMPONENT_OF_ORGANELLE_MEMBRANE	0.22313488	0.8683908	0.8810345	1	355	2625	tags=11%, list=14%, signal=13%
GO_RETINA_LAYER_FORMATION	0.36409673	0.86825746	0.6329588	1	17	4314	tags=29%, list=22%, signal=38%
GO_G_PROTEIN_COUPLED_GLUTAMATE_RECEPTOR_SIGNALING_PATHWAY	0.40092236	0.8681618	0.6055777	1	10	4912	tags=60%, list=25%, signal=80%
GO_HETEROCHROMATIN_ORGANIZATION	0.3613661	0.8677306	0.6515748	1	17	4877	tags=35%, list=25%, signal=47%
GO_STRUCTURAL_MOLECULE_ACTIVITY	0.21097018	0.86763406	0.9509494	1	645	2412	tags=10%, list=12%, signal=11%
GO_GLYCOLIPID_CATABOLIC_PROCESS	0.38447607	0.8669504	0.62552303	1	12	3355	tags=25%, list=17%, signal=30%
GO_SYNAPTIC_VESICLE_MEMBRANE	0.25810033	0.86686355	0.7367459	1	92	2451	tags=16%, list=13%, signal=19%
GO_POSITIVE_REGULATION_OF_EPIDERMAL_GROWTH_FACTOR_ACTIVATED_RECEPTOR_ACTIVITY	0.40255994	0.8668283	0.66464645	1	10	1047	tags=20%, list=5%, signal=21%
GO_REGULATION_OF_LIPOPOLYSACCHARIDE_MEDIATED_SIGNALING_PATHWAY	0.35510337	0.8667397	0.6344697	1	18	8306	tags=67%, list=43%, signal=117%
GO_PHAGOCYTIC_VESICLE_MEMBRANE	0.27166763	0.8666209	0.72610295	1	71	4519	tags=25%, list=23%, signal=33%
GO_PROTEIN_HETEROOLIGOMERIZATION	0.25755486	0.86635894	0.7245614	1	94	1207	tags=6%, list=6%, signal=7%
GO_MULTICELLULAR_ORGANISMAL_MOVEMENT	0.30288625	0.86621326	0.67830884	1	43	976	tags=12%, list=5%, signal=12%
GO_VITAMIN_BINDING	0.25042424	0.86620605	0.7558348	1	111	1278	tags=8%, list=7%, signal=9%
GO_KERATAN_SULFATE_CATABOLIC_PROCESS	0.39797962	0.8661464	0.6499069	1	11	2412	tags=18%, list=12%, signal=21%
GO_PEPTIDYL_TYROSINE_DEPHOSPHORYLATION	0.25930986	0.8661327	0.73730296	1	91	3287	tags=14%, list=17%, signal=17%
GO_MUCUS_SECRETION	0.39112818	0.86604387	0.6492986	1	11	1471	tags=18%, list=8%, signal=20%
GO_TYPE_2_IMMUNE_RESPONSE	0.32299381	0.8659889	0.64915574	1	28	3664	tags=21%, list=19%, signal=26%
GO_ALDEHYDE_DEHYDROGENASE_NAD_ACTIVITY	0.37682185	0.86555153	0.6186613	1	14	1447	tags=14%, list=7%, signal=15%
GO_NERVE_DEVELOPMENT	0.27374896	0.8654143	0.7277677	1	67	555	tags=4%, list=3%, signal=5%
GO_EXOCYTIC_VESICLE	0.23863669	0.8652432	0.8090278	1	184	2451	tags=13%, list=13%, signal=15%
GO_POSITIVE_REGULATION_OF_CELL_DEVELOPMENT	0.21580723	0.8652375	0.91986644	1	467	5004	tags=23%, list=26%, signal=31%
GO_PHOSPHATIDYLINOSITOL_3_KINASE_COMPLEX	0.3267911	0.86495847	0.6619718	1	25	5038	tags=40%, list=26%, signal=54%
GO_MICROFIBRIL	0.40761817	0.864812	0.6512605	1	10	1287	tags=20%, list=7%, signal=21%
GO_SOLUTE_PROTON_ANTIPORTER_ACTIVITY	0.3499786	0.86480814	0.6502947	1	19	3428	tags=26%, list=18%, signal=32%
GO_REGULATION_OF_ATPASE_ACTIVITY	0.26686135	0.8646955	0.71326166	1	71	2627	tags=14%, list=14%, signal=16%
GO_PHOTORECEPTOR_CELL_DIFFERENTIATION	0.2840032	0.8637458	0.69758064	1	52	950	tags=13%, list=5%, signal=14%
GO_POSITIVE_REGULATION_OF_T_CELL_APOPTOTIC_PROCESS	0.40445817	0.86326957	0.6619718	1	10	2646	tags=30%, list=14%, signal=35%
GO_COLLAGEN_FIBRIL_ORGANIZATION	0.2911076	0.86289936	0.6920078	1	47	489	tags=6%, list=3%, signal=7%
GO_NEGATIVE_REGULATION_OF_CELLULAR_RESPONSE_TO_DRUG	0.37454996	0.8628758	0.63817096	1	14	1025	tags=14%, list=5%, signal=15%
GO_ENDOPLASMIC_RETICULUM_TO_GOLGI_VESICLE_MEDIATED_TRANSPORT	0.2348786	0.86281735	0.83928573	1	199	5311	tags=29%, list=27%, signal=40%
GO_MUSCLE_CELL_MIGRATION	0.2691847	0.8625921	0.7221172	1	79	4667	tags=28%, list=24%, signal=37%
GO_NEURON_MIGRATION	0.24226005	0.8625777	0.79137933	1	135	2470	tags=13%, list=13%, signal=14%
GO_CELL_FATE_DETERMINATION	0.3076403	0.8623671	0.66464645	1	33	1874	tags=12%, list=10%, signal=13%
GO_LOW_DENSITY_LIPOPROTEIN_PARTICLE	0.40457773	0.8622816	0.6386037	1	10	1325	tags=30%, list=7%, signal=32%
GO_CORNIFICATION	0.28279454	0.86219734	0.715342	1	51	1893	tags=10%, list=10%, signal=11%
GO_REGULATION_OF_PROTEIN_HOMOOLIGOMERIZATION	0.3503646	0.86173236	0.63148147	1	18	4044	tags=28%, list=21%, signal=35%
GO_PARANODE_REGION_OF_AXON	0.40183148	0.86172986	0.64887065	1	10	4277	tags=30%, list=22%, signal=38%
GO_POSITIVE_REGULATION_OF_LEUKOCYTE_MIGRATION	0.25661162	0.8616334	0.75510204	1	97	1872	tags=11%, list=10%, signal=12%
GO_NEURON_APOPTOTIC_PROCESS	0.23373315	0.86149365	0.84719867	1	217	2544	tags=12%, list=13%, signal=14%
GO_CELL_CELL_JUNCTION	0.21793273	0.8611887	0.90924656	1	403	1837	tags=8%, list=9%, signal=9%
GO_MYELOID_CELL_DIFFERENTIATION	0.22035107	0.86040366	0.8979239	1	333	3120	tags=11%, list=16%, signal=13%
GO_INTERLEUKIN_5_PRODUCTION	0.3664004	0.8602788	0.6431373	1	15	23	tags=7%, list=0%, signal=7%
GO_MESODERMAL_CELL_FATE_COMMITMENT	0.35250494	0.85990804	0.6754564	1	17	431	tags=6%, list=2%, signal=6%
GO_INTRASPECIES_INTERACTION_BETWEEN_ORGANISMS	0.2967138	0.8597651	0.7027559	1	42	3569	tags=24%, list=18%, signal=29%
GO_OMEGA_PEPTIDASE_ACTIVITY	0.39611492	0.85954684	0.6369168	1	11	6463	tags=55%, list=33%, signal=82%
GO_SARCOLEMMA	0.24775621	0.85928583	0.7953737	1	122	2340	tags=13%, list=12%, signal=15%
GO_CELL_MIGRATION_INVOLVED_IN_GASTRULATION	0.36377478	0.8590843	0.65708417	1	14	485	tags=7%, list=3%, signal=7%
GO_POSITIVE_REGULATION_OF_CYCLIN_DEPENDENT_PROTEIN_KINASE_ACTIVITY	0.3056304	0.85903335	0.664	1	34	2344	tags=15%, list=12%, signal=17%
GO_TFIID_CLASS_TRANSCRIPTION_FACTOR_COMPLEX_BINDING	0.39583582	0.8586998	0.6421471	1	11	3766	tags=27%, list=19%, signal=34%
GO_ENDOSOME_LUMEN	0.32681116	0.8584847	0.66729677	1	23	5253	tags=39%, list=27%, signal=54%
GO_POSITIVE_REGULATION_OF_ACTIN_FILAMENT_POLYMERIZATION	0.25895935	0.8584412	0.7508834	1	94	3409	tags=14%, list=18%, signal=17%
GO_EPITHELIAL_CELL_PROLIFERATION_INVOLVED_IN_PROSTATE_GLAND_DEVELOPMENT	0.39383823	0.8583816	0.6302682	1	11	5649	tags=45%, list=29%, signal=64%
GO_PSEUDOPODIUM	0.37251687	0.8581888	0.66863906	1	14	238	tags=7%, list=1%, signal=7%
GO_GOLGI_APPARATUS_PART	0.20568283	0.8580874	0.98511904	1	869	4052	tags=19%, list=21%, signal=23%
GO_GLYCOSAMINOGLYCAN_BINDING	0.23556331	0.8573243	0.82608694	1	170	4009	tags=18%, list=21%, signal=23%
GO_POSITIVE_REGULATION_OF_ANIMAL_ORGAN_MORPHOGENESIS	0.2618975	0.85720104	0.73962265	1	75	6571	tags=36%, list=34%, signal=54%
GO_POSITIVE_REGULATION_OF_INTERLEUKIN_6_SECRETION	0.34041712	0.8571885	0.66803277	1	22	1528	tags=14%, list=8%, signal=15%
GO_PLATELET_ALPHA_GRANULE_MEMBRANE	0.36773497	0.85692966	0.6615087	1	15	3271	tags=27%, list=17%, signal=32%
GO_MAINTENANCE_OF_PROTEIN_LOCATION_IN_NUCLEUS	0.34018713	0.8568602	0.6660232	1	21	5996	tags=52%, list=31%, signal=76%
GO_RNA_POLYMERASE_II_GENERAL_TRANSCRIPTION_INITIATION_FACTOR_BINDING	0.3439185	0.8563562	0.68136275	1	20	5120	tags=35%, list=26%, signal=48%
GO_COENZYME_METABOLIC_PROCESS	0.22523269	0.8559562	0.8663194	1	235	2612	tags=11%, list=13%, signal=13%
GO_LENS_FIBER_CELL_DIFFERENTIATION	0.3201286	0.8556851	0.67304015	1	27	4978	tags=26%, list=26%, signal=35%
GO_AXONAL_FASCICULATION	0.34785554	0.85557634	0.672447	1	22	3800	tags=18%, list=20%, signal=23%
GO_ATP_DEPENDENT_MICROTUBULE_MOTOR_ACTIVITY	0.29424736	0.85535145	0.6871287	1	40	4041	tags=25%, list=21%, signal=32%
GO_PHOTORECEPTOR_CELL_DEVELOPMENT	0.2968282	0.8548963	0.7069307	1	38	1550	tags=18%, list=8%, signal=20%
GO_REGULATION_OF_VESICLE_MEDIATED_TRANSPORT	0.21291618	0.8548897	0.93760264	1	459	2512	tags=12%, list=13%, signal=13%
GO_NEGATIVE_REGULATION_OF_CELL_DEATH	0.20404765	0.854637	0.9828927	1	861	3065	tags=12%, list=16%, signal=14%
GO_REACTIVE_OXYGEN_SPECIES_BIOSYNTHETIC_PROCESS	0.25422466	0.85443133	0.75412846	1	90	682	tags=6%, list=4%, signal=6%
GO_EXOGENOUS_DRUG_CATABOLIC_PROCESS	0.3639637	0.854034	0.6363636	1	13	3705	tags=31%, list=19%, signal=38%
GO_CHROMOSOME_CENTROMERIC_REGION	0.2329463	0.85382044	0.8280142	1	185	4091	tags=20%, list=21%, signal=25%
GO_MITOTIC_SPINDLE_POLE	0.31181452	0.85329044	0.6471698	1	26	5512	tags=46%, list=28%, signal=64%
GO_RESPONSE_TO_INTERFERON_ALPHA	0.34559116	0.8531593	0.6621622	1	19	1504	tags=11%, list=8%, signal=11%
GO_AORTA_DEVELOPMENT	0.28636283	0.85272044	0.72190475	1	50	3892	tags=20%, list=20%, signal=25%
GO_NEGATIVE_REGULATION_OF_AUTOPHAGY	0.2693218	0.85262567	0.7588126	1	69	4307	tags=22%, list=22%, signal=28%
GO_VESICLE_TARGETING	0.25578824	0.852574	0.7634011	1	90	3789	tags=16%, list=20%, signal=19%
GO_SLEEP	0.3408049	0.8519568	0.66871166	1	20	2441	tags=25%, list=13%, signal=29%
GO_G_PROTEIN_COUPLED_AMINE_RECEPTOR_ACTIVITY	0.33887216	0.8518869	0.65660375	1	22	2681	tags=32%, list=14%, signal=37%
GO_RESPONSE_TO_NUTRIENT	0.23297113	0.85123616	0.8344827	1	189	1270	tags=8%, list=7%, signal=9%
GO_HEAT_SHOCK_PROTEIN_BINDING	0.24937388	0.85107046	0.7767695	1	115	2055	tags=10%, list=11%, signal=11%
GO_KINASE_ACTIVATOR_ACTIVITY	0.26404983	0.8510493	0.77592593	1	80	3553	tags=16%, list=18%, signal=20%
GO_SPERMATID_NUCLEUS_DIFFERENTIATION	0.36228332	0.8509859	0.6639511	1	15	4926	tags=33%, list=25%, signal=45%
GO_CELLULAR_RESPONSE_TO_OXIDATIVE_STRESS	0.22465843	0.85095114	0.8933566	1	267	1256	tags=6%, list=6%, signal=7%
GO_RESPONSE_TO_OXYGEN_LEVELS	0.21957044	0.85072136	0.9301533	1	353	3989	tags=16%, list=21%, signal=20%
[truncated: 4,531 more rows]
