# Supplementary material for: Quantitative imaging of RAD51 expression as a marker of platinum resistance in ovarian cancer
Source: EMBO Mol Med. 2021 Mar 11;13(5):e13366. doi: 10.15252/emmm.202013366 (PMC8103098; doi:10.15252/emmm.202013366)
Supplement: Supplementary file 4 — Table EV2 [file EMMM-13-e13366-s005.zip › EMM-2020-13366-V2_TableEV2/EMM-2020-13366-V2_TableEV2.csv]

Table EV2: RNAseq analysis for RAD51 overexpressing and control HGSOC cell lines
Gene	HGNC	Caov-3 pMSCV Flag	Caov-3 pMSCV Flag-RAD51	Caov-3 Fold-Change (pMSCV Flag-RAD51/pMSCV Flag)	Caov-3 PPEE	Caov-3 PPDE	COV362 pMSCV Flag	COV362 pMSCV Flag-RAD51	COV362 Fold-Change (pMSCV Flag-RAD51/pMSCV Flag)	COV362 PPEE	COV362 PPDE	FUOV1 pMSCV Flag	FUOV1 pMSCV Flag-RAD51	FUOV1 Fold-Change (pMSCV Flag-RAD51/pMSCV Flag)	FUOV1 PPEE	FUOV1 PPDE	TYK-nu pMSCV Flag	TYK-nu pMSCV Flag-RAD51	TYK-nu Fold-Change (pMSCV Flag-RAD51/pMSCV Flag)	TYK-nu PPEE	TYK-nu PPDE
ENSG00000000003.15	TSPAN6	815.66	767.29	0.941	1	0	504.58	544.46	1.079	0.999	0.001	1862.6	2094.7	1.125	0.999	0.001	510.61	478.67	0.937	0.999	0.001
ENSG00000000005.6	TNMD	NaN	NaN	NaN	NaN	NaN	0.909	0	0.277	0.997	0.003	1.003	1.994	1.725	0.994	0.006	NaN	NaN	NaN	NaN	NaN
ENSG00000000419.12	DPM1	2057.2	2065.9	1.004	1	0	1108.3	1109.8	1.001	1	0	739.22	798.59	1.08	0.999	0.001	1894.8	1825.5	0.963	1	0
ENSG00000000457.14	SCYL3	255.42	292.06	1.143	0.999	0.001	131.31	145.48	1.108	0.999	0.001	183.54	196.36	1.07	0.998	0.002	410.07	393.68	0.96	1	0
ENSG00000000460.17	C1orf112	462.81	538.82	1.164	0.999	0.001	193.26	177.9	0.921	0.999	0.001	455.38	505.53	1.11	0.998	0.002	843.59	925.82	1.097	0.999	0.001
ENSG00000000938.13	FGR	NaN	NaN	NaN	NaN	NaN	NaN	NaN	NaN	NaN	NaN	0	0.997	3.741	0.99	0.01	NaN	NaN	NaN	NaN	NaN
ENSG00000000971.15	CFH	2.784	2.155	0.796	0.999	0.001	440.03	431.17	0.98	1	0	4.012	7.976	1.906	0.992	0.008	62.874	57.735	0.919	0.999	0.001
ENSG00000001036.14	FUCA2	2743.7	2800.6	1.021	1	0	1225.5	1098.7	0.897	0.999	0.001	1159.1	1235.2	1.066	0.999	0.001	2139.5	1947	0.91	1	0
ENSG00000001084.13	GCLC	2352.3	2187.6	0.93	1	0	821.88	810.64	0.986	1	0	666	631.1	0.948	0.999	0.001	1081.2	1091.7	1.01	1	0
ENSG00000001167.14	NFYA	2074.9	2088.5	1.007	1	0	1096.4	1154.9	1.053	1	0	717.16	792.61	1.105	0.999	0.001	1931.9	2024.9	1.048	1	0
ENSG00000001460.18	STPG1	132.7	145.48	1.096	0.999	0.001	211.83	202.39	0.955	0.999	0.001	111.33	69.79	0.628	0.937	0.063	179.09	161.66	0.903	0.999	0.001
ENSG00000001461.17	NIPAL3	1086.6	1161.7	1.069	1	0	749.15	688.55	0.919	0.999	0.001	615.85	462.61	0.751	0.979	0.021	523	511.22	0.977	1	0
ENSG00000001497.16	LAS1L	1327	1284.6	0.968	1	0	1491	1449.7	0.972	1	0	1563.7	1642	1.05	0.999	0.001	1473.7	1491.7	1.012	1	0
ENSG00000001561.7	ENPP4	229.2	223.07	0.973	1	0	536.4	532.36	0.992	1	0	257.77	252.24	0.979	0.998	0.002	NaN	NaN	NaN	NaN	NaN
ENSG00000001617.12	SEMA3F	77.019	67.892	0.882	0.999	0.001	1736.5	1642.2	0.946	1	0	7889.7	6885.2	0.873	1	0	58.111	76.63	1.317	0.997	0.003
ENSG00000001626.15	CFTR	5.568	3.233	0.602	0.998	0.002	7.273	7.699	1.056	0.999	0.001	2.006	0.997	0.574	0.994	0.006	NaN	NaN	NaN	NaN	NaN
ENSG00000001629.10	ANKIB1	1689.8	1697.3	1.005	1	0	1361.9	1394.7	1.024	1	0	440.32	461.61	1.048	0.999	0.001	2578.8	2513	0.975	1	0
ENSG00000001630.17	CYP51A1	5241.9	4912	0.937	1	0	1150.1	1030.6	0.896	0.999	0.001	1264.8	1309.1	1.035	0.999	0.001	4059.2	3687.7	0.908	1	0
ENSG00000001631.15	KRIT1	925.43	978.27	1.057	1	0	543.79	629.71	1.158	0.999	0.001	396.3	425.35	1.073	0.998	0.002	1583.1	1549.5	0.979	1	0
ENSG00000002016.18	RAD52	377.11	379.85	1.007	1	0	179.55	188.09	1.048	0.999	0.001	194.58	237.28	1.219	0.995	0.005	453.12	402.19	0.888	0.999	0.001
ENSG00000002079.14	MYH16	24.126	25.864	1.071	0.999	0.001	41.821	51.696	1.234	0.998	0.002	NaN	NaN	NaN	NaN	NaN	37.153	46.188	1.241	0.999	0.001
ENSG00000002330.13	BAD	677.93	636.46	0.939	1	0	690.75	695.06	1.006	1	0	524.49	490.3	0.935	0.999	0.001	483.4	494.93	1.024	1	0
ENSG00000002549.12	LAP3	1567.3	1566.9	1	1	0	1530.1	1553.1	1.015	1	0	682.05	628.11	0.921	0.999	0.001	1842.4	1831.8	0.994	1	0
ENSG00000002586.20	CD99	919.59	872.9	0.949	1	0	1409.2	1280.3	0.909	1	0	1259.8	1551.3	1.231	0.996	0.004	3595.2	3469.3	0.965	1	0
ENSG00000002586.20_PAR_Y	CD99	NaN	NaN	NaN	NaN	NaN	NaN	NaN	NaN	NaN	NaN	NaN	NaN	NaN	NaN	NaN	NaN	NaN	NaN	NaN	NaN
ENSG00000002587.10	HS3ST1	245.9	302.82	1.231	0.997	0.003	35.457	37.397	1.054	0.999	0.001	10.03	7.976	0.802	0.995	0.005	0.953	0	0.236	0.996	0.004
ENSG00000002726.20	AOC1	39.901	23.708	0.597	0.994	0.006	10.001	4.4	0.459	0.996	0.004	1.003	0.997	0.996	0.995	0.005	0.953	5.249	4.444	0.991	0.009
ENSG00000002745.13	WNT16	12.063	11.854	0.983	0.999	0.001	1.818	2.2	1.176	0.998	0.002	0	0.997	3.741	0.99	0.01	3.811	2.099	0.583	0.998	0.002
ENSG00000002746.15	HECW1	1.856	0	0.138	0.994	0.006	21.82	19.799	0.909	0.999	0.001	3.009	2.991	0.995	0.995	0.005	NaN	NaN	NaN	NaN	NaN
ENSG00000002822.15	MAD1L1	721.73	672.02	0.931	1	0	481.82	514.14	1.067	0.999	0.001	270.75	265.27	0.98	0.998	0.002	1001.3	978.11	0.977	1	0
ENSG00000002834.18	LASP1	14787	14487	0.98	1	0	7338.7	7126.4	0.971	1	0	8472.5	8575.1	1.012	1	0	13211	13907	1.053	1	0
ENSG00000002919.14	SNX11	425.92	476.32	1.118	0.999	0.001	515.49	525.76	1.02	1	0	259.78	267.19	1.029	0.998	0.002	434.4	495.47	1.141	0.999	0.001
ENSG00000002933.9	TMEM176A	43.613	42.029	0.964	0.999	0.001	1.818	0	0.161	0.994	0.006	NaN	NaN	NaN	NaN	NaN	3.811	5.249	1.35	0.998	0.002
ENSG00000003056.8	M6PR	2522.2	2559.5	1.015	1	0	2422.4	2510.9	1.037	1	0	3002	3446.2	1.148	0.999	0.001	4576.1	4435.1	0.969	1	0
ENSG00000003096.14	KLHL13	NaN	NaN	NaN	NaN	NaN	496.4	524.66	1.057	1	0	NaN	NaN	NaN	NaN	NaN	1.905	0	0.134	0.992	0.008
ENSG00000003137.8	CYP26B1	483.46	461.24	0.954	1	0	286.38	289.28	1.01	0.999	0.001	9.027	6.979	0.782	0.995	0.005	23.816	20.994	0.883	0.999	0.001
ENSG00000003147.19	ICA1	10.207	3.233	0.336	0.992	0.008	189.1	172.69	0.913	0.999	0.001	32.096	21.934	0.687	0.992	0.008	469.65	417.79	0.89	0.999	0.001
ENSG00000003249.13	DBNDD1	761.84	664.91	0.873	0.999	0.001	382.76	366.27	0.957	0.999	0.001	607.83	487.53	0.802	0.994	0.006	1983.4	1946.2	0.981	1	0
ENSG00000003393.15	ALS2	2933.2	2960.3	1.009	1	0	547.31	553.26	1.011	1	0	353.06	378.86	1.073	0.998	0.002	4609.8	4425.6	0.96	1	0
ENSG00000003400.14	CASP10	50.109	32.33	0.647	0.995	0.005	145.47	129.79	0.893	0.999	0.001	101.3	178.46	1.759	0.453	0.547	480.13	460.83	0.96	1	0
ENSG00000003402.20	CFLAR	2746.7	2888.7	1.052	1	0	842.79	919.53	1.091	1	0.001	505.34	567.13	1.122	0.998	0.002	7831.1	7617.8	0.973	1	0
ENSG00000003436.16	TFPI	5375.6	5243.9	0.976	1	0	110.92	90.193	0.814	0.998	0.002	83.25	72.781	0.875	0.997	0.003	12222	10914	0.893	1	0
ENSG00000003509.16	NDUFAF7	485.64	507.96	1.046	1	0	232.98	203.57	0.874	0.999	0.001	249.94	267.55	1.07	0.998	0.002	412.65	425.87	1.032	1	0
ENSG00000003756.17	RBM5	1647.7	1766.7	1.072	1	0	1549.2	1567.8	1.012	1	0	1881.4	2063.1	1.097	0.999	0.001	1925.7	2067.5	1.074	1	0
ENSG00000003987.14	MTMR7	60.622	61.189	1.009	0.999	0.001	33.002	25.21	0.766	0.998	0.002	71.706	68.553	0.956	0.997	0.003	146.59	149.3	1.019	0.999	0.001
ENSG00000003989.17	SLC7A2	2075.8	1915	0.923	1	0	100.92	100.09	0.992	0.999	0.001	317.96	369.88	1.163	0.997	0.003	1369.9	1409.8	1.029	1	0
ENSG00000004059.11	ARF5	2254.6	2167.9	0.962	1	0	2435.5	2390.1	0.981	1	0	1237.7	1248.2	1.009	0.999	0.001	2056.4	2090	1.016	1	0
ENSG00000004139.14	SARM1	1541.4	1586.5	1.029	1	0	334.45	332.26	0.993	0.999	0.001	14.293	30.329	2.094	0.952	0.048	934.14	811.54	0.869	0.999	0.001
ENSG00000004142.12	POLDIP2	14297	13665	0.956	1	0	1615.2	1675.7	1.038	1	0	1544.8	1482.7	0.96	0.999	0.001	5478.5	5226.2	0.954	1	0
ENSG00000004399.12	PLXND1	1743.6	1651	0.947	1	0	1643.8	1596	0.971	1	0	1760.3	1550.3	0.881	0.999	0.001	3781	3643.6	0.964	1	0
ENSG00000004455.17	AK2	6077.1	6070.4	0.999	1	0	3123	3096.3	0.991	1	0	1954.9	1984	1.015	0.999	0.001	6429.3	6361.3	0.989	1	0
ENSG00000004468.13	CD38	12.991	11.854	0.914	0.999	0.001	4.546	2.2	0.521	0.998	0.002	2.006	25.922	11.092	0.002	0.998	12.384	16.796	1.348	0.998	0.002
ENSG00000004478.8	FKBP4	6012.1	5601.7	0.932	1	0	4196.7	4210.5	1.003	1	0	4538.6	4065.7	0.896	0.999	0.001	7023.8	6527.2	0.929	1	0
ENSG00000004487.16	KDM1A	7123.8	7044.6	0.989	1	0	3596.6	3628.6	1.009	1	0	1847.6	1817.5	0.984	0.999	0.001	4120.1	3936.5	0.955	1	0
ENSG00000004534.15	RBM6	1172	1218	1.039	1	0	1545.9	1502.9	0.972	1	0	1610.8	1874.2	1.164	0.999	0.002	1118.4	1126.4	1.007	1	0
ENSG00000004660.15	CAMKK1	510.37	528.05	1.035	1	0	270.02	302.48	1.12	0.999	0.001	35.106	22.931	0.657	0.99	0.01	114.32	154.31	1.349	0.993	0.007
ENSG00000004700.16	RECQL	2587.9	2703.3	1.045	1	0	1569.8	1685	1.073	1	0	1579.2	1928.1	1.221	0.997	0.003	4597	4465.1	0.971	1	0
ENSG00000004766.17	VPS50	936.29	1003.3	1.072	1	0	303.66	354.17	1.166	0.998	0.002	183.55	179.46	0.978	0.998	0.002	1138.4	1119	0.983	1	0
ENSG00000004776.13	HSPB6	31.55	32.33	1.025	0.999	0.001	5.455	3.3	0.629	0.998	0.002	5.015	11.964	2.292	0.983	0.017	3.811	3.128	0.834	0.998	0.002
ENSG00000004777.18	ARHGAP33	225.1	215.53	0.958	0.999	0.001	431.74	419.07	0.971	1	0	1009	1053.8	1.044	0.999	0.001	94.311	97.624	1.035	0.999	0.001
ENSG00000004779.10	NDUFAB1	1848.5	1866.5	1.01	1	0	1095.5	1193.4	1.089	1	0	832.5	776.66	0.933	0.999	0.001	2306.3	2049.1	0.888	0.999	0.001
ENSG00000004799.8	PDK4	221.78	241.39	1.088	0.999	0.001	56.368	43.997	0.782	0.998	0.002	100.3	144.56	1.44	0.974	0.026	NaN	NaN	NaN	NaN	NaN
ENSG00000004809.14	SLC22A16	NaN	NaN	NaN	NaN	NaN	0.909	0	0.277	0.997	0.003	NaN	NaN	NaN	NaN	NaN	NaN	NaN	NaN	NaN	NaN
ENSG00000004838.14	ZMYND10	11.135	9.699	0.874	0.999	0.001	18.183	28.598	1.562	0.997	0.003	13.039	12.961	0.994	0.996	0.004	8.574	8.398	0.98	0.999	0.001
ENSG00000004846.16	ABCB5	0.928	0	0.243	0.997	0.003	3.637	7.699	2.02	0.997	0.003	4.012	0.997	0.311	0.987	0.013	0	1.05	4.563	0.995	0.005
ENSG00000004848.8	ARX	2.784	2.155	0.796	0.999	0.001	NaN	NaN	NaN	NaN	NaN	0	1.994	6.481	0.98	0.02	NaN	NaN	NaN	NaN	NaN
ENSG00000004864.13	SLC25A13	2050.7	1991.5	0.971	1	0	1381	1311.1	0.949	1	0	687.07	668.98	0.974	0.999	0.001	4397.3	4258.7	0.968	1	0
ENSG00000004866.20	ST7	880.36	831.66	0.945	1	0	326.08	310.73	0.953	0.999	0.001	187.82	221.01	1.176	0.996	0.004	927.03	844.32	0.911	0.999	0.001
ENSG00000004897.12	CDC27	2832.1	2987.3	1.055	1	0	2311.1	2500.1	1.082	1	0	1543.6	1489.5	0.965	0.999	0.001	5991.1	5887.9	0.983	1	0
ENSG00000004939.15	SLC4A1	0.928	0	0.243	0.997	0.003	NaN	NaN	NaN	NaN	NaN	NaN	NaN	NaN	NaN	NaN	NaN	NaN	NaN	NaN	NaN
ENSG00000004948.15	CALCR	0.928	2.155	2.001	0.998	0.002	0	1.1	4.161	0.996	0.004	NaN	NaN	NaN	NaN	NaN	52.395	45.138	0.862	0.999	0.001
ENSG00000004961.15	HCCS	690.39	726.34	1.052	1	0	686.41	697.35	1.016	1	0	203.61	192.42	0.945	0.998	0.002	1007.9	959.45	0.952	1	0
ENSG00000004975.12	DVL2	1297.3	1269.5	0.979	1	0	677.32	696.25	1.028	1	0	1601.8	1661	1.037	0.999	0.001	1314.6	1377.2	1.048	1	0
ENSG00000005001.10	PRSS22	10.207	10.777	1.054	0.999	0.001	7.273	3.3	0.479	0.997	0.003	NaN	NaN	NaN	NaN	NaN	2.858	7.348	2.424	0.996	0.004
ENSG00000005007.12	UPF1	6188.4	6447.6	1.042	1	0	4446.7	4242.4	0.954	1	0	1888.7	1812.5	0.96	0.999	0.001	5130.9	5090.1	0.992	1	0
ENSG00000005020.13	SKAP2	2442.3	2549.7	1.044	1	0	827.33	797.44	0.964	1	0	542.63	655.02	1.207	0.996	0.004	987.88	998.29	1.011	1	0
ENSG00000005022.6	SLC25A5	9451.1	8914.4	0.943	1	0	11542	11052	0.958	1	0	3589.8	3526.4	0.982	1	0	10560	9941.9	0.941	1	0
ENSG00000005059.16	MCUB	606.87	558.23	0.92	1	0	393.67	397.07	1.009	1	0	83.25	98.702	1.185	0.996	0.004	480.13	461.88	0.962	1	0
ENSG00000005073.5	HOXA11	504.81	561.42	1.112	0.999	0.001	10.464	5.5	0.541	0.997	0.003	997.39	987.21	0.99	0.999	0.001	227.56	243.48	1.07	0.999	0.001
ENSG00000005075.15	POLR2J	704.87	650.28	0.923	1	0	1141.1	1138.5	0.998	1	0	339.99	322.12	0.947	0.998	0.002	657.4	685.68	1.043	1	0
ENSG00000005100.13	DHX33	2849.7	2798.7	0.982	1	0	857.34	892.03	1.041	1	0	1539.6	1494.5	0.971	0.999	0.001	3057	3021.1	0.988	1	0
ENSG00000005102.13	MEOX1	0	1.078	4.616	0.996	0.004	736.42	766.64	1.041	1	0	99.299	44.865	0.454	0.135	0.865	NaN	NaN	NaN	NaN	NaN
ENSG00000005108.16	THSD7A	27.838	30.174	1.083	0.999	0.001	649.14	620.35	0.956	1	0	28.084	31.904	1.134	0.996	0.004	1.905	1.05	0.611	0.998	0.002
ENSG00000005156.12	LIG3	1365.2	1358.3	0.995	1	0	487.59	545.37	1.118	0.999	0.001	815.99	834.03	1.022	0.999	0.001	1644.1	1688.3	1.027	1	0
ENSG00000005175.10	RPAP3	2127.8	2152.1	1.011	1	0	986.44	1086.7	1.102	0.999	0.001	787.37	859.41	1.092	0.999	0.001	1230.8	1337.3	1.087	1	0
ENSG00000005187.12	ACSM3	41.702	35.961	0.863	0.999	0.001	15.228	22.328	1.456	0.998	0.002	212.77	261.3	1.228	0.995	0.005	2.858	6.298	2.091	0.997	0.003
ENSG00000005189.19	REXO5	173.52	140.1	0.808	0.998	0.002	250.02	241.98	0.968	0.999	0.001	203.61	213.36	1.048	0.998	0.002	160.04	131.22	0.82	0.998	0.002
ENSG00000005194.15	CIAPIN1	2948.1	2952.8	1.002	1	0	598.23	598.36	1	1	0	912.74	885.33	0.97	0.999	0.001	2423.5	2275.8	0.939	1	0
ENSG00000005206.17	SPPL2B	1122.8	1060.4	0.944	1	0	474.92	481.76	1.014	1	0	1016.1	1001	0.985	0.999	0.001	1324.2	1228.2	0.928	1	0
ENSG00000005238.19	FAM214B	182.8	239.24	1.308	0.993	0.007	250.02	247.48	0.99	0.999	0.001	48.145	50.847	1.056	0.997	0.003	1128.9	1116.9	0.989	1	0
ENSG00000005243.10	COPZ2	10.207	22.631	2.183	0.99	0.01	268.2	228.78	0.853	0.998	0.002	1.003	0	0.266	0.99	0.01	1.905	0	0.134	0.992	0.008
ENSG00000005249.13	PRKAR2B	1.856	6.466	3.14	0.995	0.005	764.6	777.64	1.017	1	0	395.19	293.12	0.742	0.978	0.022	2436.8	1994.5	0.818	0.99	0.01
ENSG00000005302.19	MSL3	459.33	467.7	1.018	1	0	899.16	829.34	0.922	1	0	466.4	406.77	0.872	0.998	0.002	602.06	666.57	1.107	0.999	0.001
ENSG00000005339.14	CREBBP	3580.9	3449.6	0.963	1	0	2546.6	2477	0.973	1	0	1045.1	1039.9	0.995	0.999	0.001	4743.2	4491.8	0.947	1	0
ENSG00000005379.17	TSPOAP1	20.415	30.174	1.471	0.998	0.002	12.728	24.198	1.877	0.993	0.007	NaN	NaN	NaN	NaN	NaN	0.953	0	0.236	0.996	0.004
ENSG00000005381.8	MPO	NaN	NaN	NaN	NaN	NaN	NaN	NaN	NaN	NaN	NaN	NaN	NaN	NaN	NaN	NaN	NaN	NaN	NaN	NaN	NaN
ENSG00000005421.9	PON1	NaN	NaN	NaN	NaN	NaN	NaN	NaN	NaN	NaN	NaN	1.003	0	0.266	0.99	0.01	0.953	1.05	1.078	0.998	0.002
ENSG00000005436.14	GCFC2	899.17	825.48	0.918	1	0	479.13	398.17	0.831	0.997	0.003	373.12	370.88	0.994	0.999	0.001	1361.3	1273.3	0.935	1	0
ENSG00000005448.16	WDR54	479.75	533.44	1.112	0.999	0.001	614.59	547.76	0.891	0.999	0.001	734.21	711.85	0.97	0.999	0.001	708.76	733.76	1.035	1	0
ENSG00000005469.11	CROT	187.44	239.24	1.276	0.996	0.004	150.01	128.69	0.858	0.999	0.001	77.232	81.753	1.058	0.997	0.003	163.85	191.05	1.166	0.999	0.001
ENSG00000005471.17	ABCB4	61.244	65.737	1.073	0.999	0.001	6.364	5.5	0.871	0.999	0.001	78.235	90.726	1.159	0.997	0.003	0	4.199	15.251	0.959	0.041
ENSG00000005483.21	KMT2E	2230.8	2222.1	0.996	1	0	970.98	967.93	0.997	1	0	754.27	822.52	1.09	0.999	0.001	3698.1	3488.2	0.943	1	0
ENSG00000005486.17	RHBDD2	1232.3	1222.1	0.992	1	0	1070.1	1025.1	0.958	1	0	455.37	422.73	0.928	0.998	0.002	1928.1	1839.1	0.954	1	0
ENSG00000005513.10	SOX8	41.757	45.262	1.083	0.999	0.001	8.182	3.3	0.428	0.996	0.004	118.36	139.58	1.179	0.996	0.004	NaN	NaN	NaN	NaN	NaN
ENSG00000005700.15	IBTK	2527.7	2490.5	0.985	1	0	955.52	919.53	0.962	1	0	913.75	1028.9	1.126	0.999	0.001	1664.2	1629.2	0.979	1	0
ENSG00000005801.18	ZNF195	1072.7	1069	0.997	1	0	372.75	393.77	1.056	0.999	0.001	525.58	524.42	0.998	0.999	0.001	721.14	766.3	1.063	1	0
ENSG00000005810.18	MYCBP2	4058.5	3798.1	0.936	1	0	874.76	816.56	0.934	1	0	680.16	896.02	1.317	0.983	0.017	3846.8	3590.3	0.933	1	0
ENSG00000005812.11	FBXL3	1211.7	1313	1.084	1	0	825.83	836.51	1.013	1	0	840.92	1003.1	1.193	0.997	0.003	1382.4	1309.1	0.947	1	0
ENSG00000005844.18	ITGAL	1.856	6.466	3.14	0.995	0.005	NaN	NaN	NaN	NaN	NaN	1.003	3.988	3.184	0.987	0.013	0.953	3.149	2.761	0.997	0.003
ENSG00000005882.12	PDK2	405.96	343.65	0.847	0.998	0.002	388.01	316.53	0.816	0.997	0.003	602.58	629.1	1.044	0.999	0.001	223.28	205.91	0.922	0.999	0.001
ENSG00000005884.18	ITGA3	7206.4	7256.9	1.007	1	0	20694	19481	0.941	1	0	6653	5531.3	0.831	0.999	0.001	529.66	515.41	0.973	1	0
ENSG00000005889.15	ZFX	1836.4	1891.3	1.03	1	0	758.24	757.84	0.999	1	0	572.72	596.2	1.041	0.999	0.001	2025.3	1943	0.959	1	0
ENSG00000005893.15	LAMP2	2151	2014.1	0.936	1	0	2160.2	2160.2	1	1	0	1665	2018.9	1.213	0.997	0.003	2626.4	2607.5	0.993	1	0
ENSG00000005961.19	ITGA2B	6.496	11.854	1.789	0.998	0.002	9.092	9.899	1.086	0.999	0.001	21.063	11.964	0.575	0.988	0.012	5.716	0	0.049	0.905	0.095
ENSG00000005981.13	ASB4	254.26	272.65	1.072	0.999	0.001	NaN	NaN	NaN	NaN	NaN	0	1.994	6.481	0.98	0.02	0	3.149	11.688	0.98	0.02
ENSG00000006007.12	GDE1	3239.1	3237.9	1	1	0	789.15	813.94	1.031	1	0	1209.6	1164.2	0.962	0.999	0.001	2017.7	1826.5	0.905	1	0.001
ENSG00000006015.17	REX1BD	744.21	673.53	0.905	0.999	0.001	839.15	876.64	1.045	1	0	397.19	370.88	0.934	0.998	0.002	794.5	828.23	1.042	1	0
ENSG00000006016.11	CRLF1	108.06	117.01	1.083	0.999	0.001	75.233	83.154	1.105	0.999	0.001	23.2	39.521	1.693	0.979	0.021	87.871	89.73	1.021	0.999	0.001
ENSG00000006025.12	OSBPL7	194.87	254.33	1.305	0.993	0.007	298.2	255.18	0.856	0.998	0.002	181.55	181.45	0.999	0.998	0.002	405.82	397.85	0.98	1	0
ENSG00000006042.12	TMEM98	7.424	4.311	0.597	0.998	0.002	81.824	59.396	0.727	0.996	0.004	888.67	972.07	1.094	0.999	0.001	1.905	0	0.134	0.992	0.008
ENSG00000006047.13	YBX2	20.415	14.01	0.691	0.998	0.002	110.01	96.793	0.88	0.999	0.001	27.081	38.883	1.43	0.992	0.008	4.763	2.099	0.473	0.997	0.003
ENSG00000006059.4	KRT33A	NaN	NaN	NaN	NaN	NaN	NaN	NaN	NaN	NaN	NaN	NaN	NaN	NaN	NaN	NaN	NaN	NaN	NaN	NaN	NaN
ENSG00000006062.17	MAP3K14	1236.7	1211.1	0.979	1	0	676.31	717.15	1.06	1	0	1032.5	1038.7	1.006	0.999	0.001	447.17	400.3	0.895	0.999	0.001
ENSG00000006071.14	ABCC8	5.568	5.388	0.969	0.999	0.001	NaN	NaN	NaN	NaN	NaN	8.024	8.973	1.113	0.996	0.004	NaN	NaN	NaN	NaN	NaN
ENSG00000006116.3	CACNG3	NaN	NaN	NaN	NaN	NaN	NaN	NaN	NaN	NaN	NaN	NaN	NaN	NaN	NaN	NaN	NaN	NaN	NaN	NaN	NaN
ENSG00000006118.14	TMEM132A	1729.7	1655.3	0.957	1	0	1771.9	1810.5	1.022	1	0	1341	1127.6	0.841	0.998	0.002	3043.7	2980.2	0.979	1	0
ENSG00000006125.18	AP2B1	14310	14205	0.993	1	0	4766.7	4504.2	0.945	1	0	5303.9	5360.8	1.011	1	0	10523	10234	0.973	1	0
ENSG00000006128.12	TAC1	NaN	NaN	NaN	NaN	NaN	NaN	NaN	NaN	NaN	NaN	NaN	NaN	NaN	NaN	NaN	NaN	NaN	NaN	NaN	NaN
ENSG00000006194.10	ZNF263	682.03	683.69	1.002	1	0	622.3	577.67	0.928	0.999	0.001	893.65	879.44	0.984	0.999	0.001	1206.9	1185.6	0.982	1	0
ENSG00000006210.7	CX3CL1	631	549.6	0.871	0.999	0.001	403.67	312.38	0.774	0.989	0.011	977.94	1090.7	1.115	0.999	0.001	29.532	32.541	1.101	0.999	0.001
ENSG00000006282.21	SPATA20	3085.2	3070.2	0.995	1	0	976.44	952.53	0.976	1	0	1037.1	971.07	0.936	0.999	0.001	2389.2	2552.9	1.069	1	0
ENSG00000006283.18	CACNA1G	138.26	115.31	0.834	0.999	0.001	3.637	3.3	0.915	0.998	0.002	14.042	17.946	1.271	0.995	0.005	27.169	38.178	1.401	0.998	0.002
ENSG00000006327.13	TNFRSF12A	2615.9	2628.4	1.005	1	0	3677.5	3902.5	1.061	1	0	3864.6	3597.2	0.931	1	0	3514.3	3328.7	0.947	1	0
ENSG00000006377.11	DLX6	4.64	6.466	1.37	0.999	0.001	108.19	70.395	0.652	0.978	0.022	54.163	64.805	1.195	0.996	0.004	NaN	NaN	NaN	NaN	NaN
ENSG00000006432.15	MAP3K9	1495.8	1589.5	1.063	1	0	599.14	573.06	0.957	1	0	830.5	750.74	0.904	0.999	0.001	1.905	2.099	1.088	0.998	0.002
ENSG00000006451.8	RALA	2806.1	2792.2	0.995	1	0	1396.5	1396.9	1	1	0	397.19	411.76	1.037	0.999	0.001	5153.7	5200.3	1.009	1	0
ENSG00000006453.14	BAIAP2L1	3244.4	3359.6	1.036	1	0	1361	1343.7	0.987	1	0	471.5	434.56	0.922	0.998	0.002	470.52	494.55	1.051	1	0
ENSG00000006459.11	KDM7A	849.07	904.15	1.065	1	0	100.01	116.59	1.165	0.999	0.001	122.37	123.63	1.01	0.998	0.002	319.13	334.86	1.049	0.999	0.001
ENSG00000006468.14	ETV1	1477.3	1227.4	0.831	0.995	0.005	442.76	417.97	0.944	0.999	0.001	341.03	353.93	1.038	0.999	0.001	1595.7	1433.9	0.899	0.999	0.001
ENSG00000006530.18	AGK	1629.1	1713.3	1.052	1	0	978.44	989.32	1.011	1	0	356.07	411.83	1.156	0.997	0.003	2364.3	2336.1	0.988	1	0
ENSG00000006534.16	ALDH3B1	487.17	482.79	0.991	1	0	1075.5	1062.5	0.988	1	0	27.081	49.85	1.83	0.947	0.053	15.242	4.199	0.289	0.965	0.035
ENSG00000006555.11	TTC22	479.75	504.34	1.051	1	0	51.822	45.097	0.871	0.999	0.001	NaN	NaN	NaN	NaN	NaN	NaN	NaN	NaN	NaN	NaN
ENSG00000006576.16	PHTF2	1173.8	1157.4	0.986	1	0	591.86	648.95	1.096	0.999	0.001	357.07	362.91	1.016	0.999	0.001	2020.5	1976.6	0.978	1	0
ENSG00000006606.8	CCL26	0	4.311	15.462	0.962	0.038	10.001	10.999	1.097	0.999	0.001	1.003	0	0.266	0.99	0.01	0	1.05	4.563	0.995	0.005
ENSG00000006607.14	FARP2	2311.6	2205	0.954	1	0	714.49	760.32	1.064	1	0	975.6	933.35	0.957	0.999	0.001	1176.3	1140.6	0.97	1	0
ENSG00000006611.16	USH1C	481.6	534.52	1.11	0.999	0.001	NaN	NaN	NaN	NaN	NaN	NaN	NaN	NaN	NaN	NaN	0	1.05	4.563	0.995	0.005
ENSG00000006625.18	GGCT	1027.2	1036.7	1.009	1	0	1312.8	1481.6	1.129	0.999	0.001	450.35	474.57	1.054	0.999	0.001	953.58	931.1	0.976	1	0
ENSG00000006634.8	DBF4	2020.1	1989.4	0.985	1	0	877.34	907.43	1.034	1	0	419.26	474.57	1.132	0.998	0.002	2457.8	2206.5	0.898	0.999	0.001
ENSG00000006638.11	TBXA2R	44.541	52.805	1.184	0.999	0.001	62.732	63.795	1.017	0.999	0.001	0	0.997	3.741	0.99	0.01	475.36	434.59	0.914	0.999	0.001
ENSG00000006652.14	IFRD1	3836.1	3948.5	1.029	1	0	1226.5	1230.8	1.004	1	0	1124.4	1090.7	0.97	0.999	0.001	4129.7	3806.3	0.922	1	0
ENSG00000006659.13	LGALS14	NaN	NaN	NaN	NaN	NaN	NaN	NaN	NaN	NaN	NaN	NaN	NaN	NaN	NaN	NaN	NaN	NaN	NaN	NaN	NaN
ENSG00000006695.12	COX10	1121.1	1109.7	0.99	1	0	212.02	197.99	0.934	0.999	0.001	243.79	247.35	1.015	0.998	0.002	715.74	677.48	0.947	1	0
ENSG00000006704.10	GTF2IRD1	866.7	937.56	1.082	1	0	971.89	915.13	0.942	1	0	293.88	242.27	0.825	0.995	0.005	1639.5	1617.6	0.987	1	0
ENSG00000006712.15	PAF1	1861.4	1776	0.954	1	0	1056.4	1008.6	0.955	1	0	1987	2133.6	1.074	0.999	0.001	1103.1	1137.9	1.032	1	0
ENSG00000006715.16	VPS41	1529.2	1507.6	0.986	1	0	832.79	743.55	0.893	0.999	0.001	573.72	673.97	1.175	0.997	0.003	8277.4	7722.8	0.933	1	0
ENSG00000006740.17	ARHGAP44	66.812	66.815	1	0.999	0.001	26.366	15.399	0.589	0.995	0.005	57.172	48.853	0.855	0.996	0.004	9.526	7.348	0.778	0.998	0.002
ENSG00000006744.19	ELAC2	5596.4	5409.8	0.967	1	0	1221	1256.1	1.029	1	0	1158.5	1139.6	0.984	0.999	0.001	4159.2	4075	0.98	1	0
ENSG00000006747.15	SCIN	1486.6	1497.9	1.008	1	0	0.909	2.2	2.027	0.998	0.002	2487.4	1080.7	0.435	0	1	5.716	9.448	1.621	0.998	0.002
ENSG00000006756.16	ARSD	196.25	187.51	0.956	0.999	0.001	542.77	461.01	0.849	0.998	0.002	343.53	437.68	1.274	0.991	0.009	411.54	410.42	0.997	1	0
ENSG00000006757.12	PNPLA4	142.9	137.94	0.965	0.999	0.001	180.01	162.79	0.905	0.999	0.001	213.64	195.41	0.915	0.998	0.002	NaN	NaN	NaN	NaN	NaN
ENSG00000006788.14	MYH13	NaN	NaN	NaN	NaN	NaN	NaN	NaN	NaN	NaN	NaN	0	0.997	3.741	0.99	0.01	NaN	NaN	NaN	NaN	NaN
ENSG00000006831.10	ADIPOR2	3727.5	3645.7	0.978	1	0	2022.9	2043.6	1.01	1	0	2597.8	2767.7	1.065	1	0	3132.3	3107.2	0.992	1	0
ENSG00000006837.12	CDKL3	6.291	6.1	0.971	0.999	0.001	4.546	10.735	2.265	0.995	0.005	4.754	7.109	1.46	0.995	0.006	17.881	25.844	1.438	0.998	0.002
ENSG00000007001.12	UPP2	NaN	NaN	NaN	NaN	NaN	NaN	NaN	NaN	NaN	NaN	0	1.994	6.481	0.98	0.02	NaN	NaN	NaN	NaN	NaN
ENSG00000007038.11	PRSS21	1452.2	1353.5	0.932	1	0	1446.5	1399.1	0.967	1	0	0	0.997	3.741	0.99	0.01	NaN	NaN	NaN	NaN	NaN
ENSG00000007047.15	MARK4	746.06	733.88	0.984	1	0	451.85	387.17	0.857	0.998	0.002	1242.7	1166.5	0.939	0.999	0.001	1247.9	1242.9	0.996	1	0
ENSG00000007062.11	PROM1	7.424	2.155	0.318	0.994	0.006	20.911	17.599	0.844	0.999	0.001	2983	3688.9	1.237	0.997	0.003	0.953	0	0.236	0.996	0.004
ENSG00000007080.11	CCDC124	2322.6	2446.3	1.053	1	0	1812	1823.7	1.007	1	0	1008	963.1	0.955	0.999	0.001	1458.5	1391.9	0.954	1	0
ENSG00000007129.18	CEACAM21	NaN	NaN	NaN	NaN	NaN	NaN	NaN	NaN	NaN	NaN	NaN	NaN	NaN	NaN	NaN	4.763	0	0.058	0.947	0.053
ENSG00000007168.13	PAFAH1B1	6325.8	6029.5	0.953	1	0	2020.1	1992	0.986	1	0	2061.2	2132.6	1.035	0.999	0.001	4473.6	4269.2	0.954	1	0
ENSG00000007171.18	NOS2	1.856	2.155	1.139	0.999	0.001	0.909	0	0.277	0.997	0.003	0	0.997	3.741	0.99	0.01	0.953	1.05	1.078	0.998	0.002
ENSG00000007174.18	DNAH9	NaN	NaN	NaN	NaN	NaN	NaN	NaN	NaN	NaN	NaN	3.009	0.997	0.403	0.991	0.009	0.953	0	0.236	0.996	0.004
ENSG00000007202.15	KIAA0100	9673.8	9232.6	0.954	1	0	2621.1	2632.9	1.005	1	0	3373.3	3204.3	0.95	1	0	15888	15251	0.96	1	0
ENSG00000007216.14	SLC13A2	NaN	NaN	NaN	NaN	NaN	NaN	NaN	NaN	NaN	NaN	NaN	NaN	NaN	NaN	NaN	NaN	NaN	NaN	NaN	NaN
ENSG00000007237.18	GAS7	0	6.466	22.693	0.846	0.154	599.14	666.55	1.113	0.999	0.001	162.49	123.63	0.761	0.99	0.01	0.953	1.05	1.078	0.998	0.002
ENSG00000007255.10	TRAPPC6A	38.046	38.796	1.02	0.999	0.001	103.64	92.393	0.892	0.999	0.001	795.39	793.61	0.998	0.999	0.001	140.99	170.06	1.206	0.998	0.002
ENSG00000007264.15	MATK	10.207	14.01	1.362	0.999	0.001	0.909	6.6	5.526	0.981	0.019	26.078	15.952	0.617	0.989	0.011	2.858	2.099	0.759	0.998	0.002
ENSG00000007306.15	CEACAM7	NaN	NaN	NaN	NaN	NaN	NaN	NaN	NaN	NaN	NaN	NaN	NaN	NaN	NaN	NaN	NaN	NaN	NaN	NaN	NaN
ENSG00000007312.12	CD79B	16.703	19.398	1.159	0.999	0.001	7.273	13.199	1.778	0.997	0.003	12.036	41.874	3.406	0.11	0.89	26.674	19.945	0.75	0.998	0.002
ENSG00000007314.12	SCN4A	5.568	6.466	1.153	0.999	0.001	2.728	13.199	4.405	0.942	0.058	1.003	0	0.266	0.99	0.01	7.621	3.149	0.435	0.996	0.004
ENSG00000007341.19	ST7L	449.35	425.24	0.946	1	0	209.72	188.04	0.897	0.999	0.001	225.8	209.99	0.93	0.998	0.002	495.66	490.24	0.989	1	0
ENSG00000007350.17	TKTL1	2.784	0	0.097	0.988	0.012	NaN	NaN	NaN	NaN	NaN	1.003	0	0.266	0.99	0.01	0	2.099	8.126	0.99	0.01
ENSG00000007372.23	PAX6	31.55	28.019	0.889	0.999	0.001	554.72	556.81	1.004	1	0	132.6	186.26	1.404	0.976	0.024	653.27	598.76	0.917	0.999	0.001
ENSG00000007376.8	RPUSD1	1776.1	1704.9	0.96	1	0	1332.8	1354	1.016	1	0	758.28	655.02	0.864	0.998	0.002	1840.5	1783.5	0.969	1	0
ENSG00000007384.15	RHBDF1	371.18	418.13	1.126	0.999	0.001	493.67	499.36	1.012	1	0	670.01	671.97	1.003	0.999	0.001	875.47	919.56	1.05	1	0
ENSG00000007392.16	LUC7L	830.51	863.2	1.039	1	0	575.5	586.26	1.019	1	0	895.69	881.34	0.984	0.999	0.001	1464.2	1429.7	0.976	1	0
ENSG00000007402.11	CACNA2D2	3.712	1.078	0.343	0.997	0.003	14.547	6.6	0.466	0.994	0.006	1367.1	1302.1	0.952	0.999	0.001	1.905	1.05	0.611	0.998	0.002
ENSG00000007516.13	BAIAP3	118.79	128.24	1.079	0.999	0.001	33.657	48.407	1.434	0.997	0.003	13.049	21.934	1.662	0.99	0.01	22.863	14.696	0.647	0.997	0.003
ENSG00000007520.4	TSR3	840.7	875.06	1.041	1	0	1123.7	926.12	0.824	0.996	0.004	860.58	829.5	0.964	0.999	0.001	1018.4	994.09	0.976	1	0
ENSG00000007541.16	PIGQ	807.81	788.71	0.976	1	0	966.8	881.39	0.912	0.999	0.001	901.92	907.64	1.006	0.999	0.001	1340.3	1336	0.997	1	0
ENSG00000007545.15	CRAMP1	1167.8	1252.9	1.073	1	0	709.97	680.2	0.958	1	0	781.91	677.04	0.866	0.998	0.002	1963.5	2017.1	1.027	1	0
ENSG00000007866.21	TEAD3	173.52	171.35	0.987	0.999	0.001	470.94	502.66	1.067	0.999	0.001	265.8	297.1	1.118	0.998	0.002	210.53	199.45	0.947	0.999	0.001
ENSG00000007908.16	SELE	0.928	0	0.243	0.997	0.003	NaN	NaN	NaN	NaN	NaN	NaN	NaN	NaN	NaN	NaN	0.953	0	0.236	0.996	0.004
ENSG00000007923.16	DNAJC11	2529	2549.4	1.008	1	0	2035.7	1987.6	0.976	1	0	1642.4	1591.2	0.969	0.999	0.001	2810.6	2701	0.961	1	0
ENSG00000007933.13	FMO3	NaN	NaN	NaN	NaN	NaN	NaN	NaN	NaN	NaN	NaN	NaN	NaN	NaN	NaN	NaN	NaN	NaN	NaN	NaN	NaN
ENSG00000007944.15	MYLIP	391.59	394.42	1.007	1	0	140.01	81.394	0.582	0.733	0.267	267.81	275.17	1.028	0.998	0.002	554.43	530.11	0.956	1	0
ENSG00000007952.18	NOX1	NaN	NaN	NaN	NaN	NaN	NaN	NaN	NaN	NaN	NaN	NaN	NaN	NaN	NaN	NaN	3.811	3.149	0.839	0.998	0.002
ENSG00000007968.7	E2F2	1432.7	1395.6	0.974	1	0	870.06	875.54	1.006	1	0	347.04	268.19	0.773	0.989	0.011	869.75	875.47	1.007	1	0
ENSG00000008018.9	PSMB1	2815.4	2745.9	0.975	1	0	4025.8	4054.3	1.007	1	0	4317	4341.9	1.006	1	0	2053.9	1839.1	0.895	0.999	0.001
ENSG00000008056.14	SYN1	23.199	25.864	1.113	0.999	0.001	11.819	14.299	1.204	0.999	0.001	2.006	6.979	3.098	0.981	0.019	2.601	4.199	1.552	0.998	0.002
ENSG00000008083.14	JARID2	594.81	633.66	1.065	1	0	576.41	634.65	1.101	0.999	0.001	606.82	575.27	0.948	0.999	0.001	491.56	438.78	0.893	0.999	0.001
ENSG00000008086.12	CDKL5	100.22	126.09	1.257	0.998	0.002	90.916	108.89	1.197	0.998	0.002	370.11	390.82	1.056	0.999	0.001	179.09	186.85	1.043	0.999	0.001
ENSG00000008118.10	CAMK1G	1.856	1.078	0.639	0.998	0.002	NaN	NaN	NaN	NaN	NaN	0	2.991	9.222	0.962	0.038	0	1.05	4.563	0.995	0.005
ENSG00000008128.23	CDK11A	383.34	481.59	1.256	0.993	0.007	573.98	735.86	1.282	0.983	0.017	676.3	663.02	0.98	0.999	0.001	679.24	707.49	1.042	1	0
ENSG00000008130.15	NADK	2496.2	2568.1	1.029	1	0	1630.1	1675.2	1.028	1	0	1478.4	1584.2	1.072	0.999	0.001	2504.5	2580.2	1.03	1	0
ENSG00000008196.13	TFAP2B	NaN	NaN	NaN	NaN	NaN	NaN	NaN	NaN	NaN	NaN	1.003	3.988	3.184	0.987	0.013	NaN	NaN	NaN	NaN	NaN
ENSG00000008197.4	TFAP2D	NaN	NaN	NaN	NaN	NaN	NaN	NaN	NaN	NaN	NaN	NaN	NaN	NaN	NaN	NaN	NaN	NaN	NaN	NaN	NaN
ENSG00000008226.20	DLEC1	55.853	45.617	0.818	0.999	0.001	3.218	0	0.098	0.986	0.014	0	0.997	3.741	0.99	0.01	6.821	5.742	0.848	0.999	0.001
ENSG00000008256.16	CYTH3	1234.2	1191.9	0.966	1	0	3474.8	3335	0.96	1	0	987.97	1179.4	1.194	0.997	0.003	711.62	720.11	1.012	1	0
ENSG00000008277.14	ADAM22	163.32	150.87	0.924	0.999	0.001	64.55	38.497	0.599	0.982	0.018	252.76	241.27	0.955	0.998	0.002	807.83	737.96	0.914	0.999	0.001
ENSG00000008282.8	SYPL1	3615.3	3733	1.033	1	0	1977.4	1908.4	0.965	1	0	1161.5	1329	1.144	0.999	0.001	3802.9	3636.2	0.956	1	0
ENSG00000008283.16	CYB561	1012.4	928.94	0.918	1	0	545.49	548.86	1.006	1	0	68.205	60.817	0.892	0.997	0.003	15.242	7.348	0.492	0.995	0.005
ENSG00000008294.21	SPAG9	4476.4	4651.2	1.039	1	0	2201.1	2094.2	0.951	1	0	2484.5	2485.5	1	1	0	6155.9	6087.3	0.989	1	0
ENSG00000008300.17	CELSR3	968.77	1027	1.06	1	0	135.46	145.19	1.072	0.999	0.001	32.096	55.832	1.731	0.958	0.042	2099.6	2099.4	1	1	0
ENSG00000008311.15	AASS	8.352	1.078	0.159	0.968	0.032	383.66	353.07	0.92	0.999	0.001	286.86	306.08	1.067	0.998	0.002	450.59	437.73	0.971	1	0
ENSG00000008323.15	PLEKHG6	80.731	67.892	0.842	0.999	0.001	144.56	111.09	0.769	0.996	0.004	0	0.997	3.741	0.99	0.01	24.768	30.442	1.226	0.999	0.001
ENSG00000008324.11	SS18L2	592.95	581.93	0.981	1	0	320.93	327.78	1.021	0.999	0.001	103.31	103.69	1.004	0.998	0.002	598.25	577.35	0.965	1	0
ENSG00000008382.15	MPND	244.98	218.76	0.893	0.999	0.001	134.56	142.87	1.062	0.999	0.001	208.63	205.38	0.984	0.998	0.002	216.25	216.24	1	0.999	0.001
ENSG00000008394.13	MGST1	4382.7	4102.6	0.936	1	0	765.51	826.04	1.079	1	0	528.59	590.22	1.117	0.998	0.002	2006.2	2009.2	1.002	1	0
ENSG00000008405.12	CRY1	1492.1	1568	1.051	1	0	877.34	930.53	1.061	1	0	774.33	818.53	1.057	0.999	0.001	1611.9	1571.4	0.975	1	0
ENSG00000008438.5	PGLYRP1	0	1.078	4.616	0.996	0.004	0	1.1	4.161	0.996	0.004	NaN	NaN	NaN	NaN	NaN	2.858	1.05	0.426	0.997	0.003
ENSG00000008441.16	NFIX	37.118	45.262	1.218	0.999	0.001	3855.7	3846.4	0.998	1	0	439.32	504.48	1.148	0.998	0.002	297.22	344.31	1.158	0.999	0.001
ENSG00000008513.16	ST3GAL1	1906	1952.7	1.025	1	0	1202.8	1340.8	1.115	0.999	0.001	239.72	184.44	0.77	0.99	0.01	255.31	273.98	1.073	0.999	0.001
ENSG00000008516.17	MMP25	7.303	3.589	0.511	0.998	0.002	10.073	14.442	1.419	0.998	0.002	32.207	28.404	0.883	0.996	0.004	39.41	44.403	1.126	0.999	0.001
ENSG00000008517.16	IL32	26.91	26.941	1.001	0.999	0.001	253.66	311.28	1.227	0.997	0.003	1613.9	1364.9	0.846	0.998	0.002	11.432	17.845	1.547	0.998	0.002
ENSG00000008710.19	PKD1	2706.2	2846.2	1.052	1	0	2035.6	1957.3	0.962	1	0	2191.9	1998.8	0.912	0.999	0.001	2793.3	3110.3	1.114	1	0
ENSG00000008735.14	MAPK8IP2	151.25	159.49	1.054	0.999	0.001	117.28	115.49	0.985	0.999	0.001	26.078	46.859	1.786	0.961	0.039	24.768	23.094	0.933	0.999	0.001
ENSG00000008838.20	MED24	2398.7	2339.6	0.975	1	0	1231	1152.7	0.936	1	0	2539.6	2399.8	0.945	1	0.001	1931.9	2039.6	1.056	1	0
ENSG00000008853.16	RHOBTB2	799.48	776.59	0.971	1	0	518.01	576.34	1.113	0.999	0.001	425.19	480.19	1.129	0.998	0.002	2675.3	2578.9	0.964	1	0
ENSG00000008869.12	HEATR5B	1417	1517.3	1.071	1	0	358.21	395.97	1.105	0.999	0.001	305.92	288.13	0.942	0.998	0.002	1316.5	1292.2	0.982	1	0
ENSG00000008952.17	SEC62	2892.4	2841.8	0.983	1	0	2009.2	2118.4	1.054	1	0	6816.5	8831.4	1.296	0.995	0.005	4671.7	4602	0.985	1	0
ENSG00000008988.9	RPS20	21773	21053	0.967	1	0	16364	16202	0.99	1	0	6496.5	6693.8	1.03	1	0	20858	19882	0.953	1	0
ENSG00000009307.16	CSDE1	12639	12317	0.974	1	0	14518	14696	1.012	1	0	10653	10970	1.03	1	0	88562	83652	0.945	1	0
ENSG00000009335.18	UBE3C	6902.9	6913.2	1.002	1	0	4796.7	4636.2	0.967	1	0	1479.4	1451.6	0.981	0.999	0.001	8325.1	8432.4	1.013	1	0
ENSG00000009413.15	REV3L	1609	1628.1	1.012	1	0	922.8	898.59	0.974	1	0	396.19	392.82	0.991	0.999	0.001	565.63	581.55	1.028	1	0
ENSG00000009694.13	TENM1	0.928	7.544	6.396	0.971	0.029	0	2.2	7.322	0.992	0.008	10.03	6.979	0.706	0.995	0.005	1.905	4.199	2.043	0.997	0.003
ENSG00000009709.12	PAX7	NaN	NaN	NaN	NaN	NaN	NaN	NaN	NaN	NaN	NaN	NaN	NaN	NaN	NaN	NaN	NaN	NaN	NaN	NaN	NaN
ENSG00000009724.17	MASP2	46.397	46.339	0.999	0.999	0.001	18.183	8.799	0.494	0.994	0.006	9.027	16.949	1.844	0.988	0.012	32.389	23.094	0.716	0.998	0.002
ENSG00000009765.14	IYD	0.928	0	0.243	0.997	0.003	NaN	NaN	NaN	NaN	NaN	1.003	0.997	0.996	0.995	0.005	NaN	NaN	NaN	NaN	NaN
ENSG00000009780.15	FAM76A	171.67	150.87	0.879	0.999	0.001	67.278	38.497	0.574	0.97	0.03	61.184	60.817	0.994	0.997	0.003	278.17	334.86	1.204	0.997	0.003
ENSG00000009790.15	TRAF3IP3	3.034	6.261	1.968	0.998	0.002	1.982	1.221	0.673	0.998	0.002	0	0.997	3.741	0.99	0.01	26.931	23.115	0.86	0.999	0.001
ENSG00000009830.11	POMT2	564.19	574.39	1.018	1	0	500.04	454.27	0.909	0.999	0.001	649.95	648.05	0.997	0.999	0.001	688.75	731.66	1.062	1	0
ENSG00000009844.16	VTA1	1275.9	1298.6	1.018	1	0	730.05	702.85	0.963	1	0	1066.2	1141.6	1.071	0.999	0.001	1165.1	1122.2	0.963	1	0
ENSG00000009950.16	MLXIPL	46.397	42.029	0.906	0.999	0.001	24.547	25.298	1.03	0.999	0.001	16.048	17.946	1.116	0.996	0.004	0	2.099	8.126	0.99	0.01
ENSG00000009954.11	BAZ1B	9068.8	9150.4	1.009	1	0	4908.5	4939.7	1.006	1	0	2319	2282.1	0.984	1	0	10872	10695	0.984	1	0
ENSG00000010017.13	RANBP9	1326	1327.7	1.001	1	0	1223.9	1093.9	0.894	0.999	0.001	826.96	810.09	0.98	0.999	0.001	1780.9	1697.4	0.953	1	0
ENSG00000010030.14	ETV7	2.784	0	0.097	0.988	0.012	32.73	31.898	0.975	0.999	0.001	1.003	0	0.266	0.99	0.01	5.716	2.099	0.398	0.996	0.004
ENSG00000010072.16	SPRTN	737.28	746.88	1.013	1	0	359.93	444.29	1.234	0.996	0.004	469.9	483.19	1.028	0.999	0.001	1052.4	949.01	0.902	0.999	0.001
ENSG00000010165.20	EEF1AKNMT	1480.1	1431.1	0.967	1	0	1318.3	1343	1.019	1	0	1346	1321	0.981	0.999	0.001	2769.3	2525.6	0.912	1	0
ENSG00000010219.13	DYRK4	86.298	89.445	1.036	0.999	0.001	200.92	227.68	1.133	0.999	0.001	261.79	276.17	1.055	0.998	0.002	314.37	303.37	0.965	0.999	0.001
ENSG00000010244.18	ZNF207	7284.1	7150.2	0.982	1	0	3514.8	3451.2	0.982	1	0	4280.3	4524.4	1.057	1	0	8495.6	8691.3	1.023	1	0
ENSG00000010256.11	UQCRC1	4896.7	4713.7	0.963	1	0	3355.7	3547.2	1.057	1	0	2060.2	1856.4	0.901	0.999	0.001	3622.9	3480.9	0.961	1	0
ENSG00000010270.13	STARD3NL	1121	1129.4	1.008	1	0	863.7	860.14	0.996	1	0	324.98	337.98	1.04	0.998	0.002	4615.5	4362.6	0.945	1	0
ENSG00000010278.14	CD9	2075.8	2220	1.069	1	0	5184.9	5174	0.998	1	0	809.43	700.89	0.866	0.998	0.002	11700	11255	0.962	1	0
ENSG00000010282.15	HHATL	NaN	NaN	NaN	NaN	NaN	NaN	NaN	NaN	NaN	NaN	NaN	NaN	NaN	NaN	NaN	NaN	NaN	NaN	NaN	NaN
ENSG00000010292.13	NCAPD2	8972.6	8699.3	0.97	1	0	6721.9	6585.1	0.98	1	0	7477.9	7638.7	1.022	1	0	9731.1	9618.6	0.988	1	0
ENSG00000010295.19	IFFO1	54.748	64.659	1.18	0.999	0.001	38.185	43.997	1.151	0.999	0.001	2.006	2.991	1.416	0.995	0.005	25.721	36.74	1.424	0.997	0.003
ENSG00000010310.9	GIPR	56.604	51.727	0.914	0.999	0.001	5.455	1.1	0.25	0.992	0.008	2.006	1.994	0.995	0.995	0.005	2.858	3.149	1.092	0.998	0.002
ENSG00000010318.21	PHF7	70.523	77.591	1.1	0.999	0.001	62.732	68.195	1.087	0.999	0.001	62.187	55.832	0.898	0.997	0.003	104.79	113.37	1.082	0.999	0.001
ENSG00000010319.7	SEMA3G	27.838	23.708	0.853	0.999	0.001	10.001	8.799	0.884	0.999	0.001	227.68	205.38	0.902	0.998	0.002	8.574	14.696	1.69	0.997	0.003
ENSG00000010322.16	NISCH	1147.9	1247.9	1.087	1	0	1044.6	991.03	0.949	1	0	1948.9	2037.9	1.046	0.999	0.001	1688.1	1734.1	1.027	1	0
ENSG00000010327.10	STAB1	9.279	16.165	1.719	0.997	0.003	0	1.1	4.161	0.996	0.004	3.009	9.97	3.064	0.971	0.029	9246.2	8834.5	0.955	1	0
ENSG00000010361.14	FUZ	524.22	469.98	0.897	0.999	0.001	209.91	233.42	1.112	0.999	0.001	257.61	270.02	1.048	0.998	0.002	766.98	722.08	0.941	1	0
ENSG00000010379.16	SLC6A13	1.856	0	0.138	0.994	0.006	NaN	NaN	NaN	NaN	NaN	289.87	240.28	0.829	0.996	0.004	2.858	1.05	0.426	0.997	0.003
ENSG00000010404.18	IDS	6214.8	6255.5	1.007	1	0	1454	1463.2	1.006	1	0	529.79	548.24	1.035	0.999	0.001	1492.8	1501.7	1.006	1	0
ENSG00000010438.16	PRSS3	1871.7	1922.5	1.027	1	0	2.728	2.2	0.828	0.998	0.002	35.106	74.775	2.118	0.521	0.479	1.905	1.05	0.611	0.998	0.002
ENSG00000010539.11	ZNF200	277.45	247.86	0.893	0.999	0.001	219.11	261.78	1.195	0.998	0.002	183.55	182.45	0.994	0.998	0.002	662.08	668.67	1.01	1	0
ENSG00000010610.10	CD4	12.991	11.854	0.914	0.999	0.001	6.364	0	0.052	0.897	0.103	1.003	0.997	0.996	0.995	0.005	24.768	23.094	0.933	0.999	0.001
ENSG00000010626.15	LRRC23	66.737	52.115	0.782	0.998	0.002	48.74	43.546	0.894	0.999	0.001	166.75	141.97	0.852	0.996	0.004	78.516	105.9	1.347	0.996	0.004
ENSG00000010671.15	BTK	5.568	8.621	1.521	0.998	0.002	5.455	3.3	0.629	0.998	0.002	5.015	25.922	4.887	0.154	0.846	21.911	29.392	1.337	0.998	0.002
ENSG00000010704.18	HFE	141.05	137.94	0.978	0.999	0.001	131.83	163.89	1.243	0.997	0.003	233.7	158.52	0.679	0.934	0.066	144.8	135.41	0.935	0.999	0.001
ENSG00000010803.16	SCMH1	569.76	584.09	1.025	1	0	584.59	559.86	0.958	1	0	257.77	256.23	0.994	0.998	0.002	982.16	1005.6	1.024	1	0
ENSG00000010810.17	FYN	173.52	137.94	0.795	0.997	0.003	164.56	167.19	1.016	0.999	0.001	477.44	428.71	0.898	0.998	0.002	1298.4	1098	0.846	0.997	0.003
ENSG00000010818.10	HIVEP2	884.33	994.68	1.125	0.999	0.001	699.14	697.35	0.997	1	0	130.39	112.66	0.864	0.997	0.003	1370.8	1195.8	0.872	0.999	0.001
ENSG00000010932.17	FMO1	NaN	NaN	NaN	NaN	NaN	NaN	NaN	NaN	NaN	NaN	NaN	NaN	NaN	NaN	NaN	NaN	NaN	NaN	NaN	NaN
ENSG00000011007.12	ELOA	3204.8	3087.3	0.963	1	0	1811.4	1856.4	1.025	1	0	1100.8	1001.9	0.91	0.999	0.001	3770.9	3633.2	0.963	1	0
ENSG00000011009.11	LYPLA2	1601.6	1618.6	1.011	1	0	1494.7	1388.1	0.929	1	0	852.56	777.66	0.912	0.999	0.001	2590.2	2487.8	0.96	1	0
ENSG00000011021.23	CLCN6	486.24	495.72	1.02	1	0	460.03	469.67	1.021	1	0	391.18	478.56	1.223	0.995	0.005	502.99	536.41	1.066	0.999	0.001
ENSG00000011028.14	MRC2	33.406	30.174	0.904	0.999	0.001	1449.2	1325.4	0.915	1	0	38.115	58.823	1.538	0.982	0.018	1591.4	1548.7	0.973	1	0
ENSG00000011052.21	NME1-NME2	218.97	141.23	0.645	0.793	0.207	57.477	90.413	1.57	0.98	0.02	111.32	64.685	0.582	0.838	0.162	166.01	146.99	0.886	0.999	0.001
ENSG00000011083.9	SLC6A7	NaN	NaN	NaN	NaN	NaN	NaN	NaN	NaN	NaN	NaN	NaN	NaN	NaN	NaN	NaN	NaN	NaN	NaN	NaN	NaN
ENSG00000011105.14	TSPAN9	564.19	510.81	0.905	0.999	0.001	174.56	170.49	0.977	0.999	0.001	1769.3	1993	1.126	0.999	0.001	637.31	598.34	0.939	1	0
ENSG00000011114.15	BTBD7	1224.9	1263	1.031	1	0	741.87	702.85	0.947	1	0	1195.6	1132.6	0.947	0.999	0.001	1810	1826.5	1.009	1	0
ENSG00000011132.12	APBA3	360.97	391.19	1.084	0.999	0.001	149.1	134.19	0.9	0.999	0.001	146.44	137.59	0.94	0.998	0.002	399.15	420.94	1.055	0.999	0.001
ENSG00000011143.16	MKS1	382.31	325.45	0.851	0.999	0.002	265.47	310.18	1.168	0.998	0.002	294.89	242.27	0.822	0.995	0.005	337.23	362.15	1.074	0.999	0.001
ENSG00000011198.10	ABHD5	366.54	385.8	1.053	1	0	482.76	556.56	1.153	0.999	0.001	157.47	151.54	0.962	0.998	0.002	1138.4	1227.1	1.078	1	0
ENSG00000011201.12	ANOS1	NaN	NaN	NaN	NaN	NaN	144.56	159.49	1.103	0.999	0.001	163.49	215.35	1.317	0.989	0.011	NaN	NaN	NaN	NaN	NaN
ENSG00000011243.18	AKAP8L	1431.2	1654.2	1.156	0.999	0.001	945.62	908.85	0.961	1	0	994.28	993.8	1	0.999	0.001	1089.1	1204.9	1.106	0.999	0.001
ENSG00000011258.16	MBTD1	451.91	391.19	0.866	0.999	0.001	327.3	334.38	1.022	0.999	0.001	760.29	840.47	1.105	0.999	0.001	845.94	777.84	0.92	0.999	0.001
ENSG00000011260.14	UTP18	1387.3	1368.6	0.987	1	0	1052.8	1135.1	1.078	1	0	731.2	638.08	0.873	0.998	0.002	1931.9	1839.1	0.952	1	0
ENSG00000011275.18	RNF216	2022	2003.4	0.991	1	0	1844.7	1872.1	1.015	1	0	950.86	929.2	0.977	0.999	0.001	4030.6	4059.3	1.007	1	0
ENSG00000011295.16	TTC19	1928.6	1852.8	0.961	1	0	686.41	586.26	0.854	0.998	0.002	567.9	550.34	0.969	0.999	0.001	1398.1	1368.4	0.979	1	0
ENSG00000011304.20	PTBP1	21632	21127	0.977	1	0	10940	11261	1.029	1	0	8888.7	8601.1	0.968	1	0	20820	20372	0.978	1	0
ENSG00000011332.19	DPF1	152.18	173.5	1.14	0.999	0.001	141.83	133.09	0.939	0.999	0.001	207.62	197.4	0.951	0.998	0.002	106.69	98.674	0.925	0.999	0.001
ENSG00000011347.9	SYT7	402.73	405.2	1.006	1	0	79.097	108.89	1.375	0.994	0.006	42.127	53.838	1.276	0.995	0.005	9.526	14.696	1.526	0.998	0.002
ENSG00000011376.12	LARS2	1577.5	1507.6	0.956	1	0	709.14	730.35	1.03	1	0	467.41	495.51	1.06	0.999	0.001	1704.3	1588.2	0.932	1	0
ENSG00000011405.13	PIK3C2A	3524.3	3616.6	1.026	1	0	711.87	711.65	1	1	0	2521.6	2579.2	1.023	1	0	6694.1	6726.6	1.005	1	0
ENSG00000011422.12	PLAUR	849.99	930.02	1.094	1	0	165.47	153.99	0.931	0.999	0.001	85.256	134.59	1.576	0.922	0.078	2802.6	2763.9	0.986	1	0
ENSG00000011426.11	ANLN	11403	11606	1.018	1	0	7268.7	7641.1	1.051	1	0	1451.4	1617.1	1.114	0.999	0.001	12840	12822	0.999	1	0
ENSG00000011451.19	WIZ	4339	4311.7	0.994	1	0	2841.1	2836.7	0.998	1	0	1460.4	1377.8	0.943	0.999	0.001	3986.8	4117	1.033	1	0
ENSG00000011454.17	RABGAP1	725.65	691.85	0.953	1	0	989.16	947.03	0.957	1	0	780.35	863.4	1.106	0.999	0.001	1455.6	1543.1	1.06	1	0
ENSG00000011465.17	DCN	NaN	NaN	NaN	NaN	NaN	NaN	NaN	NaN	NaN	NaN	0	1.994	6.481	0.98	0.02	NaN	NaN	NaN	NaN	NaN
ENSG00000011478.12	QPCTL	537.28	558.23	1.039	1	0	248.2	260.68	1.05	0.999	0.001	604.82	646.05	1.068	0.999	0.001	724	656.08	0.906	0.999	0.001
ENSG00000011485.15	PPP5C	3806.4	3719	0.977	1	0	1169.2	1076.8	0.921	1	0	2382.2	2257.2	0.948	0.999	0.001	2792.2	2742.9	0.982	1	0
ENSG00000011523.14	CEP68	485.72	459.38	0.946	1	0	416.4	399.27	0.959	0.999	0.001	651.96	699.89	1.074	0.999	0.001	1071.9	1081.4	1.009	1	0
ENSG00000011566.15	MAP4K3	1994.1	2086.3	1.046	1	0	745.51	666.55	0.894	0.999	0.001	2243.7	2318	1.033	1	0	1724.3	1783.5	1.034	1	0
ENSG00000011590.14	ZBTB32	34.334	36.64	1.067	0.999	0.001	8.182	7.699	0.943	0.999	0.001	1.003	3.988	3.184	0.987	0.013	20.958	27.293	1.298	0.998	0.002
ENSG00000011600.11	TYROBP	NaN	NaN	NaN	NaN	NaN	0.909	0	0.277	0.997	0.003	0	0.997	3.741	0.99	0.01	0.953	0	0.236	0.996	0.004
ENSG00000011638.10	TMEM159	213.43	237.08	1.111	0.999	0.001	87.279	69.295	0.795	0.998	0.002	37.112	60.817	1.633	0.971	0.029	179.09	154.31	0.862	0.999	0.001
ENSG00000011677.13	GABRA3	0	1.078	4.616	0.996	0.004	NaN	NaN	NaN	NaN	NaN	0	0.997	3.741	0.99	0.01	NaN	NaN	NaN	NaN	NaN
ENSG00000012048.22	BRCA1	1802.1	1771.7	0.983	1	0	792.79	760.04	0.959	1	0	994.99	957.11	0.962	0.999	0.001	2665.5	2672.6	1.003	1	0
ENSG00000012061.15	ERCC1	1672.4	1690.4	1.011	1	0	624.07	571.1	0.915	0.999	0.001	1383.4	1450.9	1.049	0.999	0.001	3140.5	2949.8	0.939	1	0
ENSG00000012124.17	CD22	28.766	29.097	1.011	0.999	0.001	104.55	100.09	0.957	0.999	0.001	253.76	339.97	1.339	0.981	0.019	13.337	16.796	1.254	0.999	0.001
ENSG00000012171.20	SEMA3B	756.27	850.27	1.124	0.999	0.001	800.06	745.75	0.932	1	0	851.56	892.31	1.048	0.999	0.001	13.337	13.646	1.023	0.999	0.001
ENSG00000012174.12	MBTPS2	807.17	666.29	0.826	0.996	0.004	680.1	623.5	0.917	0.999	0.001	532.6	545.74	1.025	0.999	0.001	1857.3	1780.3	0.959	1	0
ENSG00000012211.13	PRICKLE3	398.08	435.97	1.095	0.999	0.001	251.55	232.01	0.922	0.999	0.001	86.249	54.047	0.628	0.959	0.041	242.93	210.04	0.865	0.999	0.001
ENSG00000012223.13	LTF	NaN	NaN	NaN	NaN	NaN	23.638	32.998	1.39	0.998	0.002	NaN	NaN	NaN	NaN	NaN	NaN	NaN	NaN	NaN	NaN
ENSG00000012232.9	EXTL3	2418.2	2340.7	0.968	1	0	679.14	720.45	1.061	1	0	1093.3	1184.4	1.083	0.999	0.001	2756.9	2783.9	1.01	1	0
ENSG00000012504.15	NR1H4	0.928	3.233	2.88	0.997	0.003	NaN	NaN	NaN	NaN	NaN	20.06	20.937	1.043	0.996	0.004	0.953	0	0.236	0.996	0.004
ENSG00000012660.14	ELOVL5	5281.8	5059.6	0.958	1	0	4126.7	4110.4	0.996	1	0	1175.5	1170.5	0.996	0.999	0.001	7343.8	7477.2	1.018	1	0
ENSG00000012779.11	ALOX5	11.135	14.01	1.251	0.999	0.001	27.275	26.398	0.968	0.999	0.001	44.133	74.775	1.689	0.942	0.058	14.289	14.696	1.028	0.999	0.001
ENSG00000012817.15	KDM5D	0.928	3.233	2.88	0.997	0.003	0	1.1	4.161	0.996	0.004	1.003	1.994	1.725	0.994	0.006	0.953	1.05	1.078	0.998	0.002
ENSG00000012822.16	CALCOCO1	283.95	281.27	0.991	1	0	506.4	587.36	1.16	0.999	0.001	1075.2	1272.2	1.183	0.998	0.002	330.56	343.26	1.038	0.999	0.001
ENSG00000012963.15	UBR7	1619.3	1548.6	0.956	1	0	1141.9	1152.7	1.01	1	0	1802.7	1820.5	1.01	0.999	0.001	2104.4	2135.1	1.015	1	0
ENSG00000012983.11	MAP4K5	1277.8	1326.6	1.038	1	0	643.68	703.95	1.094	0.999	0.001	1198.6	1573.3	1.313	0.985	0.015	1560.4	1601.9	1.027	1	0
ENSG00000013016.16	EHD3	58.46	60.349	1.032	0.999	0.001	876.43	912.93	1.042	1	0	184.55	184.44	0.999	0.998	0.002	0.953	1.05	1.078	0.998	0.002
ENSG00000013275.8	PSMC4	5086	4782.6	0.94	1	0	3087.5	2876.3	0.932	1	0	4630.9	4738.7	1.023	1	0	4209.7	4046.7	0.961	1	0
ENSG00000013288.9	MAN2B2	404.58	395.5	0.978	1	0	358.21	375.07	1.047	0.999	0.001	245.74	209.37	0.852	0.997	0.003	1378.5	1375.1	0.998	1	0
ENSG00000013293.6	SLC7A14	NaN	NaN	NaN	NaN	NaN	NaN	NaN	NaN	NaN	NaN	0	0.997	3.741	0.99	0.01	4.763	10.497	2.134	0.996	0.004
ENSG00000013297.11	CLDN11	7.424	23.708	3.109	0.922	0.078	1321.9	1258.3	0.952	1	0	9.027	4.985	0.57	0.992	0.008	9131	10216	1.119	1	0
ENSG00000013306.16	SLC25A39	4013.3	3821.4	0.952	1	0	2463.8	2253.7	0.915	1	0	5429.3	5289.1	0.974	1	0	2578.8	2517.2	0.976	1	0
ENSG00000013364.19	MVP	3466.8	3653.3	1.054	1	0	1376.5	1237.4	0.899	0.999	0.001	145.44	91.723	0.632	0.904	0.096	3159.9	3096.7	0.98	1	0
ENSG00000013374.16	NUB1	2202	2230.7	1.013	1	0	1524.7	1500.3	0.984	1	0	605.82	682.94	1.127	0.998	0.002	1363.2	1262.8	0.926	1	0
ENSG00000013375.16	PGM3	1630.7	1623.1	0.995	1	0	541.69	548.73	1.013	1	0	932.2	893.79	0.959	0.999	0.001	694.82	658.93	0.948	1	0
ENSG00000013392.8	RWDD2A	68.668	98.067	1.426	0.994	0.006	60.914	46.197	0.76	0.998	0.002	108.33	102.69	0.948	0.998	0.002	83.832	86.077	1.027	0.999	0.001
ENSG00000013441.16	CLK1	1327.9	1409.6	1.062	1	0	562.77	577.46	1.026	1	0	535.61	550.34	1.028	0.999	0.001	1165.1	1122.2	0.963	1	0
ENSG00000013503.10	POLR3B	1513.5	1497.9	0.99	1	0	554.59	536.76	0.968	1	0	328.99	337.98	1.027	0.999	0.001	1183.2	1152.6	0.974	1	0
ENSG00000013523.10	ANGEL1	614.05	595.04	0.969	1	0	378.16	461.38	1.22	0.996	0.004	821.35	696.83	0.848	0.997	0.003	955.59	949.67	0.994	1	0
ENSG00000013561.18	RNF14	2821.9	2946.3	1.044	1	0	998.26	993.23	0.995	1	0	527.59	650.04	1.232	0.995	0.005	2304.4	2214.9	0.961	1	0
ENSG00000013563.14	DNASE1L1	459.59	414.2	0.901	0.999	0.001	528.61	530.03	1.003	1	0	275.83	257.52	0.934	0.998	0.002	1256.8	1251.2	0.996	1	0
ENSG00000013573.17	DDX11	5195.4	5173.6	0.996	1	0	1982.2	1881.6	0.949	1	0	1983.6	2025.3	1.021	0.999	0.001	1988	1858.1	0.935	1	0
ENSG00000013583.10	HEBP1	382.48	453.69	1.186	0.998	0.002	706.42	768.84	1.088	0.999	0.001	874.63	809.56	0.926	0.999	0.001	1301.3	1364.6	1.049	1	0
ENSG00000013588.8	GPRC5A	21247	21488	1.011	1	0	4996.7	5164.1	1.034	1	0	726.18	556.32	0.766	0.986	0.014	16725	17650	1.055	1	0
ENSG00000013619.14	MAMLD1	1468	1486.1	1.012	1	0	122.74	131.99	1.075	0.999	0.001	101.3	122.63	1.21	0.996	0.004	1.905	1.05	0.611	0.998	0.002
ENSG00000013725.14	CD6	NaN	NaN	NaN	NaN	NaN	3.637	15.399	3.952	0.936	0.064	0	0.997	3.741	0.99	0.01	NaN	NaN	NaN	NaN	NaN
ENSG00000013810.19	TACC3	3672.8	3736.2	1.017	1	0	3889.5	3615.4	0.93	1	0	9441.4	9258.1	0.981	1	0	5374.8	5577.2	1.038	1	0
ENSG00000014123.10	UFL1	1125.6	1168.2	1.038	1	0	420.03	475.17	1.131	0.999	0.001	622.87	714.84	1.148	0.998	0.002	657.32	567.9	0.864	0.998	0.002
ENSG00000014138.9	POLA2	2047.3	1844.1	0.901	1	0	1229.7	1447.6	1.177	0.998	0.002	945.02	738.06	0.781	0.99	0.01	1044.5	1088	1.042	1	0
ENSG00000014164.7	ZC3H3	1250.9	1302.9	1.042	1	0	1221	1248.4	1.022	1	0	595.79	647.05	1.086	0.999	0.001	1250.8	1198.8	0.958	1	0
ENSG00000014216.15	CAPN1	5937.9	5895.2	0.993	1	0	4183.9	4191.8	1.002	1	0	1881.7	1625.1	0.864	0.999	0.001	8616.6	8968.3	1.041	1	0
ENSG00000014257.16	ACPP	0	3.233	11.847	0.982	0.018	3.637	2.2	0.639	0.998	0.002	57.172	59.82	1.046	0.997	0.003	0	1.05	4.563	0.995	0.005
ENSG00000014641.19	MDH1	4188.7	3965.8	0.947	1	0	3323.6	3204.1	0.964	1	0	1826.5	1995	1.092	0.999	0.001	2560.7	2427	0.948	1	0
ENSG00000014824.14	SLC30A9	2489.7	2499.1	1.004	1	0	1100.1	1108.7	1.008	1	0	1213.6	1266.2	1.043	0.999	0.001	2514	2386	0.949	1	0
ENSG00000014914.21	MTMR11	339.63	364.25	1.072	1	0.001	323.66	334.38	1.033	0.999	0.001	126.38	103.69	0.821	0.995	0.005	335.33	350.61	1.046	0.999	0.001
ENSG00000014919.12	COX15	2688.1	2651.8	0.986	1	0	897.08	870.52	0.97	1	0	405	382.14	0.944	0.999	0.001	1526.9	1595.7	1.045	1	0
ENSG00000015133.19	CCDC88C	466.75	418.13	0.896	0.999	0.001	526.4	621.45	1.18	0.998	0.002	912.74	921.22	1.009	0.999	0.001	1669	1685.9	1.01	1	0
ENSG00000015153.14	YAF2	643.99	655.21	1.017	1	0	349.12	364.07	1.043	0.999	0.001	291.88	347.95	1.192	0.996	0.004	530.62	478.67	0.902	0.999	0.001
ENSG00000015171.19	ZMYND11	2465.5	2506.6	1.017	1	0	940.98	911.83	0.969	1	0	339.02	352.94	1.041	0.999	0.002	2085.3	2104.7	1.009	1	0
ENSG00000015285.10	WAS	5.568	5.388	0.969	0.999	0.001	1.818	5.5	2.699	0.996	0.004	1.003	6.979	5.372	0.944	0.056	6.668	3.149	0.495	0.997	0.003
ENSG00000015413.9	DPEP1	8.352	6.466	0.782	0.999	0.001	10.001	2.2	0.246	0.98	0.02	5.015	1.994	0.438	0.991	0.009	16.195	14.696	0.909	0.999	0.001
ENSG00000015475.18	BID	631.93	599.18	0.948	1	0	495.49	427.87	0.864	0.999	0.001	287.87	269.19	0.935	0.998	0.002	1371.8	1311.1	0.956	1	0
ENSG00000015479.19	MATR3	13375	13484	1.008	1	0	7216.4	7584.3	1.051	1	0	5798.2	6913.1	1.192	0.999	0.001	15455	15366	0.994	1	0
ENSG00000015520.14	NPC1L1	79.803	75.436	0.945	0.999	0.001	1.818	1.1	0.668	0.998	0.002	5.015	6.979	1.365	0.995	0.005	NaN	NaN	NaN	NaN	NaN
ENSG00000015532.10	XYLT2	354.47	383.65	1.082	0.999	0.001	414.58	441.07	1.064	0.999	0.001	481.45	554.33	1.151	0.998	0.002	850.7	889.12	1.045	1	0
ENSG00000015568.13	RGPD5	1125.3	662.61	0.589	0	1	648.46	373.21	0.576	0	1	589.77	547.51	0.928	0.999	0.001	549.46	81.007	0.148	0	1
ENSG00000015592.16	STMN4	NaN	NaN	NaN	NaN	NaN	NaN	NaN	NaN	NaN	NaN	NaN	NaN	NaN	NaN	NaN	2.858	2.099	0.759	0.998	0.002
ENSG00000015676.18	NUDCD3	2209.4	2109	0.955	1	0	1442.8	1459.6	1.012	1	0	910.74	1020.9	1.121	0.999	0.001	3403.8	3297.2	0.969	1	0
ENSG00000016082.15	ISL1	NaN	NaN	NaN	NaN	NaN	237.29	236.48	0.997	0.999	0.001	59.178	33.898	0.575	0.952	0.048	1.905	4.199	2.043	0.997	0.003
ENSG00000016391.11	CHDH	1595.2	1447.2	0.907	1	0	342.7	353.07	1.03	0.999	0.001	203.43	176.47	0.868	0.997	0.003	NaN	NaN	NaN	NaN	NaN
ENSG00000016402.13	IL20RA	7.424	12.932	1.713	0.998	0.002	42.73	38.497	0.902	0.999	0.001	8.024	22.931	2.777	0.888	0.112	NaN	NaN	NaN	NaN	NaN
ENSG00000016490.15	CLCA1	NaN	NaN	NaN	NaN	NaN	NaN	NaN	NaN	NaN	NaN	NaN	NaN	NaN	NaN	NaN	5.716	1.05	0.224	0.99	0.01
ENSG00000016602.9	CLCA4	NaN	NaN	NaN	NaN	NaN	NaN	NaN	NaN	NaN	NaN	NaN	NaN	NaN	NaN	NaN	NaN	NaN	NaN	NaN	NaN
ENSG00000016864.18	GLT8D1	650.49	712.33	1.095	0.999	0.001	835.52	811.74	0.972	1	0	1178.5	1310	1.112	0.999	0.001	913.59	884.92	0.969	1	0
ENSG00000017260.19	ATP2C1	3684.6	3716.7	1.009	1	0	2923.8	3061.1	1.047	1	0	1385.2	1675.9	1.21	0.997	0.003	3956.1	3848.1	0.973	1	0
ENSG00000017427.16	IGF1	NaN	NaN	NaN	NaN	NaN	0	0.935	3.687	0.997	0.003	NaN	NaN	NaN	NaN	NaN	NaN	NaN	NaN	NaN	NaN
ENSG00000017483.15	SLC38A5	24.126	21.553	0.895	0.999	0.001	18.183	6.6	0.375	0.981	0.019	3.009	8.973	2.768	0.98	0.02	2201.5	2392.3	1.087	1	0
ENSG00000017797.13	RALBP1	2705.9	2748	1.016	1	0	1651	1747.8	1.059	1	0	3869.6	3619.1	0.935	1	0	2567.3	2750.3	1.071	1	0
ENSG00000018189.13	RUFY3	349.83	322.22	0.921	0.999	0.001	275.47	282.68	1.026	0.999	0.001	328.99	312.06	0.949	0.998	0.002	615.4	582.6	0.947	1	0
ENSG00000018236.15	CNTN1	NaN	NaN	NaN	NaN	NaN	223.65	294.78	1.318	0.988	0.012	60.181	76.769	1.274	0.994	0.006	NaN	NaN	NaN	NaN	NaN
ENSG00000018280.17	SLC11A1	59.388	48.495	0.817	0.999	0.001	3.637	2.2	0.639	0.998	0.002	5.015	2.991	0.624	0.994	0.006	8.574	4.199	0.507	0.997	0.003
ENSG00000018408.14	WWTR1	4589.9	4640.1	1.011	1	0	1946.3	1956.1	1.005	1	0	2093.3	2199.2	1.051	0.999	0.001	12958	11632	0.898	1	0
ENSG00000018510.16	AGPS	8583.6	8387.4	0.977	1	0	2382	2455	1.031	1	0	662.99	751.73	1.134	0.998	0.002	3708.6	3582.7	0.966	1	0
ENSG00000018607.6	ZNF806	NaN	NaN	NaN	NaN	NaN	NaN	NaN	NaN	NaN	NaN	1.003	0	0.266	0.99	0.01	NaN	NaN	NaN	NaN	NaN
ENSG00000018610.14	CXorf56	539.13	532.36	0.987	1	0	519.13	504.86	0.973	1	0	489.47	475.57	0.972	0.999	0.001	703.04	700.17	0.996	1	0
ENSG00000018625.15	ATP1A2	0.928	0	0.243	0.997	0.003	5.455	14.299	2.524	0.99	0.01	NaN	NaN	NaN	NaN	NaN	1.905	0	0.134	0.992	0.008
ENSG00000018699.13	TTC27	840.71	870.75	1.036	1	0	710.96	738.05	1.038	1	0	256.77	290.13	1.13	0.998	0.002	581.11	629.83	1.084	0.999	0.001
ENSG00000018869.16	ZNF582	0	1.078	4.616	0.996	0.004	71.033	100.04	1.406	0.993	0.007	22.889	13.041	0.576	0.987	0.013	NaN	NaN	NaN	NaN	NaN
ENSG00000019102.12	VSIG2	6.496	4.311	0.678	0.998	0.002	NaN	NaN	NaN	NaN	NaN	0	3.988	11.962	0.927	0.073	15.242	22.044	1.438	0.998	0.002
ENSG00000019144.19	PHLDB1	861.53	874.69	1.015	1	0	1146.9	1163.5	1.015	1	0	2557.3	1914.2	0.749	0.98	0.02	4976.2	5314.1	1.068	1	0
ENSG00000019169.10	MARCO	NaN	NaN	NaN	NaN	NaN	NaN	NaN	NaN	NaN	NaN	NaN	NaN	NaN	NaN	NaN	NaN	NaN	NaN	NaN	NaN
ENSG00000019186.10	CYP24A1	14.847	25.864	1.727	0.996	0.004	1.818	8.799	4.223	0.981	0.019	7.021	4.985	0.724	0.995	0.005	NaN	NaN	NaN	NaN	NaN
ENSG00000019485.13	PRDM11	888.04	889.07	1.001	1	0	257.29	240.88	0.936	0.999	0.001	492.48	512.45	1.041	0.999	0.001	418.21	526.96	1.26	0.99	0.01
ENSG00000019505.8	SYT13	201.36	224.15	1.113	0.999	0.001	23.638	15.399	0.657	0.997	0.003	110.33	104.68	0.949	0.998	0.002	0.953	1.05	1.078	0.998	0.002
ENSG00000019549.13	SNAI2	891.75	1024.9	1.149	0.999	0.001	107.28	68.195	0.637	0.97	0.03	55.166	104.68	1.892	0.594	0.406	0.953	0	0.236	0.996	0.004
ENSG00000019582.15	CD74	77.761	98.077	1.26	0.998	0.002	1379.3	1441.1	1.045	1	0	13.039	94.714	7.094	0	1	50.671	55.961	1.104	0.999	0.001
ENSG00000019991.18	HGF	0	2.155	8.231	0.992	0.008	NaN	NaN	NaN	NaN	NaN	NaN	NaN	NaN	NaN	NaN	0	1.05	4.563	0.995	0.005
ENSG00000019995.6	ZRANB1	909.77	981.77	1.079	1	0	672.85	707.47	1.051	1	0	471.58	445.03	0.944	0.999	0.001	841.16	825.13	0.981	1	0
ENSG00000020129.16	NCDN	2308.7	2190.9	0.949	1	0	848.24	889.83	1.049	1	0	522.57	560.31	1.072	0.999	0.001	1753.8	1831.8	1.045	1	0
ENSG00000020181.18	ADGRA2	57.718	54.055	0.937	0.999	0.001	29.257	13.067	0.453	0.977	0.023	74.213	106.93	1.439	0.981	0.019	392.64	353.41	0.9	0.999	0.001
ENSG00000020219.9	CCT8L1P	0.928	0	0.243	0.997	0.003	NaN	NaN	NaN	NaN	NaN	NaN	NaN	NaN	NaN	NaN	0.953	0	0.236	0.996	0.004
ENSG00000020256.20	ZFP64	1476.4	1388	0.94	1	0	820.06	798.54	0.974	1	0	489.47	525.42	1.073	0.999	0.001	1507.1	1535.7	1.019	1	0
ENSG00000020426.11	MNAT1	771.12	755.44	0.98	1	0	377.3	364.07	0.965	0.999	0.001	363.09	437.68	1.205	0.996	0.004	776.4	796.74	1.026	1	0
ENSG00000020577.13	SAMD4A	1308.4	1275.9	0.975	1	0	529.13	622.55	1.176	0.998	0.002	714.15	1192.4	1.669	0.034	0.966	3053.2	3106.1	1.017	1	0
ENSG00000020633.18	RUNX3	7.424	14.01	1.853	0.997	0.003	175.47	124.29	0.709	0.983	0.017	57.172	69.79	1.219	0.996	0.004	494.42	533.26	1.079	0.999	0.001
ENSG00000020922.12	MRE11	1664.7	1644.5	0.988	1	0	882.79	882.14	0.999	1	0	1111.3	1103.7	0.993	0.999	0.001	1929.1	1960.9	1.017	1	0
ENSG00000021300.14	PLEKHB1	170.74	144.41	0.846	0.999	0.001	258.2	263.98	1.022	0.999	0.001	15.045	14.955	0.994	0.996	0.004	3.811	2.099	0.583	0.998	0.002
ENSG00000021355.13	SERPINB1	1832.7	1768.4	0.965	1	0	1246.5	1173.6	0.942	1	0	214.65	182.45	0.85	0.996	0.004	1527.1	1401.4	0.918	1	0
ENSG00000021461.16	CYP3A43	NaN	NaN	NaN	NaN	NaN	NaN	NaN	NaN	NaN	NaN	NaN	NaN	NaN	NaN	NaN	NaN	NaN	NaN	NaN	NaN
ENSG00000021488.13	SLC7A9	0.928	4.311	3.759	0.995	0.005	NaN	NaN	NaN	NaN	NaN	0	3.988	11.962	0.927	0.073	NaN	NaN	NaN	NaN	NaN
ENSG00000021574.12	SPAST	1892.1	1925.8	1.018	1	0	481.85	481.76	1	1	0	541.63	508.47	0.939	0.999	0.001	925.96	881.77	0.952	1	0
ENSG00000021645.18	NRXN3	NaN	NaN	NaN	NaN	NaN	2.728	2.2	0.828	0.998	0.002	32.096	30.907	0.963	0.997	0.003	0	1.05	4.563	0.995	0.005
ENSG00000021762.20	OSBPL5	55.676	47.417	0.852	0.999	0.001	102.73	102.29	0.996	0.999	0.001	113.34	117.65	1.038	0.998	0.002	295.32	351.66	1.191	0.998	0.002
ENSG00000021776.11	AQR	4350.2	4354.8	1.001	1	0	1372.8	1296.8	0.945	1	0	506.52	550.34	1.086	0.999	0.001	3655.2	3695	1.011	1	0
ENSG00000021826.16	CPS1	0.928	0	0.243	0.997	0.003	13.637	17.599	1.283	0.998	0.002	168.51	149.55	0.888	0.997	0.003	1840.5	1688	0.917	1	0
ENSG00000021852.13	C8B	NaN	NaN	NaN	NaN	NaN	NaN	NaN	NaN	NaN	NaN	1.003	0.997	0.996	0.995	0.005	NaN	NaN	NaN	NaN	NaN
ENSG00000022267.19	FHL1	2063.7	2063.7	1	1	0	1490.1	1471.7	0.988	1	0	1176.5	1341	1.14	0.999	0.001	1046.9	1162	1.11	0.999	0.001
ENSG00000022277.12	RTF2	2881.2	2771.7	0.962	1	0	2105.6	1998.6	0.949	1	0	1876.6	2071.8	1.104	0.999	0.001	4547.9	4320.7	0.95	1	0
ENSG00000022355.18	GABRA1	NaN	NaN	NaN	NaN	NaN	NaN	NaN	NaN	NaN	NaN	1.003	5.982	4.643	0.966	0.034	NaN	NaN	NaN	NaN	NaN
ENSG00000022556.16	NLRP2	NaN	NaN	NaN	NaN	NaN	NaN	NaN	NaN	NaN	NaN	926.79	912.25	0.984	0.999	0.001	3.811	0	0.072	0.972	0.028
ENSG00000022567.9	SLC45A4	927.94	838.42	0.904	0.999	0.001	920.07	889.83	0.967	1	0	948.85	846.45	0.892	0.999	0.001	1868.1	1632.3	0.874	0.999	0.001
ENSG00000022840.16	RNF10	5173.3	5264.3	1.018	1	0	1502.8	1455.2	0.968	1	0	1702.1	1625.1	0.955	0.999	0.001	5470	5390.3	0.985	1	0
ENSG00000022976.15	ZNF839	308.38	301.14	0.977	1	0	264.9	266.86	1.007	0.999	0.001	312.06	299.95	0.961	0.998	0.002	604.19	587.57	0.973	1	0
ENSG00000023041.11	ZDHHC6	852.78	912.77	1.07	1	0	738.24	681.95	0.924	0.999	0.001	221.67	268.19	1.21	0.996	0.005	1301.3	1236.6	0.95	1	0
ENSG00000023171.18	GRAMD1B	382.31	385.8	1.009	1	0	60.004	39.597	0.662	0.994	0.006	215.65	185.44	0.86	0.997	0.003	1743.3	2153	1.235	0.985	0.015
ENSG00000023191.17	RNH1	2190.9	2161.8	0.987	1	0	1714.7	1588.3	0.926	1	0	1055.2	1042.9	0.988	0.999	0.001	4263	4486.5	1.052	1	0
ENSG00000023228.14	NDUFS1	3324.8	3168.3	0.953	1	0	1601.9	1547.6	0.966	1	0	2192.6	2205.4	1.006	1	0	4755.5	4621.9	0.972	1	0
ENSG00000023287.13	RB1CC1	5021.1	5168.4	1.029	1	0	1472.8	1505.8	1.022	1	0	1080.2	1139.6	1.055	0.999	0.001	3649.5	3533.4	0.968	1	0
ENSG00000023318.8	ERP44	776.69	748.97	0.964	1	0	638.23	621.45	0.974	1	0	557.68	625.12	1.121	0.998	0.002	1483.2	1408.7	0.95	1	0
ENSG00000023330.15	ALAS1	1968.2	2052.9	1.043	1	0	1083.7	1015.2	0.937	1	0	599.8	553.33	0.923	0.999	0.001	3907.7	3836.7	0.982	1	0
ENSG00000023445.14	BIRC3	449.12	553.92	1.233	0.995	0.005	480.04	543.36	1.132	0.999	0.001	127.38	90.726	0.713	0.983	0.017	328.66	420.94	1.281	0.988	0.012
ENSG00000023516.9	AKAP11	2933.2	3034.7	1.035	1	0	740.05	714.95	0.966	1	0	427.28	517.44	1.211	0.996	0.004	3726.7	3600.6	0.966	1	0
ENSG00000023572.9	GLRX2	1376.9	1358.2	0.986	1	0	300.09	326.22	1.087	0.999	0.001	242.26	243.46	1.005	0.998	0.002	1579.6	1601	1.014	1	0
ENSG00000023608.5	SNAPC1	426.18	470.14	1.103	0.999	0.001	271.84	235.38	0.866	0.999	0.001	156.9	178.46	1.137	0.997	0.003	495.84	523.86	1.057	1	0
ENSG00000023697.13	DERA	855.56	833.03	0.974	1	0	810.97	767.74	0.947	1	0	575.73	526.41	0.914	0.999	0.001	795.45	850.28	1.069	1	0
ENSG00000023734.11	STRAP	7034.7	6866.8	0.976	1	0	3942.1	3904.7	0.991	1	0	4229.7	4160.5	0.984	1	0	3960.1	3728.6	0.942	1	0
ENSG00000023839.12	ABCC2	5908.2	6115.7	1.035	1	0	21.82	48.396	2.199	0.886	0.114	18.054	19.94	1.102	0.996	0.004	219.11	214.14	0.977	0.999	0.001
ENSG00000023892.11	DEF6	256.11	259.72	1.014	1	0	175.47	162.79	0.928	0.999	0.001	7.021	6.979	0.994	0.996	0.004	3.811	3.149	0.839	0.998	0.002
ENSG00000023902.14	PLEKHO1	334.06	284.5	0.852	0.999	0.001	347.3	338.78	0.975	0.999	0.001	363.09	388.83	1.071	0.998	0.002	373.43	319.12	0.855	0.998	0.002
ENSG00000023909.10	GCLM	1202.6	1149.9	0.956	1	0	392.76	367.37	0.935	0.999	0.001	543.63	552.33	1.016	0.999	0.001	6765.6	7068.8	1.045	1	0
ENSG00000024048.10	UBR2	1414.2	1398.8	0.989	1	0	678.23	725.95	1.07	1	0	572.72	576.26	1.006	0.999	0.001	1651.9	1411.9	0.855	0.998	0.002
ENSG00000024422.12	EHD2	3823.1	4027.2	1.053	1	0	1407.4	1350.7	0.96	1	0	13.039	13.958	1.069	0.996	0.004	4117.3	4251.4	1.033	1	0
ENSG00000024526.17	DEPDC1	1626.7	1571.2	0.966	1	0	1314.6	1246.2	0.948	1	0	953.87	996	1.044	0.999	0.001	2673.1	2974.9	1.113	1	0
ENSG00000024862.17	CCDC28A	129.91	103.45	0.797	0.998	0.002	97.28	96.793	0.995	0.999	0.001	199.6	174.47	0.874	0.997	0.003	119.08	103.92	0.873	0.999	0.001
ENSG00000025039.15	RRAGD	13.919	14.01	1.006	0.999	0.001	171.83	155.09	0.903	0.999	0.001	304.92	304.08	0.997	0.998	0.002	0	1.05	4.563	0.995	0.005
ENSG00000025156.13	HSF2	457.47	498.95	1.091	0.999	0.001	220.93	229.88	1.041	0.999	0.001	519.56	520.43	1.002	0.999	0.001	283.88	283.43	0.998	0.999	0.001
ENSG00000025293.17	PHF20	2187.2	2141.3	0.979	1	0	1146.4	1043.8	0.911	1	0	725.18	780.65	1.076	0.999	0.001	2133.9	2175	1.019	1	0
ENSG00000025423.11	HSD17B6	25.982	19.398	0.749	0.999	0.001	38.185	62.695	1.636	0.986	0.014	20.06	17.946	0.896	0.996	0.004	7.621	10.497	1.363	0.998	0.002
ENSG00000025434.19	NR1H3	402.73	399.81	0.993	1	0	111.83	79.194	0.709	0.992	0.008	72.217	68.793	0.953	0.997	0.003	68.59	88.177	1.284	0.998	0.002
ENSG00000025708.14	TYMP	192.1	204.49	1.064	0.999	0.001	34.575	41.797	1.207	0.999	0.001	19.057	25.922	1.354	0.994	0.006	125.41	91.714	0.732	0.994	0.006
ENSG00000025770.19	NCAPH2	1687.6	1628.3	0.965	1	0	1056	1085.2	1.028	1	0	809.38	773.57	0.956	0.999	0.001	1751	1807.3	1.032	1	0
ENSG00000025772.8	TOMM34	4175.7	4211.5	1.009	1	0	2260.2	2298.8	1.017	1	0	813.45	797.59	0.981	0.999	0.001	2845.5	2978.1	1.047	1	0
ENSG00000025796.14	SEC63	2317	2347.9	1.013	1	0	951.25	1047.9	1.102	0.999	0.001	1734.6	1752.8	1.011	0.999	0.001	1853.3	1758.2	0.949	1	0
ENSG00000025800.14	KPNA6	4113.6	4097	0.996	1	0	1777.2	1868.9	1.052	1	0	819.46	753.73	0.92	0.999	0.001	8249.8	8130.1	0.985	1	0
ENSG00000026025.16	VIM	108570	109920	1.013	1	0	47721	45349	0.95	1	0	12253	13303	1.086	1	0	94100	90616	0.963	1	0
ENSG00000026036.22	RTEL1-TNFRSF6B	1350.3	1320.1	0.978	1	0	311.11	339.79	1.092	0.999	0.001	318.59	324.55	1.019	0.999	0.001	1111.1	1307.1	1.176	0.997	0.003
ENSG00000026103.22	FAS	0.928	5.388	4.638	0.991	0.009	782.92	767.7	0.981	1	0	712.65	698.22	0.98	0.999	0.001	19.053	9.448	0.504	0.994	0.006
ENSG00000026297.15	RNASET2	203.22	167.44	0.824	0.998	0.002	209.62	207.88	0.992	0.999	0.001	647.95	497.5	0.768	0.986	0.014	9.526	26.243	2.702	0.942	0.058
ENSG00000026508.18	CD44	9951.2	10379	1.043	1	0	9649.8	9802.5	1.016	1	0	627.89	786.63	1.253	0.993	0.007	4414.5	5390.3	1.221	0.991	0.009
ENSG00000026559.14	KCNG1	NaN	NaN	NaN	NaN	NaN	90.007	108.89	1.209	0.998	0.002	58.175	61.814	1.062	0.997	0.003	59.063	71.381	1.208	0.999	0.001
ENSG00000026652.15	AGPAT4	474.18	483.87	1.02	1	0	285.48	273.88	0.959	0.999	0.001	264.8	308.07	1.163	0.997	0.003	228.63	233.04	1.019	0.999	0.001
ENSG00000026751.17	SLAMF7	0	2.155	8.231	0.992	0.008	NaN	NaN	NaN	NaN	NaN	1.003	0	0.266	0.99	0.01	6.668	10.497	1.55	0.998	0.002
ENSG00000026950.17	BTN3A1	48.253	63.582	1.316	0.998	0.002	291.32	273.26	0.938	0.999	0.001	64.193	66.39	1.034	0.997	0.003	81.926	86.109	1.051	0.999	0.001
ENSG00000027001.10	MIPEP	618.94	648.75	1.048	1	0	106.37	83.594	0.787	0.998	0.002	300.9	282.15	0.938	0.998	0.002	582.06	566.85	0.974	1	0
ENSG00000027075.15	PRKCH	16.703	21.553	1.285	0.999	0.001	667.32	678.65	1.017	1	0	126.26	122.63	0.971	0.998	0.002	2704.5	2602.3	0.962	1	0
ENSG00000027644.5	INSRR	2.784	0	0.097	0.988	0.012	0	3.3	10.482	0.982	0.018	NaN	NaN	NaN	NaN	NaN	0	2.099	8.126	0.99	0.01
ENSG00000027697.14	IFNGR1	477.89	473.09	0.99	1	0	294.57	356.37	1.21	0.997	0.003	872.62	1335	1.53	0.448	0.552	318.18	279.23	0.878	0.999	0.001
ENSG00000027847.14	B4GALT7	497.38	496.8	0.999	1	0	472.76	367.37	0.777	0.988	0.012	509.53	546.35	1.072	0.999	0.001	817.36	792.54	0.97	1	0
ENSG00000027869.11	SH2D2A	59.388	71.125	1.197	0.999	0.001	79.097	89.093	1.126	0.999	0.001	13.039	9.97	0.771	0.995	0.005	60.016	56.685	0.945	0.999	0.001
ENSG00000028116.17	VRK2	1555	1591.7	1.024	1	0	1108.6	1178	1.063	1	0	201.75	159.08	0.789	0.993	0.007	774.42	812.33	1.049	1	0
ENSG00000028137.19	TNFRSF1B	1450.4	1362.2	0.939	1	0	218.2	306.88	1.406	0.945	0.055	1.003	2.991	2.455	0.991	0.009	68.59	78.729	1.147	0.999	0.001
ENSG00000028203.18	VEZT	2612.2	2551.9	0.977	1	0	1670.1	1589.4	0.952	1	0	1422.3	1588.2	1.117	0.999	0.001	1944.3	1654.4	0.851	0.998	0.002
ENSG00000028277.21	POU2F2	52.893	67.892	1.282	0.998	0.002	9.092	9.899	1.086	0.999	0.001	52.157	52.841	1.013	0.997	0.003	260.07	220.44	0.848	0.998	0.002
ENSG00000028310.18	BRD9	2311.5	2375.2	1.028	1	0	1070.1	1028.4	0.961	1	0	1428.3	1323	0.926	0.999	0.001	2940.8	3044.2	1.035	1	0
ENSG00000028528.15	SNX1	2834.9	2865.5	1.011	1	0	1462.8	1505.8	1.029	1	0	3147.5	3376.8	1.073	1	0	2359.7	2379.7	1.009	1	0
ENSG00000028839.10	TBPL1	546.94	563.66	1.031	1	0	208.59	215.58	1.034	0.999	0.001	471.41	402.38	0.854	0.997	0.003	355.33	367.77	1.035	1	0
ENSG00000029153.14	ARNTL2	2224.3	2143.5	0.964	1	0	1071.9	1124.1	1.049	1	0	222.67	176.47	0.793	0.993	0.007	3146.5	3218.5	1.023	1	0
ENSG00000029363.17	BCLAF1	8987.2	9224.5	1.026	1	0	3230.3	3294	1.02	1	0	4415.3	4633.4	1.049	1	0	7764.7	7334.8	0.945	1	0
ENSG00000029364.12	SLC39A9	3336.9	3122	0.936	1	0	937.34	907.43	0.968	1	0	1155.5	1263.2	1.093	0.999	0.001	3232.3	3120.8	0.966	1	0
ENSG00000029534.20	ANK1	185.59	212.7	1.146	0.999	0.001	587.32	514.76	0.877	0.999	0.001	5.015	8.973	1.736	0.993	0.007	1560.9	1667.7	1.068	1	0
ENSG00000029559.7	IBSP	NaN	NaN	NaN	NaN	NaN	NaN	NaN	NaN	NaN	NaN	NaN	NaN	NaN	NaN	NaN	NaN	NaN	NaN	NaN	NaN
ENSG00000029639.11	TFB1M	276.15	250.35	0.907	0.999	0.001	240.87	261.91	1.087	0.999	0.001	112.18	98.014	0.874	0.997	0.003	145.32	183.41	1.262	0.997	0.003
ENSG00000029725.17	RABEP1	3008	3144.4	1.045	1	0	784.16	850.26	1.084	1	0	1539.5	1590.3	1.033	0.999	0.001	2507.9	2354.1	0.939	1	0
ENSG00000029993.15	HMGB3	3109.5	3128.4	1.006	1	0	2215.6	2226.2	1.005	1	0	1150.5	1195.4	1.039	0.999	0.001	871.66	845.03	0.969	1	0
ENSG00000030066.13	NUP160	5087.9	5118.9	1.006	1	0	2365.6	2325.2	0.983	1	0	1841.5	1945.1	1.056	0.999	0.001	3339	3471.4	1.04	1	0
ENSG00000030110.13	BAK1	943.72	889.07	0.942	1	0	619.14	619.25	1	1	0	522.57	567.29	1.086	0.999	0.001	1350.8	1291.2	0.956	1	0
ENSG00000030304.14	MUSK	1.856	0	0.138	0.994	0.006	1.818	0	0.161	0.994	0.006	NaN	NaN	NaN	NaN	NaN	NaN	NaN	NaN	NaN	NaN
ENSG00000030419.16	IKZF2	456.55	451.54	0.989	1	0	141.83	148.49	1.047	0.999	0.001	52.157	66.799	1.279	0.994	0.006	52.395	55.635	1.062	0.999	0.001
ENSG00000030582.18	GRN	2229.8	2260.9	1.014	1	0	2635.6	2546.3	0.966	1	0	6307	6409.7	1.016	1	0	5128	5173	1.009	1	0
ENSG00000031003.10	FAM13B	1940	1890.5	0.975	1	0	874.61	970.13	1.109	0.999	0.001	405.22	474.57	1.171	0.997	0.003	1483.8	1370.5	0.924	1	0
ENSG00000031081.11	ARHGAP31	869.48	905.23	1.041	1	0	139.1	138.59	0.996	0.999	0.001	218.66	317.04	1.449	0.929	0.071	7943	8074.5	1.017	1	0
ENSG00000031691.7	CENPQ	238.48	215.53	0.904	0.999	0.001	221.83	250.78	1.13	0.999	0.001	257.77	324.02	1.257	0.993	0.007	305.79	305.47	0.999	1	0.001
ENSG00000031698.13	SARS	2923	2961.4	1.013	1	0	2253.8	2099.7	0.932	1	0	2033.1	2103.7	1.035	0.999	0.001	3531.4	3679.3	1.042	1	0
ENSG00000031823.14	RANBP3	1764.9	1812.6	1.027	1	0	917.34	899.73	0.981	1	0	932.8	811.55	0.87	0.998	0.002	2032	2012.3	0.99	1	0
ENSG00000032219.19	ARID4A	559.55	697.24	1.246	0.991	0.009	221.83	229.88	1.036	0.999	0.001	454.37	551.34	1.213	0.996	0.004	419.16	446.13	1.064	0.999	0.001
ENSG00000032389.12	EIPR1	942.79	898.76	0.953	1	0	1064.6	1105.4	1.038	1	0	521.57	551.34	1.057	0.999	0.001	1231.8	1190.4	0.966	1	0
ENSG00000032444.16	PNPLA6	1652.4	1566.9	0.948	1	0	880.43	839.24	0.953	1	0	971.14	831.49	0.856	0.998	0.002	3788.7	3468.4	0.915	1	0
ENSG00000032742.17	IFT88	127.13	150.87	1.186	0.999	0.001	68.187	62.695	0.92	0.999	0.001	316.95	338.98	1.069	0.998	0.002	441.07	429.34	0.973	1	0
ENSG00000033011.12	ALG1	992.25	1083.8	1.092	1	0	433.27	412.96	0.953	0.999	0.001	349.35	370.09	1.059	0.998	0.002	1181.8	1221.2	1.033	1	0
ENSG00000033030.14	ZCCHC8	1113.5	1110	0.997	1	0	353.66	384.97	1.088	0.999	0.001	651.96	657.02	1.008	0.999	0.001	904.05	985.69	1.09	0.999	0.001
ENSG00000033050.9	ABCF2	4362.4	4369.4	1.002	1	0	2532.5	2384.1	0.941	1	0	967.53	908.76	0.939	0.999	0.001	4199.3	3914.1	0.932	1	0
ENSG00000033100.16	CHPF2	3249.6	3493.8	1.075	1	0	3192.1	2983	0.935	1	0	919.77	1009	1.097	0.999	0.001	3873.4	3840.9	0.992	1	0
ENSG00000033122.20	LRRC7	5.568	4.311	0.786	0.999	0.001	24.547	51.696	2.091	0.909	0.091	9.027	16.949	1.844	0.988	0.012	6.668	8.398	1.248	0.998	0.002
ENSG00000033170.16	FUT8	1824.2	1900.4	1.042	1	0	425.22	429.25	1.01	1	0	365.43	446.23	1.221	0.995	0.005	767.85	701.44	0.914	0.999	0.001
ENSG00000033178.13	UBA6	3805.5	3792.3	0.997	1	0	1128.3	1301.2	1.153	0.999	0.001	555.67	555.33	0.999	0.999	0.001	3339.9	3539.7	1.06	1	0
ENSG00000033327.13	GAB2	149.4	143.33	0.959	0.999	0.001	2544.7	2642	1.038	1	0	1999	1937.2	0.969	0.999	0.001	427.73	472.38	1.104	0.999	0.001
ENSG00000033627.16	ATP6V0A1	1526.5	1512	0.991	1	0	253.66	296.98	1.171	0.998	0.002	1104.3	1123.6	1.018	0.999	0.001	1615.7	1697.4	1.051	1	0
ENSG00000033800.13	PIAS1	1517.1	1492.3	0.984	1	0	767.35	661.28	0.862	0.999	0.001	888.3	819.01	0.922	0.999	0.001	1295.8	1302.6	1.005	1	0
ENSG00000033867.16	SLC4A7	3440.8	3522.9	1.024	1	0	955.52	998.73	1.045	1	0	771.32	817.53	1.06	0.999	0.001	4579.3	4247.2	0.927	1	0
ENSG00000034053.14	APBA2	2.784	0	0.097	0.988	0.012	462.76	426.77	0.922	0.999	0.001	278.84	311.06	1.115	0.998	0.002	0	1.05	4.563	0.995	0.005
ENSG00000034152.19	MAP2K3	2808.9	2720	0.968	1	0	871.88	797.44	0.915	0.999	0.001	365.1	295.11	0.809	0.994	0.006	4149.7	3931.2	0.947	1	0
ENSG00000034239.11	EFCAB1	NaN	NaN	NaN	NaN	NaN	0	2.2	7.322	0.992	0.008	NaN	NaN	NaN	NaN	NaN	NaN	NaN	NaN	NaN	NaN
ENSG00000034510.6	TMSB10	17137	17753	1.036	1	0	20159	20352	1.01	1	0	10944	10868	0.993	1	0	9676.8	9722.5	1.005	1	0
ENSG00000034533.11	ASTE1	121.81	93.896	0.771	0.997	0.003	159.21	170.49	1.071	0.999	0.001	71.214	124.62	1.746	0.745	0.255	447.96	456.88	1.02	1	0
ENSG00000034677.13	RNF19A	629.14	761.86	1.211	0.996	0.004	689.97	643.45	0.933	1	0	648.95	681.94	1.051	0.999	0.001	1376.6	1420.3	1.032	1	0
ENSG00000034693.15	PEX3	688.53	663.84	0.964	1	0	198.2	200.19	1.01	0.999	0.001	202.61	209.37	1.033	0.998	0.002	193.38	219.39	1.134	0.999	0.001
ENSG00000034713.8	GABARAPL2	1108.9	1131.5	1.02	1	0	824.61	766.64	0.93	1	0	1073.2	1125.6	1.049	0.999	0.001	2124.4	2190.8	1.031	1	0
ENSG00000034971.17	MYOC	0.928	0	0.243	0.997	0.003	NaN	NaN	NaN	NaN	NaN	NaN	NaN	NaN	NaN	NaN	0	1.05	4.563	0.995	0.005
ENSG00000035115.22	SH3YL1	197.65	228.46	1.156	0.999	0.001	360.73	299.38	0.83	0.998	0.002	361.5	323.49	0.895	0.998	0.002	291.51	269.78	0.926	0.999	0.001
ENSG00000035141.8	FAM136A	3354.5	3245.9	0.968	1	0	2359.3	2417.6	1.025	1	0	944.84	955.12	1.011	0.999	0.001	4514.5	4208.3	0.932	1	0
ENSG00000035403.17	VCL	11879	11722	0.987	1	0	9940.7	9745	0.98	1	0	6763.4	8647.1	1.279	0.997	0.004	10800	10902	1.01	1	0
ENSG00000035499.13	DEPDC1B	844.43	839.49	0.994	1	0	346.39	323.38	0.934	0.999	0.001	1993	1959.1	0.983	0.999	0.001	1511.8	1440.2	0.953	1	0
ENSG00000035664.11	DAPK2	63.1	72.203	1.144	0.999	0.001	39.094	37.397	0.957	0.999	0.001	3.009	11.964	3.655	0.934	0.066	1.905	4.199	2.043	0.997	0.003
ENSG00000035681.9	NSMAF	2293.9	2221	0.968	1	0	1752.9	1838	1.049	1	0	303.91	307.07	1.01	0.998	0.002	3255.1	3196.4	0.982	1	0
ENSG00000035687.10	ADSS	1478.2	1494.7	1.011	1	0	1351	1367.2	1.012	1	0	1402.2	1355.9	0.967	0.999	0.001	3340.9	3117.7	0.933	1	0
ENSG00000035720.8	STAP1	0.928	0	0.243	0.997	0.003	NaN	NaN	NaN	NaN	NaN	1.003	2.991	2.455	0.991	0.009	NaN	NaN	NaN	NaN	NaN
ENSG00000035862.12	TIMP2	2226.4	2349.9	1.056	1	0	8317.8	7839.5	0.942	1	0	3178.4	3565.4	1.122	0.999	0.001	2882.3	2950.6	1.024	1	0
ENSG00000035928.16	RFC1	1769.6	1772.7	1.002	1	0	2757.5	2667.3	0.967	1	0	1386.2	1313	0.947	0.999	0.001	3405.7	3228.9	0.948	1	0
ENSG00000036054.13	TBC1D23	862.06	896.61	1.04	1	0	1377.4	1416.7	1.029	1	0	779.34	904.27	1.16	0.998	0.002	2946.5	3269.9	1.11	1	0
ENSG00000036257.13	CUL3	4802.3	4631	0.964	1	0	1317.2	1247.3	0.947	1	0	1463.7	1665	1.138	0.999	0.001	3492.4	3403.3	0.974	1	0
ENSG00000036448.10	MYOM2	9.279	17.242	1.831	0.997	0.003	19.092	15.399	0.81	0.999	0.001	31.093	20.937	0.677	0.992	0.008	75.258	75.58	1.004	0.999	0.001
ENSG00000036473.8	OTC	NaN	NaN	NaN	NaN	NaN	0	1.1	4.161	0.996	0.004	NaN	NaN	NaN	NaN	NaN	NaN	NaN	NaN	NaN	NaN
ENSG00000036530.9	CYP46A1	NaN	NaN	NaN	NaN	NaN	12.728	6.6	0.531	0.997	0.003	7.021	14.955	2.074	0.984	0.016	0.953	7.348	6.128	0.971	0.029
ENSG00000036549.13	AC118549.1	2048	2051.9	1.002	1	0	1351.9	1327.6	0.982	1	0	800.41	833.49	1.041	0.999	0.001	2516.9	2351.4	0.934	1	0
ENSG00000036565.15	SLC18A1	NaN	NaN	NaN	NaN	NaN	NaN	NaN	NaN	NaN	NaN	NaN	NaN	NaN	NaN	NaN	NaN	NaN	NaN	NaN	NaN
ENSG00000036672.16	USP2	61.244	64.659	1.056	0.999	0.001	18.183	7.699	0.434	0.99	0.01	131.4	85.741	0.654	0.949	0.051	51.442	72.431	1.406	0.996	0.004
ENSG00000036828.16	CASR	2.784	0	0.097	0.988	0.012	NaN	NaN	NaN	NaN	NaN	NaN	NaN	NaN	NaN	NaN	NaN	NaN	NaN	NaN	NaN
ENSG00000037042.9	TUBG2	285.84	283.68	0.992	1	0	144.07	152.5	1.058	0.999	0.001	147.66	118.23	0.801	0.994	0.006	0.953	1.05	1.078	0.998	0.002
ENSG00000037241.7	RPL26L1	822.15	813.63	0.99	1	0	1057.4	1024	0.968	1	0	397.19	466.59	1.175	0.997	0.003	1236.5	1158.9	0.937	1	0
ENSG00000037280.16	FLT4	0	1.078	4.616	0.996	0.004	88.188	93.493	1.06	0.999	0.001	322.97	301.09	0.932	0.998	0.002	48.584	53.536	1.101	0.999	0.001
ENSG00000037474.15	NSUN2	8071.2	7920.8	0.981	1	0	2785.7	2926.9	1.051	1	0	2732.2	2597.2	0.951	1	0	9267.2	9373	1.011	1	0
ENSG00000037637.11	FBXO42	980.83	940.79	0.959	1	0	613.68	672.05	1.095	0.999	0.001	413.24	353.93	0.857	0.997	0.003	886.9	919.56	1.037	1	0
ENSG00000037749.12	MFAP3	772.97	727.42	0.941	1	0	498.22	525.76	1.055	1	0	732.2	759.71	1.038	0.999	0.001	1106	1095.9	0.991	1	0
ENSG00000037757.14	MRI1	1764.9	1732.7	0.982	1	0	778.95	781.34	1.003	1	0	202.61	186.44	0.92	0.998	0.002	462.52	517.51	1.119	0.999	0.001
ENSG00000037897.17	METTL1	694.1	702.63	1.012	1	0	640.05	514.76	0.804	0.994	0.006	258.78	237.28	0.917	0.998	0.002	569.67	656.08	1.152	0.999	0.001
ENSG00000037965.6	HOXC8	156.82	126.09	0.804	0.998	0.002	2.728	3.3	1.186	0.998	0.002	1.003	1.994	1.725	0.994	0.006	115.27	107.07	0.929	0.999	0.001
ENSG00000038002.9	AGA	235.7	311.44	1.321	0.987	0.013	281.84	289.28	1.026	0.999	0.001	296.89	358.92	1.209	0.996	0.004	329.61	326.46	0.99	1	0
ENSG00000038210.14	PI4K2B	865.77	855.66	0.988	1	0	923.7	914.03	0.99	1	0	332	304.08	0.916	0.998	0.002	1746.2	1774	1.016	1	0
ENSG00000038219.13	BOD1L1	1666.6	1669.3	1.002	1	0	1639.2	1545.4	0.943	1	0	1441.3	1438.7	0.998	0.999	0.001	2196.8	2225.4	1.013	1	0
ENSG00000038274.17	MAT2B	2061.9	2010.9	0.975	1	0	2522.9	2563.9	1.016	1	0	924.78	1021.9	1.105	0.999	0.001	2449.2	2229.6	0.91	1	0
ENSG00000038295.8	TLL1	1.856	2.155	1.139	0.999	0.001	37.275	52.796	1.413	0.997	0.003	6.018	15.952	2.557	0.964	0.036	5741.5	5316.8	0.926	1	0
ENSG00000038358.15	EDC4	4216.2	4182.8	0.992	1	0	2587.1	2522.8	0.975	1	0	2007.3	1937.7	0.965	0.999	0.001	5495.6	5485	0.998	1	0
ENSG00000038382.20	TRIO	12827	12721	0.992	1	0	4089.4	4140.1	1.012	1	0	4682.1	4371.8	0.934	1	0	9094.8	9264.9	1.019	1	0
ENSG00000038427.16	VCAN	20840	19880	0.954	1	0	2749.3	2659.6	0.967	1	0	446.34	468.59	1.05	0.999	0.001	7.621	18.895	2.424	0.986	0.014
ENSG00000038532.16	CLEC16A	909.38	865.36	0.952	1	0	530.95	522.46	0.984	1	0	1187.6	1083.7	0.913	0.999	0.001	1049.8	1085.4	1.034	1	0
ENSG00000038945.15	MSR1	0	2.155	8.231	0.992	0.008	70.005	62.695	0.896	0.999	0.001	0	1.994	6.481	0.98	0.02	3.811	1.05	0.327	0.996	0.004
ENSG00000039068.19	CDH1	501.09	468.78	0.936	1	0	70.005	62.695	0.896	0.999	0.001	215.65	143.57	0.666	0.919	0.081	0	1.05	4.563	0.995	0.005
ENSG00000039123.16	MTREX	4124.1	4091.8	0.992	1	0	965.25	944.01	0.978	1	0	1490.2	1569.2	1.053	0.999	0.001	5757.4	5563.7	0.966	1	0
ENSG00000039139.9	DNAH5	242.19	241.39	0.997	1	0	117.28	83.594	0.714	0.992	0.008	29.087	15.952	0.554	0.98	0.02	415.35	392.6	0.945	0.999	0.001
ENSG00000039319.17	ZFYVE16	1114.5	1330	1.193	0.997	0.003	475.83	432.98	0.91	0.999	0.001	1371.4	1422.8	1.038	0.999	0.001	2744.2	2797.5	1.019	1	0
ENSG00000039523.20	RIPOR1	2126.8	2340.7	1.101	1	0	1533.7	1592.7	1.038	1	0	326.98	369.88	1.131	0.998	0.002	9768.3	9531.5	0.976	1	0
ENSG00000039537.13	C6	0	2.155	8.231	0.992	0.008	0.909	1.1	1.152	0.998	0.002	NaN	NaN	NaN	NaN	NaN	NaN	NaN	NaN	NaN	NaN
ENSG00000039560.14	RAI14	6532.7	6653.4	1.019	1	0	9280.7	8997.3	0.969	1	0	4112.4	4508.4	1.096	1	0	14705	13915	0.946	1	0
ENSG00000039600.11	SOX30	3.712	4.311	1.149	0.999	0.001	8.182	3.3	0.428	0.996	0.004	NaN	NaN	NaN	NaN	NaN	2.858	2.099	0.759	0.998	0.002
ENSG00000039650.12	PNKP	1352.6	1389.1	1.027	1	0	558.4	554.36	0.993	1	0	534.61	491.53	0.919	0.999	0.001	1391	1428.3	1.027	1	0
ENSG00000039987.6	BEST2	0.928	0	0.243	0.997	0.003	0.909	0	0.277	0.997	0.003	2.006	0	0.154	0.98	0.02	2.858	0	0.093	0.985	0.015
ENSG00000040199.18	PHLPP2	1081.7	1093.7	1.011	1	0	284.06	294.78	1.038	0.999	0.001	315.23	315.33	1	0.999	0.001	1019.6	961.55	0.943	1	0
ENSG00000040275.17	SPDL1	6800.9	6699.8	0.985	1	0	2691.1	2736.6	1.017	1	0	1083.3	1158.5	1.069	0.999	0.001	1644.2	1602.9	0.975	1	0
ENSG00000040341.18	STAU2	1341.2	1304	0.972	1	0	1010.6	1065	1.054	1	0	726.62	702.48	0.967	0.999	0.001	2246.4	2131.8	0.949	1	0
ENSG00000040487.13	SLC66A1	293.23	324.37	1.106	0.999	0.001	360.94	349.77	0.969	0.999	0.001	136.41	161.51	1.184	0.996	0.004	481.08	526.96	1.095	0.999	0.001
ENSG00000040531.14	CTNS	599.45	636.89	1.062	1	0	191.83	199.09	1.038	0.999	0.001	513.54	496.5	0.967	0.999	0.001	420.11	389.45	0.927	0.999	0.001
ENSG00000040608.14	RTN4R	148.47	115.31	0.777	0.997	0.003	158.19	126.49	0.8	0.997	0.003	177.53	144.56	0.815	0.995	0.005	13.337	9.448	0.715	0.998	0.002
ENSG00000040633.13	PHF23	1333.4	1378.3	1.034	1	0	468.22	469.67	1.003	1	0	564.7	637.08	1.128	0.998	0.002	1862.4	1861.2	0.999	1	0
ENSG00000040731.10	CDH10	NaN	NaN	NaN	NaN	NaN	0.909	4.4	3.777	0.994	0.006	0	0.997	3.741	0.99	0.01	NaN	NaN	NaN	NaN	NaN
ENSG00000040933.15	INPP4A	904.74	821.17	0.908	0.999	0.001	507.31	513.66	1.013	1	0	1064.2	1017.9	0.957	0.999	0.001	895.47	922.71	1.03	1	0
ENSG00000041353.10	RAB27B	1700	1844.9	1.085	1	0	100.01	126.49	1.264	0.997	0.003	6.018	6.979	1.151	0.996	0.004	2801.7	2732.4	0.975	1	0
ENSG00000041357.16	PSMA4	5771.8	5764.4	0.999	1	0	4217.6	4252.3	1.008	1	0	2147.5	2374.8	1.106	0.999	0.001	6100.7	6348.7	1.041	1	0
ENSG00000041515.16	MYO16	2.784	1.078	0.446	0.998	0.002	0.909	3.3	2.902	0.996	0.004	0	2.991	9.222	0.962	0.038	NaN	NaN	NaN	NaN	NaN
ENSG00000041802.11	LSG1	1906	1977.5	1.038	1	0	1171.9	1178	1.005	1	0	1459.4	1532.4	1.05	0.999	0.001	2954.1	2997	1.015	1	0
ENSG00000041880.14	PARP3	379.53	431.06	1.136	0.999	0.001	660.96	635.75	0.962	1	0	75.226	60.817	0.809	0.995	0.005	647.79	652.93	1.008	1	0
ENSG00000041982.16	TNC	1504.2	1586.3	1.055	1	0	15269	14270	0.935	1	0	32895	34687	1.055	1	0	7.621	12.597	1.629	0.998	0.002
ENSG00000041988.15	THAP3	215.83	266.54	1.235	0.997	0.003	143.57	156.19	1.088	0.999	0.001	160.94	168.49	1.047	0.998	0.002	358.85	386.15	1.076	0.999	0.001
ENSG00000042062.13	RIPOR3	23.199	18.32	0.792	0.999	0.001	10.91	7.699	0.715	0.998	0.002	6276.9	5711.8	0.91	1	0	17.147	16.796	0.98	0.999	0.001
ENSG00000042088.14	TDP1	961.35	914.93	0.952	1	0	637.32	560.96	0.88	0.999	0.001	604.82	516.44	0.854	0.997	0.003	866.9	851.33	0.982	1	0
ENSG00000042286.15	AIFM2	1521.8	1475.3	0.969	1	0	566.41	554.36	0.979	1	0	6.018	13.958	2.244	0.981	0.019	1008.8	1032.9	1.024	1	0
ENSG00000042304.11	C2orf83	NaN	NaN	NaN	NaN	NaN	NaN	NaN	NaN	NaN	NaN	NaN	NaN	NaN	NaN	NaN	NaN	NaN	NaN	NaN	NaN
ENSG00000042317.17	SPATA7	45.469	66.815	1.466	0.995	0.005	57.277	54.996	0.96	0.999	0.001	149.45	159.52	1.067	0.998	0.002	107.65	112.32	1.043	0.999	0.001
ENSG00000042429.12	MED17	1027.2	1110	1.081	1	0	1106.4	1145	1.035	1	0	694.09	736.63	1.061	0.999	0.001	1239.1	1379.3	1.113	0.999	0.001
ENSG00000042445.14	RETSAT	3335.9	3582.1	1.074	1	0	561.86	565.36	1.006	1	0	435.31	442.67	1.017	0.999	0.001	1380.4	1309	0.948	1	0
ENSG00000042493.16	CAPG	4095	4216.9	1.03	1	0	3049.3	2972	0.975	1	0	38.115	46.859	1.227	0.996	0.004	13.337	15.746	1.177	0.999	0.001
ENSG00000042753.11	AP2S1	3191.2	2937.7	0.921	1	0	1240.1	1223.1	0.986	1	0	1783.4	1669	0.936	0.999	0.001	4984.2	4889.6	0.981	1	0
ENSG00000042781.13	USH2A	14.847	11.854	0.802	0.999	0.001	0	1.1	4.161	0.996	0.004	0	0.997	3.741	0.99	0.01	13.337	6.298	0.484	0.995	0.005
ENSG00000042813.8	ZPBP	NaN	NaN	NaN	NaN	NaN	NaN	NaN	NaN	NaN	NaN	NaN	NaN	NaN	NaN	NaN	NaN	NaN	NaN	NaN	NaN
ENSG00000042832.12	TG	0.928	4.311	3.759	0.995	0.005	9.092	16.499	1.785	0.996	0.004	16.048	24.925	1.541	0.991	0.009	0.953	0	0.236	0.996	0.004
ENSG00000042980.13	ADAM28	169.81	223.07	1.313	0.993	0.007	0.909	6.6	5.526	0.981	0.019	0	0.997	3.741	0.99	0.01	3.811	4.199	1.095	0.998	0.002
ENSG00000043039.7	BARX2	64.956	67.892	1.045	0.999	0.001	171.83	171.59	0.999	0.999	0.001	1.003	0.997	0.996	0.995	0.005	NaN	NaN	NaN	NaN	NaN
ENSG00000043093.15	DCUN1D1	1681.4	1700.5	1.011	1	0	846.43	865.64	1.023	1	0	899.7	1033.9	1.149	0.998	0.002	2516.9	2444.8	0.971	1	0
ENSG00000043143.20	JADE2	7405	7252.6	0.979	1	0	1265.5	1187.9	0.939	1	0	1652	1506.5	0.912	0.999	0.001	3381.8	3363.3	0.995	1	0
ENSG00000043355.12	ZIC2	390.66	393.34	1.007	1	0	8.182	19.799	2.362	0.986	0.014	1718.2	1709.8	0.995	0.999	0.001	411.54	427.24	1.038	1	0
ENSG00000043462.12	LCP2	0.928	3.233	2.88	0.997	0.003	NaN	NaN	NaN	NaN	NaN	NaN	NaN	NaN	NaN	NaN	NaN	NaN	NaN	NaN	NaN
ENSG00000043514.17	TRIT1	516.86	523.74	1.013	1	0	416.39	349.77	0.84	0.998	0.002	199.6	197.4	0.989	0.998	0.002	865.94	820.88	0.948	1	0
ENSG00000043591.6	ADRB1	22.271	30.174	1.35	0.998	0.002	20.911	5.5	0.275	0.888	0.112	189.57	165.5	0.873	0.997	0.003	0	1.05	4.563	0.995	0.005
ENSG00000044012.4	GUCA2B	7.424	3.233	0.457	0.997	0.003	NaN	NaN	NaN	NaN	NaN	NaN	NaN	NaN	NaN	NaN	NaN	NaN	NaN	NaN	NaN
ENSG00000044090.8	CUL7	968.77	1010.8	1.043	1	0	915.52	996.53	1.088	1	0	765.3	761.7	0.995	0.999	0.001	2333.9	2177.1	0.933	1	0
ENSG00000044115.21	CTNNA1	1197	1403.1	1.172	0.998	0.002	9272.5	9302	1.003	1	0	6856.6	7371.8	1.075	1	0	14270	14158	0.992	1	0
ENSG00000044446.12	PHKA2	828.65	767.29	0.926	1	0	575.5	583.8	1.014	1	0	242.73	207.37	0.855	0.997	0.003	463.93	469.23	1.011	1	0
ENSG00000044459.15	CNTLN	354.47	351.32	0.991	1	0	202.74	230.98	1.139	0.999	0.001	257.77	224.32	0.87	0.997	0.003	637.31	694.92	1.09	0.999	0.001
ENSG00000044524.11	EPHA3	0.928	0	0.243	0.997	0.003	32.73	43.997	1.341	0.998	0.002	6.018	2.991	0.526	0.992	0.008	NaN	NaN	NaN	NaN	NaN
ENSG00000044574.8	HSPA5	15063	14945	0.992	1	0	9976.2	10088	1.011	1	0	14986	15237	1.017	1	0	23741	22781	0.96	1	0
ENSG00000046604.13	DSG2	5547.2	5542.4	0.999	1	0	3622.1	3672.6	1.014	1	0	3308.9	3584.2	1.083	1	0	6.668	8.398	1.248	0.998	0.002
ENSG00000046647.13	GEMIN8	32.478	35.563	1.094	0.999	0.001	110.01	76.994	0.701	0.991	0.009	152.46	108.67	0.713	0.98	0.02	125.75	145.91	1.16	0.999	0.001
ENSG00000046651.15	OFD1	411.08	391.19	0.952	1	0	580.95	615.95	1.06	1	0	348.05	337.98	0.971	0.999	0.001	409.63	413.59	1.01	1	0
ENSG00000046653.15	GPM6B	20.415	8.621	0.431	0.989	0.011	29.093	31.898	1.095	0.999	0.001	93.28	121.63	1.303	0.992	0.008	194.34	191.05	0.983	0.999	0.001
ENSG00000046774.10	MAGEC2	0.928	2.155	2.001	0.998	0.002	NaN	NaN	NaN	NaN	NaN	NaN	NaN	NaN	NaN	NaN	NaN	NaN	NaN	NaN	NaN
ENSG00000046889.19	PREX2	12.063	7.544	0.634	0.998	0.002	48.185	62.695	1.299	0.998	0.002	592.78	633.09	1.068	0.999	0.001	11.432	5.249	0.473	0.996	0.004
ENSG00000047056.16	WDR37	561.4	577.62	1.029	1	0	240.93	258.48	1.073	0.999	0.001	86.259	93.717	1.086	0.997	0.003	978.35	1060.2	1.084	1	0
ENSG00000047188.16	YTHDC2	1094	1142.3	1.044	1	0	227.29	170.49	0.75	0.99	0.01	712.14	769.68	1.081	0.999	0.001	2076.7	2127.8	1.025	1	0
ENSG00000047230.15	CTPS2	513.15	466.62	0.909	0.999	0.001	435.49	499.36	1.147	0.999	0.001	578.74	533.39	0.922	0.999	0.001	58.111	80.829	1.389	0.996	0.004
ENSG00000047249.18	ATP6V1H	1412.3	1505.5	1.066	1	0	692.78	688.55	0.994	1	0	387.16	434.69	1.123	0.998	0.002	1511.8	1507.4	0.997	1	0
ENSG00000047315.16	POLR2B	4744.4	4758.6	1.003	1	0	2775.7	2633	0.949	1	0	1421.5	1413.1	0.994	0.999	0.001	6745.5	6595.2	0.978	1	0
ENSG00000047346.12	FAM214A	506.66	583.01	1.151	0.999	0.001	316.39	329.98	1.043	0.999	0.001	220.66	190.43	0.863	0.997	0.003	360.09	340.11	0.945	0.999	0.001
ENSG00000047365.12	ARAP2	6.496	5.388	0.837	0.999	0.001	314.57	372.87	1.185	0.998	0.002	84.253	95.711	1.135	0.997	0.003	204.82	222.54	1.086	0.999	0.001
ENSG00000047410.14	TPR	4764	4962.6	1.042	1	0	3453	3583.5	1.038	1	0	4374.1	4264.1	0.975	1	0	16677	16118	0.967	1	0
ENSG00000047457.14	CP	0	3.319	12.136	0.981	0.019	98.189	105.42	1.073	0.999	0.001	8.024	14.955	1.826	0.989	0.011	4.763	6.309	1.306	0.998	0.002
ENSG00000047578.13	KIAA0556	440.75	402.97	0.914	0.999	0.001	378.17	314.58	0.832	0.998	0.002	596.79	546.35	0.916	0.999	0.001	542.02	576.3	1.063	1	0
ENSG00000047579.19	DTNBP1	297.87	238.16	0.8	0.996	0.004	363.66	295.88	0.814	0.996	0.004	254.77	242.27	0.951	0.998	0.002	395.34	370.55	0.937	0.999	0.001
ENSG00000047597.7	XK	77.947	76.514	0.982	0.999	0.001	110.92	90.193	0.814	0.998	0.002	32.096	29.91	0.933	0.997	0.003	NaN	NaN	NaN	NaN	NaN
ENSG00000047617.15	ANO2	0.928	0	0.243	0.997	0.003	50.913	58.296	1.144	0.999	0.001	52.157	49.85	0.956	0.997	0.003	4.763	0	0.058	0.947	0.053
ENSG00000047621.12	C12orf4	908.45	909.54	1.001	1	0	488.22	442.17	0.906	0.999	0.001	616.85	665.99	1.08	0.999	0.001	699.23	692.82	0.991	1	0
ENSG00000047634.15	SCML1	888.97	805.01	0.906	0.999	0.001	336.39	293.68	0.873	0.999	0.001	372.12	375.87	1.01	0.999	0.001	0	1.05	4.563	0.995	0.005
ENSG00000047644.18	WWC3	1818.8	1768.4	0.972	1	0	759.15	833.74	1.098	0.999	0.001	590.78	620.13	1.05	0.999	0.001	1138.4	1110.6	0.976	1	0
ENSG00000047648.23	ARHGAP6	154.04	146.56	0.952	0.999	0.001	120.01	134.19	1.118	0.999	0.001	931.8	921.22	0.989	0.999	0.001	1.905	1.05	0.611	0.998	0.002
ENSG00000047662.5	FAM184B	0	4.127	14.847	0.967	0.033	1.055	1.254	1.142	0.998	0.002	6.861	2.293	0.368	0.985	0.015	NaN	NaN	NaN	NaN	NaN
ENSG00000047849.21	MAP4	8640.1	8663.3	1.003	1	0	7926.9	7754.4	0.978	1	0	3654	3701.8	1.013	1	0	5846.3	5803.9	0.993	1	0
ENSG00000047932.14	GOPC	1842	1991.5	1.081	1	0	584.59	604.96	1.035	1	0	669.01	632.09	0.945	0.999	0.001	1064.1	982.54	0.923	1	0
ENSG00000047936.10	ROS1	0.928	2.155	2.001	0.998	0.002	1.818	0	0.161	0.994	0.006	NaN	NaN	NaN	NaN	NaN	NaN	NaN	NaN	NaN	NaN
ENSG00000048028.11	USP28	664.41	616.42	0.928	1	0	372.75	377.27	1.012	1	0	1291.9	1344.9	1.041	0.999	0.001	1284.1	1289.1	1.004	1	0
ENSG00000048052.21	HDAC9	130.84	145.48	1.112	0.999	0.001	1640.1	1846.8	1.126	0.999	0.001	76.229	88.732	1.163	0.996	0.004	2228.2	2413.3	1.083	1	0
ENSG00000048140.18	TSPAN17	1354.8	1314.7	0.97	1	0	1103.7	1072.4	0.972	1	0	2098.3	1912.2	0.911	0.999	0.001	2037.7	1936.7	0.95	1	0
ENSG00000048162.20	NOP16	1193.2	1181.5	0.99	1	0	942.61	970.47	1.03	1	0	667.49	724.25	1.085	0.999	0.001	1892.7	1712.7	0.905	0.999	0.001
ENSG00000048342.16	CC2D2A	322	347.01	1.078	0.999	0.001	397.3	421.27	1.06	0.999	0.001	154.46	163.51	1.058	0.998	0.002	1091.7	1134.8	1.039	1	0
ENSG00000048392.11	RRM2B	1018.9	991.44	0.973	1	0	271.84	289.28	1.064	0.999	0.001	428.29	386.83	0.903	0.998	0.002	1833.8	1643.9	0.896	0.999	0.001
ENSG00000048405.10	ZNF800	1747.3	1873	1.072	1	0	588.23	604.96	1.028	1	0	200.6	201.39	1.004	0.998	0.002	2336.8	2340.9	1.002	1	0
ENSG00000048462.11	TNFRSF17	NaN	NaN	NaN	NaN	NaN	0	1.1	4.161	0.996	0.004	NaN	NaN	NaN	NaN	NaN	NaN	NaN	NaN	NaN	NaN
ENSG00000048471.14	SNX29	380.46	445.07	1.17	0.999	0.001	277.29	309.08	1.115	0.999	0.001	561.69	523.42	0.932	0.999	0.001	6114	5725.2	0.936	1	0
ENSG00000048540.15	LMO3	37.118	16.165	0.44	0.954	0.046	62.732	61.595	0.982	0.999	0.001	39.118	54.835	1.398	0.991	0.009	4.763	8.398	1.719	0.998	0.002
ENSG00000048544.6	MRPS10	2053.5	1952.7	0.951	1	0	1394.6	1306.7	0.937	1	0	709.13	647.05	0.913	0.999	0.001	1743.3	1739.4	0.998	1	0
ENSG00000048545.14	GUCA1A	NaN	NaN	NaN	NaN	NaN	NaN	NaN	NaN	NaN	NaN	NaN	NaN	NaN	NaN	NaN	NaN	NaN	NaN	NaN	NaN
ENSG00000048649.13	RSF1	2194.1	2363.9	1.077	1	0	2487.5	2578.7	1.037	1	0	1434.3	1463.6	1.02	0.999	0.001	3502.2	3264.7	0.932	1	0
ENSG00000048707.15	VPS13D	1724.1	1587.4	0.921	1	0	968.25	866.74	0.895	0.999	0.001	920.77	814.54	0.885	0.998	0.002	2454	2253.8	0.918	1	0
ENSG00000048740.18	CELF2	3.712	0	0.074	0.979	0.021	508.22	536.76	1.056	1	0	63.19	75.772	1.198	0.996	0.004	2.858	9.448	3.09	0.99	0.01
ENSG00000048828.17	FAM120A	10630	10437	0.982	1	0	5801.9	5751	0.991	1	0	2378.9	2569.7	1.08	0.999	0.001	9975	9877.9	0.99	1	0
ENSG00000048991.16	R3HDM1	2391.3	2277.1	0.952	1	0	1161.9	1168.1	1.005	1	0	557.68	557.32	0.999	0.999	0.001	2531.1	2488.9	0.983	1	0
ENSG00000049089.15	COL9A2	77.019	52.805	0.687	0.995	0.005	123.65	127.59	1.032	0.999	0.001	4.012	2.991	0.767	0.995	0.005	0	3.149	11.688	0.98	0.02
ENSG00000049130.16	KITLG	29.694	42.029	1.411	0.998	0.002	724.6	762.24	1.052	1	0	6374.2	5491.4	0.862	0.999	0.001	690.66	678.12	0.982	1	0
ENSG00000049167.14	ERCC8	219.29	219.64	1.002	1	0	117.5	149.54	1.272	0.997	0.003	220.05	219.05	0.995	0.998	0.002	650.37	637.23	0.98	1	0
ENSG00000049192.15	ADAMTS6	370.25	377.18	1.019	1	0	50.004	56.096	1.121	0.999	0.001	1.003	5.982	4.643	0.966	0.034	107.65	176.35	1.637	0.681	0.319
ENSG00000049239.12	H6PD	781.33	786.69	1.007	1	0	1181	1154.9	0.978	1	0	1100.3	1230.3	1.118	0.999	0.001	2537.8	2462.7	0.97	1	0
ENSG00000049245.13	VAMP3	2226.1	2255.5	1.013	1	0	2070.2	2085.4	1.007	1	0	995.99	1049.8	1.054	0.999	0.001	3080.8	3046.3	0.989	1	0
ENSG00000049246.14	PER3	4.64	9.699	2.025	0.997	0.003	445.49	540.06	1.212	0.997	0.003	265.8	313.06	1.178	0.997	0.003	159.09	182.59	1.147	0.999	0.001
ENSG00000049247.13	UTS2	NaN	NaN	NaN	NaN	NaN	2.728	8.799	2.974	0.992	0.008	NaN	NaN	NaN	NaN	NaN	NaN	NaN	NaN	NaN	NaN
ENSG00000049249.8	TNFRSF9	31.55	34.485	1.092	0.999	0.001	140.01	149.59	1.068	0.999	0.001	112.34	69.79	0.622	0.928	0.072	6.668	4.199	0.645	0.998	0.002
ENSG00000049283.18	EPN3	22.456	10.777	0.487	0.993	0.007	20.911	14.299	0.689	0.998	0.002	5.015	3.988	0.809	0.995	0.005	20.958	16.796	0.804	0.999	0.001
ENSG00000049323.16	LTBP1	1890.2	1936.5	1.025	1	0	861.88	955.83	1.109	0.999	0.001	375.13	418.74	1.116	0.998	0.002	0.953	2.099	1.92	0.998	0.002
ENSG00000049449.9	RCN1	4514.9	4316.7	0.956	1	0	6949.8	6961.3	1.002	1	0	4336.9	4845.3	1.117	0.999	0.001	7442.1	7584.8	1.019	1	0
ENSG00000049540.17	ELN	0.928	1.078	1.122	0.998	0.002	32.73	17.599	0.543	0.99	0.01	28.084	19.94	0.714	0.994	0.006	NaN	NaN	NaN	NaN	NaN
ENSG00000049541.11	RFC2	2010.8	1887	0.938	1	0	1417.4	1423.3	1.004	1	0	410.23	377.86	0.921	0.998	0.002	3055.1	2958.1	0.968	1	0
ENSG00000049618.23	ARID1B	3333.1	3128.2	0.939	1	0	1953	1781.9	0.912	1	0	1408.8	1281.7	0.91	0.999	0.001	1589.5	1440.6	0.906	0.999	0.001
ENSG00000049656.14	CLPTM1L	5964.8	5871.1	0.984	1	0	2259.3	2214.1	0.98	1	0	2595.8	2701.9	1.041	1	0	6842.8	6792.8	0.993	1	0
ENSG00000049759.18	NEDD4L	2271.6	2154.2	0.948	1	0	1201	1224.9	1.02	1	0	929.8	752.91	0.81	0.995	0.005	19.053	19.945	1.046	0.999	0.001
ENSG00000049768.15	FOXP3	4.64	11.854	2.461	0.994	0.006	3.464	5.5	1.534	0.998	0.002	2.006	1.994	0.995	0.995	0.005	6.668	8.398	1.248	0.998	0.002
ENSG00000049769.14	PPP1R3F	110.61	100.04	0.905	0.999	0.001	181.79	181.46	0.998	0.999	0.001	32.096	32.781	1.021	0.997	0.003	427.42	379.74	0.889	0.999	0.001
ENSG00000049860.14	HEXB	1133.6	1149.2	1.014	1	0	932.98	716.17	0.768	0.965	0.035	911.43	1112.4	1.221	0.996	0.004	9156.2	8989.2	0.982	1	0
ENSG00000049883.15	PTCD2	833.29	858.89	1.031	1	0	250.02	260.68	1.043	0.999	0.001	329.99	321.03	0.973	0.998	0.002	1584.2	1465.4	0.925	1	0
ENSG00000050030.15	NEXMIF	0.928	0	0.243	0.997	0.003	6.364	6.6	1.035	0.999	0.001	62.187	52.841	0.851	0.996	0.004	NaN	NaN	NaN	NaN	NaN
ENSG00000050130.18	JKAMP	788.75	863.2	1.094	1	0	364.57	359.67	0.987	1	0	357.07	414.75	1.161	0.997	0.003	1136.5	1207.2	1.062	1	0
ENSG00000050165.18	DKK3	83.524	80.684	0.966	0.999	0.001	1100.2	1025.5	0.932	1	0	761.47	859.69	1.129	0.998	0.002	58.749	61.314	1.044	0.999	0.001
ENSG00000050327.15	ARHGEF5	499.45	481.98	0.965	1	0	1652.7	1500.9	0.908	1	0	1400.3	1028.5	0.735	0.964	0.036	93.101	89.342	0.96	0.999	0.001
ENSG00000050344.9	NFE2L3	2641.8	2803	1.061	1	0	1141	1113.1	0.976	1	0	874.63	1107.7	1.266	0.992	0.008	4857.5	4961	1.021	1	0
ENSG00000050393.11	MCUR1	1316.7	1294.3	0.983	1	0	954.62	984.43	1.031	1	0	750.26	661.01	0.881	0.998	0.002	1819.5	1758.3	0.966	1	0
ENSG00000050405.13	LIMA1	7783.6	8042.5	1.033	1	0	628.23	598.36	0.952	1	0	598.8	629.1	1.051	0.999	0.001	882.14	900.66	1.021	1	0
ENSG00000050426.16	LETMD1	1983	2104.7	1.061	1	0	879.16	884.33	1.006	1	0	429.29	437.68	1.02	0.999	0.001	823.07	797.79	0.969	1	0
ENSG00000050438.17	SLC4A8	6.496	6.466	0.996	0.999	0.001	160.92	182.59	1.134	0.999	0.001	102.31	110.67	1.081	0.997	0.003	68.59	67.182	0.98	0.999	0.001
ENSG00000050555.18	LAMC3	NaN	NaN	NaN	NaN	NaN	125.46	117.69	0.938	0.999	0.001	394.19	569.28	1.444	0.888	0.112	6.668	3.149	0.495	0.997	0.003
ENSG00000050628.20	PTGER3	0.928	0	0.243	0.997	0.003	0	3.3	10.482	0.982	0.018	8.024	12.961	1.589	0.993	0.007	0.953	1.05	1.078	0.998	0.002
ENSG00000050730.16	TNIP3	1.856	0	0.138	0.994	0.006	5.455	16.499	2.903	0.977	0.023	NaN	NaN	NaN	NaN	NaN	1035.5	1018.2	0.983	1	0
ENSG00000050748.17	MAPK9	1944	1933.3	0.994	1	0	1583.8	1662	1.049	1	0	955.87	1024.9	1.072	0.999	0.001	2288.2	2244.3	0.981	1	0
ENSG00000050767.17	COL23A1	2.784	0	0.097	0.988	0.012	369.12	420.17	1.138	0.999	0.001	89.268	76.769	0.861	0.996	0.004	0	1.05	4.563	0.995	0.005
ENSG00000050820.17	BCAR1	8593.6	8101	0.943	1	0	2269.8	2172.1	0.957	1	0	3573.3	3230.3	0.904	0.999	0.001	33548	32804	0.978	1	0
ENSG00000051009.10	FAM160A2	460.26	503.27	1.093	0.999	0.001	250.02	267.28	1.069	0.999	0.001	739.22	729.8	0.987	0.999	0.001	528.71	532.21	1.007	1	0
ENSG00000051108.15	HERPUD1	1912.5	1948.4	1.019	1	0	481.85	456.47	0.947	1	0.001	1572.7	1572.3	1	0.999	0.001	1748.1	1834.9	1.05	1	0
ENSG00000051128.19	HOMER3	685.23	749.65	1.094	1	0.001	1379.6	1330	0.964	1	0	251.76	282.15	1.121	0.998	0.002	1644.7	1915.1	1.164	0.998	0.002
ENSG00000051180.17	RAD51	759.98	4097.2	5.39	0	1	426.4	5454.5	12.783	0	1	243.73	1628.1	6.671	0	1	620.16	6454.7	10.404	0	1
ENSG00000051341.14	POLQ	1296.3	1316.9	1.016	1	0	715.51	731.45	1.022	1	0	702.11	770.68	1.098	0.999	0.001	2103.4	2262.2	1.076	1	0
ENSG00000051382.8	PIK3CB	2210.4	2107.9	0.954	1	0	679.14	718.25	1.058	1	0	723.17	698.89	0.966	0.999	0.001	3079.9	2775.5	0.901	1	0
ENSG00000051523.11	CYBA	3812	3744.9	0.982	1	0	2564.7	2408.8	0.939	1	0	3086.3	2571.2	0.833	0.998	0.002	753.53	779.94	1.035	1	0
ENSG00000051596.9	THOC3	1073.8	1023.1	0.953	1	0	1840.9	1865.5	1.013	1	0	3756	3755.1	1	1	0	3164.4	2952.8	0.933	1	0
ENSG00000051620.11	HEBP2	1229.5	1133.7	0.922	1	0	505.49	448.77	0.888	0.999	0.001	342.03	305.08	0.892	0.998	0.002	694.47	678.12	0.976	1	0
ENSG00000051825.15	MPHOSPH9	2753.2	2695.2	0.979	1	0	561.86	580.76	1.034	1	0	1046.1	1088.7	1.041	0.999	0.001	1793.8	1821.3	1.015	1	0
ENSG00000052126.14	PLEKHA5	1572.9	1574.5	1.001	1	0	502.76	498.26	0.991	1	0	1237.7	1135.6	0.918	0.999	0.001	317.23	293.92	0.927	0.999	0.001
ENSG00000052344.16	PRSS8	2.784	1.078	0.446	0.998	0.002	73.642	83.594	1.135	0.999	0.001	1.003	2.991	2.455	0.991	0.009	0.953	2.099	1.92	0.998	0.002
ENSG00000052723.11	SIKE1	1256.4	1243.6	0.99	1	0	1038.3	1170.3	1.127	0.999	0.001	839.52	911.25	1.085	0.999	0.001	10833	10048	0.928	1	0
ENSG00000052749.13	RRP12	3181.4	3091.8	0.972	1	0	1501.9	1413.4	0.941	1	0	604.82	545.36	0.902	0.998	0.002	3613.3	3540.7	0.98	1	0
ENSG00000052795.13	FNIP2	2550.9	2476.5	0.971	1	0	257.29	309.08	1.201	0.998	0.002	748.25	910.26	1.216	0.996	0.004	648.74	642.43	0.99	1	0
ENSG00000052802.13	MSMO1	2192.7	2227.5	1.016	1	0	2353.8	2383.5	1.013	1	0	1442.3	1418.7	0.984	0.999	0.001	2008.1	2032.3	1.012	1	0
ENSG00000052841.15	TTC17	2272.5	2206	0.971	1	0	947.34	906.33	0.957	1	0	1261.8	1526.4	1.21	0.997	0.003	2617.8	2735.6	1.045	1	0
ENSG00000052850.8	ALX4	15.775	4.311	0.287	0.967	0.033	NaN	NaN	NaN	NaN	NaN	39.118	21.934	0.565	0.973	0.027	5.716	4.199	0.748	0.998	0.002
ENSG00000053108.17	FSTL4	33.406	24.786	0.744	0.998	0.002	1.818	0	0.161	0.994	0.006	2.006	2.991	1.416	0.995	0.005	8.574	7.348	0.862	0.999	0.001
ENSG00000053254.15	FOXN3	651.19	619.29	0.951	1	0	554.61	626.95	1.13	0.999	0.001	1086.1	1058.5	0.975	0.999	0.001	772.81	669.51	0.866	0.998	0.002
ENSG00000053328.8	METTL24	NaN	NaN	NaN	NaN	NaN	0	1.1	4.161	0.996	0.004	0	0.997	3.741	0.99	0.01	NaN	NaN	NaN	NaN	NaN
ENSG00000053371.12	AKR7A2	1068.1	941.87	0.882	0.999	0.001	1046.4	907.43	0.867	0.999	0.001	751.26	696.9	0.928	0.999	0.001	1053.6	1005.6	0.954	1	0
ENSG00000053372.5	MRTO4	2769.9	2615.5	0.944	1	0	2802	2684.9	0.958	1	0	1050.2	1042.9	0.993	0.999	0.001	3158.9	3211.1	1.017	1	0
ENSG00000053438.11	NNAT	63.1	62.504	0.991	0.999	0.001	2.728	3.3	1.186	0.998	0.002	16.048	7.976	0.508	0.986	0.014	26.674	33.591	1.257	0.999	0.001
ENSG00000053501.13	USE1	509.44	535.59	1.051	1	0	479.13	404.77	0.845	0.998	0.002	165.5	161.51	0.976	0.998	0.002	257.21	269.78	1.049	0.999	0.001
ENSG00000053524.12	MCF2L2	45.051	45.197	1.003	0.999	0.001	35.003	25.881	0.742	0.998	0.002	24.855	23.599	0.95	0.997	0.003	29.532	32.541	1.101	0.999	0.001
ENSG00000053702.15	NRIP2	53.821	58.193	1.081	0.999	0.001	21.82	31.898	1.455	0.997	0.003	31.093	16.949	0.55	0.977	0.023	59.063	68.232	1.155	0.999	0.001
ENSG00000053747.16	LAMA3	618.01	769.45	1.245	0.99	0.01	8442.4	9117.2	1.08	1	0	158.48	123.63	0.781	0.993	0.007	17.147	23.094	1.341	0.998	0.002
ENSG00000053770.12	AP5M1	1309.3	1369.7	1.046	1	0	279.11	328.88	1.178	0.998	0.002	605.82	674.96	1.114	0.998	0.002	803.07	789.39	0.983	1	0
ENSG00000053900.10	ANAPC4	724.72	713.41	0.984	1	0	336.39	280.48	0.834	0.998	0.002	219.66	173.48	0.79	0.993	0.007	867.85	851.33	0.981	1	0
ENSG00000053918.17	KCNQ1	0.928	0	0.243	0.997	0.003	2.728	0	0.113	0.99	0.01	5.015	3.988	0.809	0.995	0.005	NaN	NaN	NaN	NaN	NaN
ENSG00000054116.12	TRAPPC3	784.11	741.43	0.946	1	0	891.88	879.94	0.987	1	0	315.95	319.04	1.01	0.999	0.001	1430.9	1375.1	0.961	1	0
ENSG00000054118.15	THRAP3	5934.2	5843	0.985	1	0	3388.4	3322.9	0.981	1	0	2154.5	2265.2	1.051	0.999	0.001	8407.9	8176.3	0.972	1	0
ENSG00000054148.17	PHPT1	586.46	586.24	1	1	0	1283.7	1324.3	1.032	1	0	826.48	796.6	0.964	0.999	0.001	701.14	643.48	0.918	0.999	0.001
ENSG00000054179.12	ENTPD2	5.568	8.621	1.521	0.998	0.002	24.547	19.799	0.809	0.999	0.001	NaN	NaN	NaN	NaN	NaN	0.953	0	0.236	0.996	0.004
ENSG00000054219.11	LY75	0	2.155	8.231	0.992	0.008	66.096	59.561	0.902	0.999	0.001	0	0.997	3.741	0.99	0.01	1.905	1.05	0.611	0.998	0.002
ENSG00000054267.22	ARID4B	913.09	980.67	1.074	1	0	844.92	894.89	1.059	1	0	1098.3	1157.5	1.054	0.999	0.001	2447.3	2327.2	0.951	1	0
ENSG00000054277.14	OPN3	322.94	256.99	0.796	0.995	0.005	222.11	219.35	0.988	0.999	0.001	386.4	414.69	1.073	0.998	0.002	783.07	683.38	0.873	0.999	0.001
ENSG00000054282.16	SDCCAG8	222.68	189.53	0.851	0.999	0.001	254.23	255.72	1.006	0.999	0.001	208.43	177.48	0.852	0.997	0.003	217.32	230.15	1.059	0.999	0.001
ENSG00000054356.14	PTPRN	508.51	495.72	0.975	1	0	2.728	0	0.113	0.99	0.01	1.003	0	0.266	0.99	0.01	1.905	2.099	1.088	0.998	0.002
ENSG00000054392.13	HHAT	16.703	22.631	1.349	0.999	0.001	59.095	60.496	1.024	0.999	0.001	147.44	135.59	0.92	0.998	0.002	277.22	256.13	0.924	0.999	0.001
ENSG00000054523.17	KIF1B	3394.7	3308.3	0.975	1	0	2368.1	2271.3	0.959	1	0	2035.1	1987	0.976	0.999	0.001	3114.1	2882.5	0.926	1	0
ENSG00000054598.9	FOXC1	633.78	712.33	1.124	0.999	0.001	61.823	51.696	0.837	0.999	0.001	373.12	467.59	1.253	0.993	0.007	557.29	543.76	0.976	1	0
ENSG00000054611.14	TBC1D22A	650.49	673.53	1.035	1	0	271.84	288.18	1.06	0.999	0.001	249.75	248.25	0.994	0.998	0.002	647.79	704.36	1.087	0.999	0.001
ENSG00000054654.16	SYNE2	26.91	20.475	0.764	0.999	0.001	1378.3	1169.2	0.848	0.998	0.002	5361.1	4027.9	0.751	0.987	0.013	1942.4	1791.9	0.923	1	0
ENSG00000054690.14	PLEKHH1	245.13	254.77	1.039	1	0	85.461	71.495	0.837	0.999	0.001	439.32	384.09	0.874	0.998	0.002	38.267	51.783	1.351	0.998	0.002
ENSG00000054793.14	ATP9A	3100.2	2911.8	0.939	1	0	1837.4	1831.4	0.997	1	0	7533.6	9486.4	1.259	0.998	0.002	2063.4	2196	1.064	1	0
ENSG00000054796.13	SPO11	NaN	NaN	NaN	NaN	NaN	NaN	NaN	NaN	NaN	NaN	NaN	NaN	NaN	NaN	NaN	NaN	NaN	NaN	NaN	NaN
ENSG00000054803.4	CBLN4	0	2.155	8.231	0.992	0.008	NaN	NaN	NaN	NaN	NaN	5.015	3.988	0.809	0.995	0.005	NaN	NaN	NaN	NaN	NaN
ENSG00000054938.15	CHRDL2	NaN	NaN	NaN	NaN	NaN	0.909	0	0.277	0.997	0.003	0	0.997	3.741	0.99	0.01	0.953	0	0.236	0.996	0.004
ENSG00000054965.10	FAM168A	2291.1	2096	0.915	1	0	2433.8	2380.2	0.978	1	0	1923.8	1826.5	0.949	0.999	0.001	1418.5	1474.9	1.04	1	0
ENSG00000054967.13	RELT	949.28	979.59	1.032	1	0	939.16	1093.3	1.164	0.999	0.001	354.06	290.13	0.82	0.995	0.005	962.16	984.64	1.023	1	0
ENSG00000054983.17	GALC	334.06	327.61	0.981	1	0	149.1	159.49	1.07	0.999	0.001	918.76	990.01	1.078	0.999	0.001	687.8	659.23	0.958	1	0
ENSG00000055044.11	NOP58	3865.4	4040.7	1.045	1	0	2797.4	2865.2	1.024	1	0	1556.7	1612	1.036	0.999	0.001	2504.5	2445.8	0.977	1	0
ENSG00000055070.17	SZRD1	4467.1	4549.5	1.019	1	0	7011.5	7344	1.047	1	0	2446.9	2435.5	0.995	1	0	6785.3	6644.4	0.979	1	0
ENSG00000055118.15	KCNH2	187.44	170.27	0.909	0.999	0.001	247.29	203.49	0.823	0.998	0.002	39.118	40.877	1.045	0.997	0.003	2.858	13.646	4.422	0.936	0.064
ENSG00000055130.17	CUL1	3942.8	3985.2	1.011	1	0	3230.2	3174.4	0.983	1	0	787.37	804.57	1.022	0.999	0.001	3829.8	3645.6	0.952	1	0
ENSG00000055147.19	FAM114A2	653.27	622.89	0.954	1	0	347.3	342.07	0.985	0.999	0.001	279.84	219.34	0.784	0.992	0.008	840.22	849.23	1.011	1	0
ENSG00000055163.20	CYFIP2	206.93	171.35	0.828	0.998	0.002	300.02	282.68	0.942	0.999	0.001	919.77	771.67	0.839	0.997	0.003	20.005	13.646	0.687	0.998	0.002
ENSG00000055208.19	TAB2	2196.4	2132.7	0.971	1	0	1348.3	1437.6	1.066	1	0	1446.3	1417.7	0.98	0.999	0.001	1262.2	1221.9	0.968	1	0
ENSG00000055211.14	GINM1	267.25	293.12	1.097	0.999	0.001	326.39	336.58	1.031	0.999	0.001	564.7	637.08	1.128	0.998	0.002	290.55	267.68	0.921	0.999	0.001
ENSG00000055332.18	EIF2AK2	3558.9	3383.3	0.951	1	0	2140.2	2259.2	1.056	1	0	812.44	803.58	0.989	0.999	0.001	5861.9	5854.5	0.999	1	0
ENSG00000055483.19	USP36	2155.6	2186.6	1.014	1	0	1638.3	1610.3	0.983	1	0	1182.6	1168.5	0.988	0.999	0.001	2633.1	2803.8	1.065	1	0
ENSG00000055609.18	KMT2C	6388.9	6048.9	0.947	1	0	1710.1	1588.3	0.929	1	0	720.17	669.98	0.93	0.999	0.001	4072.5	3746.5	0.92	1	0
ENSG00000055732.13	MCOLN3	6.496	2.155	0.361	0.996	0.004	202.74	185.89	0.917	0.999	0.001	134.4	144.56	1.075	0.998	0.002	4.763	3.149	0.681	0.998	0.002
ENSG00000055813.6	CCDC85A	2.784	0	0.097	0.988	0.012	11.819	7.699	0.661	0.998	0.002	28.084	58.902	2.083	0.767	0.233	0	2.099	8.126	0.99	0.01
ENSG00000055917.15	PUM2	5310.6	5406.6	1.018	1	0	1171	1308.9	1.118	0.999	0.001	1838.5	1889.3	1.028	0.999	0.001	4516.4	4616.7	1.022	1	0
ENSG00000055950.16	MRPL43	1137	1100.3	0.968	1	0	1097.4	1068	0.973	1	0	536.8	545.36	1.016	0.999	0.001	737.34	734.81	0.997	1	0
ENSG00000055955.17	ITIH4	1.856	1.078	0.639	0.998	0.002	NaN	NaN	NaN	NaN	NaN	13.34	20.498	1.522	0.993	0.007	0.953	3.338	2.913	0.996	0.004
ENSG00000055957.11	ITIH1	NaN	NaN	NaN	NaN	NaN	NaN	NaN	NaN	NaN	NaN	0	1.994	6.481	0.98	0.02	NaN	NaN	NaN	NaN	NaN
ENSG00000056050.7	HPF1	615.22	634.74	1.032	1	0	1129.2	1196.7	1.06	1	0	268.81	257.22	0.957	0.998	0.002	635.41	606.74	0.955	1	0
ENSG00000056097.16	ZFR	5673.4	5814	1.025	1	0	2069.2	1974.4	0.954	1	0	3892.7	3861.4	0.992	1	0	5233.8	5241.3	1.001	1	0
ENSG00000056277.16	ZNF280C	576.25	590.56	1.025	1	0	223.65	233.18	1.043	0.999	0.001	349.05	348.95	1	0.999	0.001	783.06	748.45	0.956	1	0
ENSG00000056291.17	NPFFR2	NaN	NaN	NaN	NaN	NaN	NaN	NaN	NaN	NaN	NaN	NaN	NaN	NaN	NaN	NaN	0.953	1.05	1.078	0.998	0.002
ENSG00000056487.16	PHF21B	NaN	NaN	NaN	NaN	NaN	0	3.3	10.482	0.982	0.018	40.121	25.922	0.649	0.988	0.012	423.92	477.62	1.127	0.999	0.001
ENSG00000056558.11	TRAF1	49.181	48.495	0.986	0.999	0.001	126.37	167.19	1.322	0.994	0.006	82.247	49.85	0.608	0.947	0.053	44.774	52.486	1.171	0.999	0.001
ENSG00000056586.16	RC3H2	2702.2	2641.3	0.977	1	0	1434.7	1483.8	1.034	1	0	1569.7	1546.3	0.985	0.999	0.001	3781.9	3600.6	0.952	1	0
ENSG00000056736.10	IL17RB	428.71	372.87	0.87	0.999	0.001	83.643	91.293	1.091	0.999	0.001	40.121	30.907	0.772	0.995	0.005	30.484	24.144	0.794	0.999	0.001
ENSG00000056972.20	TRAF3IP2	751.63	701.55	0.933	1	0	360.03	333.28	0.926	0.999	0.001	23.069	28.913	1.249	0.995	0.005	72.4	59.834	0.827	0.999	0.001
ENSG00000056998.20	GYG2	177.24	137.94	0.779	0.997	0.003	40.003	36.297	0.908	0.999	0.001	155.47	199.4	1.282	0.992	0.008	0.953	1.05	1.078	0.998	0.002
ENSG00000057019.16	DCBLD2	13624	13497	0.991	1	0	19371	19593	1.012	1	0	1973.9	2332	1.181	0.998	0.002	778.3	755.8	0.971	1	0
ENSG00000057149.16	SERPINB3	NaN	NaN	NaN	NaN	NaN	NaN	NaN	NaN	NaN	NaN	NaN	NaN	NaN	NaN	NaN	0.953	0	0.236	0.996	0.004
ENSG00000057252.13	SOAT1	2499.9	2276	0.91	1	0	1267.4	1470.6	1.16	0.999	0.001	680.04	718.83	1.057	0.999	0.001	3728.6	3861.9	1.036	1	0
ENSG00000057294.14	PKP2	2345.8	2118.7	0.903	1	0	2822	2590.3	0.918	1	0	358.08	246.26	0.688	0.914	0.086	5.716	0	0.049	0.905	0.095
ENSG00000057468.7	MSH4	11.135	4.311	0.403	0.995	0.005	NaN	NaN	NaN	NaN	NaN	14.042	8.973	0.648	0.993	0.007	2.858	5.249	1.758	0.998	0.002
ENSG00000057593.13	F7	5.568	6.466	1.153	0.999	0.001	NaN	NaN	NaN	NaN	NaN	0	0.997	3.741	0.99	0.01	NaN	NaN	NaN	NaN	NaN
ENSG00000057608.17	GDI2	11417	11102	0.972	1	0	3596.6	3740.8	1.04	1	0	2927.8	2929.2	1.001	1	0	9174.8	9339.4	1.018	1	0
ENSG00000057657.17	PRDM1	159.61	195.06	1.222	0.998	0.002	12.728	2.2	0.195	0.928	0.072	3.009	0	0.108	0.961	0.039	307.7	340.11	1.105	0.999	0.001
ENSG00000057663.16	ATG5	914.95	932.17	1.019	1	0	504.58	509.26	1.009	1	0	425.28	527.41	1.24	0.994	0.006	727.81	686.52	0.943	1	0
ENSG00000057704.13	TMCC3	171.67	185.36	1.08	0.999	0.001	440.94	430.07	0.975	1	0	45.136	42.871	0.95	0.997	0.003	581.11	695.97	1.198	0.997	0.003
ENSG00000057757.10	PITHD1	1248.1	1181.1	0.946	1	0	1161.9	1080.1	0.93	1	0	572.72	506.47	0.884	0.998	0.002	990.74	1015.1	1.025	1	0
ENSG00000057935.13	MTA3	797.1	781.3	0.98	1	0	753.69	798.54	1.06	1	0	441.33	501.49	1.136	0.998	0.002	1120.3	1120.1	1	1	0
ENSG00000058056.9	USP13	1246.2	1316.9	1.057	1	0	1201	1207.7	1.006	1	0	1123.4	1227.3	1.093	0.999	0.001	2668.3	2742.9	1.028	1	0
ENSG00000058063.16	ATP11B	1745.9	1705.3	0.977	1	0	989.89	973.43	0.983	1	0	1262.8	1452.3	1.15	0.999	0.001	2969.2	2953.5	0.995	1	0
ENSG00000058085.15	LAMC2	5322.7	6240.7	1.173	0.999	0.001	15021	15809	1.053	1	0	62.187	45.862	0.739	0.992	0.008	50.49	40.939	0.812	0.999	0.001
ENSG00000058091.17	CDK14	2437.7	2149.9	0.882	0.999	0.001	1247.4	1362.8	1.093	1	0	450.35	410.76	0.912	0.998	0.002	1550.9	1586.1	1.023	1	0
ENSG00000058262.10	SEC61A1	10623	10296	0.969	1	0	7532.4	7492.6	0.995	1	0	5187.6	6095.6	1.175	0.999	0.001	18952	19086	1.007	1	0
ENSG00000058272.19	PPP1R12A	4878.6	4910.4	1.007	1	0	1942.7	2047.7	1.054	1	0	966.38	1144.2	1.184	0.998	0.002	2545.8	2453.8	0.964	1	0
ENSG00000058335.15	RASGRF1	1.856	2.155	1.139	0.999	0.001	3.637	7.699	2.02	0.997	0.003	2.006	2.991	1.416	0.995	0.005	NaN	NaN	NaN	NaN	NaN
ENSG00000058404.20	CAMK2B	1.856	4.311	2.14	0.998	0.002	39.094	26.398	0.678	0.997	0.003	71.214	55.832	0.785	0.994	0.006	54.3	51.436	0.948	0.999	0.001
ENSG00000058453.17	CROCC	411.08	419.21	1.02	1	0	220.93	250.78	1.135	0.999	0.001	229.69	196.41	0.855	0.997	0.003	269.59	267.68	0.993	0.999	0.001
ENSG00000058600.16	POLR3E	1572.2	1549.2	0.985	1	0	922.98	864.48	0.937	1	0	959.74	860.78	0.897	0.999	0.001	2190	2189.8	1	1	0
ENSG00000058668.14	ATP2B4	1400.3	1606.8	1.148	0.999	0.001	2901.1	2922.5	1.007	1	0	529.59	548.35	1.035	0.999	0.001	16320	17031	1.044	1	0
ENSG00000058673.16	ZC3H11A	3242.6	3280.5	1.012	1	0	2546.9	2685.8	1.055	1	0	2295.4	2219.4	0.967	1	0	6520.2	6575.8	1.009	1	0
ENSG00000058729.11	RIOK2	761.84	793.15	1.041	1	0	243.65	271.68	1.115	0.999	0.001	441.33	456.62	1.035	0.999	0.001	1797.6	1744.6	0.971	1	0
ENSG00000058799.15	YIPF1	275.6	312.52	1.134	0.999	0.001	103.64	96.793	0.934	0.999	0.001	103.31	129.61	1.254	0.994	0.006	354.38	309.67	0.874	0.999	0.001
ENSG00000058804.12	NDC1	4798.4	4445.3	0.926	1	0	1413.7	1297.9	0.918	1	0	787.37	829.5	1.054	0.999	0.001	3988.7	4119.1	1.033	1	0
ENSG00000058866.15	DGKG	72.379	70.048	0.968	0.999	0.001	0.909	0	0.277	0.997	0.003	6.018	8.973	1.463	0.994	0.006	3.811	1.05	0.327	0.996	0.004
ENSG00000059122.16	FLYWCH1	783.18	824.41	1.053	1	0	757.33	665.45	0.879	0.999	0.001	1177.5	1171.5	0.995	0.999	0.001	1504.2	1534.7	1.02	1	0
ENSG00000059145.18	UNKL	441.98	417.45	0.945	1	0	307.88	326.57	1.061	0.999	0.001	422.56	497.47	1.177	0.997	0.003	827.61	865.81	1.046	1	0
ENSG00000059377.17	TBXAS1	102.07	109.92	1.077	0.999	0.001	20.001	18.699	0.936	0.999	0.001	80.241	73.778	0.92	0.997	0.003	0.953	1.05	1.078	0.998	0.002
ENSG00000059378.12	PARP12	791.53	870.75	1.1	0.999	0.001	681.87	635.75	0.932	1	0	177.53	159.52	0.899	0.997	0.003	705.9	740.05	1.048	1	0
ENSG00000059573.9	ALDH18A1	3541	3410.8	0.963	1	0	2986.6	2750.9	0.921	1	0	1257.8	1302.1	1.035	0.999	0.001	2396.8	2455.3	1.024	1	0
ENSG00000059588.10	TARBP1	727.51	726.34	0.998	1	0	580.04	593.96	1.024	1	0	692.08	669.98	0.968	0.999	0.001	1297.5	1284.9	0.99	1	0
ENSG00000059691.12	GATB	511.25	548.4	1.073	1	0	368.21	338.78	0.92	0.999	0.001	195.36	264.2	1.352	0.981	0.019	897.59	909.09	1.013	1	0
ENSG00000059728.11	MXD1	1838.4	2091	1.137	0.999	0.001	204.68	248.58	1.214	0.998	0.002	333.04	291.19	0.874	0.997	0.003	837.38	854.54	1.021	1	0
ENSG00000059758.8	CDK17	1315.8	1273.8	0.968	1	0	1048.3	1154.9	1.102	0.999	0.001	653.97	656.02	1.003	0.999	0.001	2625.5	2675.7	1.019	1	0
ENSG00000059769.20	DNAJC25	424.36	464.09	1.094	0.999	0.001	257.46	266.03	1.033	0.999	0.001	195.91	220.46	1.125	0.997	0.003	340.58	291.99	0.857	0.998	0.002
ENSG00000059804.16	SLC2A3	292.3	323.3	1.106	0.999	0.001	70.914	82.494	1.163	0.999	0.001	2.006	2.991	1.416	0.995	0.005	4016.2	3739.1	0.931	1	0
ENSG00000059915.17	PSD	32.673	22.685	0.697	0.998	0.002	15.456	24.429	1.568	0.997	0.003	10.602	12.961	1.215	0.996	0.004	22.863	26.652	1.164	0.999	0.001
ENSG00000060069.16	CTDP1	901.03	844.88	0.938	1	0	446.4	388.27	0.87	0.999	0.001	528.59	480.55	0.909	0.998	0.002	1513.7	1457	0.963	1	0
ENSG00000060138.13	YBX3	5069.3	4867.8	0.96	1	0	3297.5	3177.7	0.964	1	0	6652	6364.8	0.957	1	0	8166	7593.7	0.93	1	0
ENSG00000060140.9	STYK1	2.784	8.621	2.894	0.994	0.006	91.825	73.695	0.803	0.998	0.002	38.115	39.88	1.046	0.997	0.003	26.674	39.889	1.49	0.997	0.003
ENSG00000060237.17	WNK1	12002	11869	0.989	1	0	5014	4923.2	0.982	1	0	9255.8	8983.9	0.971	1	0	8873.8	8543.7	0.963	1	0
ENSG00000060303.5	RPS17P5	NaN	NaN	NaN	NaN	NaN	NaN	NaN	NaN	NaN	NaN	NaN	NaN	NaN	NaN	NaN	NaN	NaN	NaN	NaN	NaN
ENSG00000060339.14	CCAR1	3572.6	3706.1	1.037	1	0	1970.1	2079.9	1.056	1	0	2035.1	2121.6	1.043	0.999	0.001	2864.6	2861.5	0.999	1	0
ENSG00000060491.16	OGFR	1631.3	1798.6	1.103	1	0	1201.9	1193.4	0.993	1	0	798.4	749.74	0.939	0.999	0.001	2135.8	2178.2	1.02	1	0
ENSG00000060558.4	GNA15	6.496	10.777	1.63	0.998	0.002	10.91	5.5	0.519	0.997	0.003	0	0.997	3.741	0.99	0.01	1069.8	1045.5	0.977	1	0
ENSG00000060566.14	CREB3L3	1029.1	1082	1.051	1	0	NaN	NaN	NaN	NaN	NaN	NaN	NaN	NaN	NaN	NaN	0.953	2.099	1.92	0.998	0.002
ENSG00000060642.10	PIGV	253.33	234.93	0.927	0.999	0.001	120.01	112.19	0.935	0.999	0.001	85.256	92.72	1.087	0.997	0.003	375.34	378.95	1.01	1	0
ENSG00000060656.20	PTPRU	58.46	80.824	1.381	0.997	0.003	484.58	412.47	0.851	0.998	0.002	89.268	118.64	1.328	0.991	0.009	74.305	60.884	0.82	0.999	0.001
ENSG00000060688.13	SNRNP40	1893	1835.2	0.97	1	0	594.59	547.76	0.921	0.999	0.001	440.32	476.56	1.082	0.998	0.002	2497.8	2694.6	1.079	1	0
ENSG00000060709.15	RIMBP2	54.748	63.582	1.161	0.999	0.001	NaN	NaN	NaN	NaN	NaN	15.045	6.979	0.477	0.983	0.017	NaN	NaN	NaN	NaN	NaN
ENSG00000060718.22	COL11A1	1.856	2.155	1.139	0.999	0.001	33.639	46.197	1.37	0.998	0.002	6773.4	6587.1	0.973	1	0	0.953	0	0.236	0.996	0.004
ENSG00000060749.15	QSER1	5578.8	5436.8	0.975	1	0	3029.3	3126	1.032	1	0	1610.8	1673	1.039	0.999	0.001	6826.6	6621.7	0.97	1	0
ENSG00000060762.19	MPC1	443.56	469.86	1.059	1	0	296.39	348.67	1.176	0.998	0.002	664	631.1	0.95	0.999	0.001	90.5	128.07	1.414	0.99	0.01
ENSG00000060971.18	ACAA1	1759.2	1719.6	0.978	1	0	752.29	760.04	1.01	1	0	403.21	404.78	1.004	0.999	0.001	398.05	406.8	1.022	1	0
ENSG00000060982.15	BCAT1	4.64	8.621	1.806	0.998	0.002	2154.7	2235	1.037	1	0	4.012	11.964	2.817	0.969	0.031	2851.2	2979.1	1.045	1	0
ENSG00000061273.18	HDAC7	2642.9	2672.3	1.011	1	0	6544.3	6511.3	0.995	1	0	2027.9	1837.2	0.906	0.999	0.001	4847.1	4854.5	1.002	1	0
ENSG00000061337.15	LZTS1	11.135	5.388	0.497	0.997	0.003	98.189	122.09	1.243	0.998	0.002	72.217	68.793	0.953	0.997	0.003	0	3.149	11.688	0.98	0.02
ENSG00000061455.11	PRDM6	0.928	2.155	2.001	0.998	0.002	0.909	3.3	2.902	0.996	0.004	14.042	19.94	1.409	0.994	0.006	31.437	31.082	0.989	0.999	0.001
ENSG00000061492.12	WNT8A	NaN	NaN	NaN	NaN	NaN	NaN	NaN	NaN	NaN	NaN	NaN	NaN	NaN	NaN	NaN	NaN	NaN	NaN	NaN	NaN
ENSG00000061656.10	SPAG4	58.46	43.106	0.739	0.998	0.002	37.275	40.697	1.091	0.999	0.001	21.063	22.931	1.087	0.996	0.004	40.963	39.889	0.974	0.999	0.001
ENSG00000061676.15	NCKAP1	9055.8	9022.1	0.996	1	0	6587.8	6577.5	0.998	1	0	2490.5	2561.3	1.028	1	0	7767.8	7594.7	0.978	1	0
ENSG00000061794.13	MRPS35	9778.6	9572.8	0.979	1	0	1281	1393.6	1.088	1	0	1217.7	1153.5	0.947	0.999	0.001	1908.1	1993.4	1.045	1	0
ENSG00000061918.13	GUCY1B1	NaN	NaN	NaN	NaN	NaN	20.911	14.299	0.689	0.998	0.002	185.56	218.34	1.176	0.996	0.004	0.953	1.05	1.078	0.998	0.002
ENSG00000061936.9	SFSWAP	2054.5	2248	1.094	1	0	726.42	700.65	0.965	1	0	786.36	801.58	1.019	0.999	0.001	1816.7	1794	0.988	1	0
ENSG00000061938.19	TNK2	1148.6	1221	1.063	1	0	1035.4	939.33	0.907	0.999	0.001	901.59	785.62	0.871	0.998	0.002	1124.9	1203	1.069	1	0
ENSG00000061987.16	MON2	1856.8	1765.2	0.951	1	0	1153.7	1120.8	0.971	1	0	833.51	917.23	1.1	0.999	0.001	1705.2	1721.5	1.01	1	0
ENSG00000062038.14	CDH3	0	1.078	4.616	0.996	0.004	88.188	93.878	1.064	0.999	0.001	1088.4	937.85	0.862	0.998	0.002	0.953	0	0.236	0.996	0.004
ENSG00000062096.15	ARSF	NaN	NaN	NaN	NaN	NaN	NaN	NaN	NaN	NaN	NaN	NaN	NaN	NaN	NaN	NaN	NaN	NaN	NaN	NaN	NaN
ENSG00000062194.16	GPBP1	2218.7	2149.9	0.969	1	0	1031	1061.4	1.03	1	0	2231.7	2190.4	0.981	1	0	3882.9	3825.2	0.985	1	0
ENSG00000062282.15	DGAT2	339.63	329.76	0.971	1	0	280.93	314.58	1.12	0.999	0.001	23.069	21.934	0.952	0.996	0.004	256.26	238.01	0.929	0.999	0.001
ENSG00000062370.16	ZNF112	104.86	137.94	1.315	0.996	0.004	49.095	59.396	1.208	0.999	0.001	61.184	52.841	0.864	0.996	0.004	185.76	175.3	0.944	0.999	0.001
ENSG00000062485.19	CS	15348	14857	0.968	1	0	6148.6	6243.1	1.015	1	0	3717.1	3671.2	0.988	1	0	8379.2	8204.6	0.979	1	0
ENSG00000062524.16	LTK	116.92	150.87	1.29	0.997	0.003	0	9.899	29.447	0.327	0.673	NaN	NaN	NaN	NaN	NaN	1.905	3.149	1.565	0.998	0.002
ENSG00000062582.14	MRPS24	2020.6	2010.4	0.995	1	0	1468.3	1468.4	1	1	0	427.28	373.87	0.875	0.998	0.002	2711.6	2532.7	0.934	1	0
ENSG00000062598.18	ELMO2	898.25	906.31	1.009	1	0	577.32	549.96	0.953	1	0	865.6	877.35	1.014	0.999	0.001	1299.4	1331	1.024	1	0
ENSG00000062650.19	WAPL	4770.5	4849.5	1.017	1	0	3121.1	3129.3	1.003	1	0	1416.3	1507.5	1.064	0.999	0.001	4493.6	4307	0.958	1	0
ENSG00000062716.13	VMP1	10132	10988	1.084	1	0	4506.7	4857.2	1.078	1	0	2956.9	2835.5	0.959	1	0	8789.9	10619	1.208	0.996	0.004
ENSG00000062725.10	APPBP2	578.11	607.8	1.051	1	0	543.68	493.86	0.908	0.999	0.001	549.65	640.07	1.164	0.998	0.002	1536.6	1580.9	1.029	1	0
ENSG00000062822.14	POLD1	3317.4	3001.3	0.905	1	0	1792	1831.4	1.022	1	0	1036.7	982.04	0.947	0.999	0.001	4037.3	3990.8	0.989	1	0
ENSG00000063015.20	SEZ6	13.919	4.311	0.324	0.985	0.015	2.728	0	0.113	0.99	0.01	1.003	0	0.266	0.99	0.01	27.626	46.188	1.665	0.991	0.009
ENSG00000063046.17	EIF4B	23261	22832	0.982	1	0	12754	12861	1.008	1	0	13130	13078	0.996	1	0	16214	16174	0.998	1	0
ENSG00000063127.16	SLC6A16	1.856	1.078	0.639	0.998	0.002	5.455	4.4	0.818	0.998	0.002	4.012	4.985	1.222	0.995	0.005	26.674	24.144	0.906	0.999	0.001
ENSG00000063169.10	BICRA	746.06	823.33	1.104	0.999	0.001	251.84	181.49	0.721	0.975	0.025	254.77	233.3	0.916	0.998	0.002	786.87	742.15	0.943	1	0
ENSG00000063176.16	SPHK2	1069.1	1093.3	1.023	1	0	345.87	347.62	1.005	1	0.001	390.8	320.88	0.821	0.995	0.005	770.24	798.45	1.037	1	0
ENSG00000063177.13	RPL18	16512	15870	0.961	1	0	7854.2	7342	0.935	1	0	7043.2	6787.5	0.964	1	0	13579	13110	0.965	1	0
ENSG00000063180.9	CA11	61.244	46.339	0.758	0.998	0.002	93.643	71.495	0.764	0.997	0.003	54.163	58.823	1.086	0.997	0.003	126.7	107.07	0.845	0.999	0.001
ENSG00000063241.8	ISOC2	855.56	814.71	0.952	1	0	510.04	560.96	1.1	0.999	0.001	584.76	541.37	0.926	0.999	0.001	824.98	747.4	0.906	0.999	0.001
ENSG00000063244.12	U2AF2	8556.5	8564.1	1.001	1	0	10709	10925	1.02	1	0	5294.9	4994.9	0.943	1	0	8327.9	8098.6	0.972	1	0
ENSG00000063245.14	EPN1	6889	6873.3	0.998	1	0	4921.3	4614.2	0.938	1	0	3212.9	2793.6	0.87	0.999	0.001	6470.3	6328.8	0.978	1	0
ENSG00000063322.15	MED29	2503.6	2407.5	0.962	1	0	1679.2	1711.5	1.019	1	0	2326	2339.9	1.006	1	0	1281.3	1309	1.022	1	0
ENSG00000063438.17	AHRR	45.673	61.276	1.339	0.998	0.002	NaN	NaN	NaN	NaN	NaN	0	4.666	13.826	0.889	0.111	13.051	23.041	1.749	0.996	0.004
ENSG00000063515.2	GSC2	NaN	NaN	NaN	NaN	NaN	NaN	NaN	NaN	NaN	NaN	0	0.997	3.741	0.99	0.01	NaN	NaN	NaN	NaN	NaN
ENSG00000063587.14	ZNF275	866.7	887.99	1.025	1	0	457.31	441.07	0.965	1	0	619.86	647.05	1.044	0.999	0.001	766.87	789.39	1.029	1	0
ENSG00000063601.17	MTMR1	1572.9	1542.1	0.98	1	0	910.07	821.64	0.903	0.999	0.001	971.92	1026.9	1.057	0.999	0.001	980.26	969.94	0.989	1	0
ENSG00000063660.9	GPC1	714.51	669.22	0.937	1	0	5074	4807.7	0.948	1	0	1454.4	1615.1	1.111	0.999	0.001	4.763	3.149	0.681	0.998	0.002
ENSG00000063761.16	ADCK1	70.523	70.048	0.993	0.999	0.001	71.823	61.595	0.858	0.999	0.001	79.238	102.69	1.295	0.993	0.007	252.45	238.29	0.944	0.999	0.001
ENSG00000063854.13	HAGH	361.9	387.96	1.072	1	0	408.21	383.87	0.94	0.999	0.001	751.36	662	0.881	0.998	0.002	648.74	590.99	0.911	0.999	0.001
ENSG00000063978.16	RNF4	1411.4	1465.6	1.038	1	0	1611	1613.6	1.002	1	0	885.66	854.42	0.965	0.999	0.001	2973.2	3032.7	1.02	1	0
ENSG00000064012.21	CASP8	1691.6	1686.5	0.997	1	0	519.13	521.36	1.004	1	0	316.95	361.91	1.142	0.998	0.002	1791.9	1806.6	1.008	1	0
ENSG00000064042.18	LIMCH1	4412.4	4244.9	0.962	1	0	1131.9	1222	1.08	1	0	831.5	769.68	0.926	0.999	0.001	0.953	5.249	4.444	0.991	0.009
ENSG00000064102.15	INTS13	2979.6	2887	0.969	1	0	823.7	804.04	0.976	1	0	606.82	618.14	1.019	0.999	0.001	1517.5	1483.3	0.977	1	0
ENSG00000064115.11	TM7SF3	2867.7	2802	0.977	1	0	1446.8	1473.3	1.018	1	0	2147.2	2290.2	1.067	0.999	0.001	2434.8	2406.2	0.988	1	0
ENSG00000064195.7	DLX3	9.279	12.932	1.381	0.999	0.001	1.818	0	0.161	0.994	0.006	0	0.997	3.741	0.99	0.01	NaN	NaN	NaN	NaN	NaN
ENSG00000064199.6	SPA17	29.694	28.019	0.944	0.999	0.001	49.095	74.794	1.52	0.991	0.009	189.57	190.43	1.005	0.998	0.002	266.74	255.02	0.956	0.999	0.001
ENSG00000064201.15	TSPAN32	0	2.155	8.231	0.992	0.008	4.546	6.6	1.42	0.998	0.002	5.015	4.985	0.994	0.996	0.004	0.953	0	0.236	0.996	0.004
ENSG00000064205.10	CCN5	12.991	7.544	0.59	0.998	0.002	1.818	2.2	1.176	0.998	0.002	NaN	NaN	NaN	NaN	NaN	0.953	1.05	1.078	0.998	0.002
ENSG00000064218.5	DMRT3	NaN	NaN	NaN	NaN	NaN	NaN	NaN	NaN	NaN	NaN	24.072	10.967	0.464	0.964	0.036	NaN	NaN	NaN	NaN	NaN
ENSG00000064225.12	ST3GAL6	119.7	136.86	1.143	0.999	0.001	83.643	83.594	0.999	0.999	0.001	40.121	56.829	1.413	0.991	0.009	164.81	228.5	1.386	0.976	0.024
ENSG00000064270.12	ATP2C2	16.721	14.02	0.841	0.999	0.001	0	1.1	4.161	0.996	0.004	1.244	2.991	2.087	0.993	0.007	7.935	6.991	0.885	0.999	0.001
ENSG00000064300.9	NGFR	5.568	6.466	1.153	0.999	0.001	18.183	10.999	0.612	0.997	0.003	8.024	15.952	1.945	0.986	0.014	29.532	37.79	1.277	0.998	0.002
ENSG00000064309.14	CDON	108.57	119.62	1.102	0.999	0.001	134.56	131.99	0.981	0.999	0.001	475.43	531.4	1.118	0.998	0.002	366.76	418.84	1.142	0.999	0.001
ENSG00000064313.12	TAF2	2193.7	2225.4	1.015	1	0	1827.4	1978.8	1.083	1	0	802.41	761.7	0.949	0.999	0.001	3897.2	3826.2	0.982	1	0
ENSG00000064393.16	HIPK2	21293	19994	0.939	1	0	1491.9	1414.5	0.948	1	0	3985	3407.7	0.855	0.999	0.001	1559.5	1501.1	0.963	1	0
ENSG00000064419.13	TNPO3	6224.6	6167.4	0.991	1	0	2098.3	2207.5	1.052	1	0	835.51	872.37	1.044	0.999	0.001	5766.3	5379.8	0.933	1	0
ENSG00000064489.23	BORCS8-MEF2B	37.377	37.74	1.01	0.999	0.001	47.822	33.515	0.703	0.997	0.003	0.471	0	0.436	0.993	0.007	16.785	25.697	1.522	0.997	0.003
ENSG00000064490.14	RFXANK	1010.2	1023.1	1.013	1	0	1082.1	1029.6	0.952	1	0	382.14	381.67	0.999	0.999	0.001	1307.4	1190.2	0.91	0.999	0.001
ENSG00000064545.15	TMEM161A	1121.9	1072.3	0.956	1	0	416.39	400.37	0.962	1	0	382.15	335.99	0.879	0.998	0.002	774.49	765.25	0.988	1	0
ENSG00000064547.14	LPAR2	198.58	207.99	1.047	0.999	0.001	160.92	151.79	0.943	0.999	0.001	168.51	205.38	1.218	0.995	0.005	173.38	183.7	1.059	0.999	0.001
ENSG00000064601.18	CTSA	4519.9	4402.2	0.974	1	0	2003.1	1920.2	0.959	1	0	1238.1	1433.8	1.158	0.998	0.002	3437.3	3545.2	1.031	1	0
ENSG00000064607.17	SUGP2	3995.8	4199.8	1.051	1	0	2363.8	2384.8	1.009	1	0	1813.5	1893.3	1.044	0.999	0.001	3046.5	3043.3	0.999	1	0
ENSG00000064651.14	SLC12A2	5159.3	4977.7	0.965	1	0	700.05	674.25	0.963	1	0	250.75	263.21	1.05	0.998	0.002	3692.4	3611	0.978	1	0
ENSG00000064652.11	SNX24	180.95	159.49	0.882	0.999	0.001	164.56	182.59	1.109	0.999	0.001	221.67	191.42	0.864	0.997	0.003	669.7	704.36	1.052	1	0
ENSG00000064655.19	EYA2	0.928	0	0.243	0.997	0.003	249.11	274.98	1.104	0.999	0.001	2.006	12.961	5.623	0.74	0.26	NaN	NaN	NaN	NaN	NaN
ENSG00000064666.15	CNN2	10580	10373	0.98	1	0	2250.2	2080.8	0.925	1	0	4648.9	4815.5	1.036	1	0	6275.9	5970.8	0.951	1	0
ENSG00000064687.12	ABCA7	256.11	285.58	1.115	0.999	0.001	240.93	218.88	0.909	0.999	0.001	544.64	540.37	0.992	0.999	0.001	265.78	276.08	1.039	0.999	0.001
ENSG00000064692.19	SNCAIP	NaN	NaN	NaN	NaN	NaN	3.637	0	0.087	0.981	0.019	10.03	6.979	0.706	0.995	0.005	1.905	0	0.134	0.992	0.008
ENSG00000064703.12	DDX20	1005.9	1007.6	1.002	1	0	735.51	689.65	0.938	1	0	698.1	723.82	1.037	0.999	0.001	1664.2	1651.2	0.992	1	0
ENSG00000064726.10	BTBD1	4148.8	4128.5	0.995	1	0	1757.4	1751.1	0.996	1	0	2385.2	2483.5	1.041	1	0	4903.2	5033.4	1.027	1	0
ENSG00000064763.11	FAR2	2231.8	1970	0.883	0.999	0.001	412.76	375.07	0.909	0.999	0.001	130.39	183.45	1.406	0.975	0.025	1155.6	1195.6	1.035	1	0
ENSG00000064787.13	BCAS1	25.054	21.553	0.862	0.999	0.001	0	2.2	7.322	0.992	0.008	2.006	3.988	1.836	0.993	0.007	13.337	15.116	1.131	0.999	0.001
ENSG00000064835.11	POU1F1	0.928	0	0.243	0.997	0.003	NaN	NaN	NaN	NaN	NaN	NaN	NaN	NaN	NaN	NaN	0	2.099	8.126	0.99	0.01
ENSG00000064886.14	CHI3L2	6.496	2.155	0.361	0.996	0.004	NaN	NaN	NaN	NaN	NaN	1.003	1.994	1.725	0.994	0.006	NaN	NaN	NaN	NaN	NaN
ENSG00000064932.16	SBNO2	3432.5	3627.4	1.057	1	0	1963.8	1844.6	0.939	1	0	999	905.27	0.906	0.999	0.001	3178.9	3190.1	1.004	1	0
ENSG00000064933.17	PMS1	1124.7	1177.9	1.047	1	0	558.22	587.36	1.052	1	0	176.53	175.47	0.994	0.998	0.002	1100.3	1057.1	0.961	1	0
ENSG00000064961.19	HMG20B	1126.5	1150.9	1.022	1	0	1170.1	1074.6	0.918	1	0	1073.2	1039.9	0.969	0.999	0.001	1539.5	1414	0.919	1	0
ENSG00000064989.13	CALCRL	3.712	1.078	0.343	0.997	0.003	126.37	103.39	0.819	0.998	0.002	281.85	247.25	0.877	0.997	0.003	2802.6	2551.9	0.911	1	0
ENSG00000064995.18	TAF11	455.62	419.21	0.92	0.999	0.001	600.04	562.06	0.937	1	0	564.7	647.05	1.146	0.998	0.002	724.95	660.28	0.911	0.999	0.001
ENSG00000064999.15	ANKS1A	1298.2	1371.9	1.057	1	0	586.41	571.96	0.975	1	0	981.95	1013.9	1.033	0.999	0.001	829.74	746.35	0.9	0.999	0.001
ENSG00000065000.18	AP3D1	10232	9975.9	0.975	1	0	2471.1	2612.3	1.057	1	0	2220.7	2174.4	0.979	1	0	8169.8	8240.3	1.009	1	0
ENSG00000065029.15	ZNF76	512.22	443.99	0.867	0.999	0.001	661.87	630.25	0.952	1	0	462.39	517.44	1.119	0.998	0.002	565.86	561.6	0.992	1	0
ENSG00000065054.14	SLC9A3R2	2066.5	2020.6	0.978	1	0	1140.1	1009.7	0.886	0.999	0.001	274.83	235.29	0.856	0.997	0.003	2981.7	3068.3	1.029	1	0
ENSG00000065057.9	NTHL1	644.92	605.64	0.939	1	0	286.38	289.28	1.01	0.999	0.001	324.98	306.08	0.942	0.998	0.002	523.95	510.17	0.974	1	0
ENSG00000065060.17	UHRF1BP1	2254.9	2241.5	0.994	1	0	837.33	822.74	0.983	1	0	789.37	802.58	1.017	0.999	0.001	2172	2040.7	0.94	1	0
ENSG00000065135.11	GNAI3	3308.1	3380.6	1.022	1	0	1879.2	1932.4	1.028	1	0	1970.9	2060.8	1.046	0.999	0.001	3653.2	3819.6	1.046	1	0
ENSG00000065150.21	IPO5	43505	42129	0.968	1	0	4528.5	4544.9	1.004	1	0	4761.3	4446.6	0.934	1	0	16247	16543	1.018	1	0
ENSG00000065154.11	OAT	2099	2218.9	1.057	1	0	2162	2206.4	1.021	1	0	586.76	634.09	1.081	0.999	0.001	2000.5	1874.8	0.937	1	0
ENSG00000065183.16	WDR3	3252.4	3116.6	0.958	1	0	1745.6	1731.3	0.992	1	0	1455.4	1418.7	0.975	0.999	0.001	4866	4697.5	0.965	1	0
ENSG00000065243.20	PKN2	3361	3410.8	1.015	1	0	1571.9	1579.5	1.005	1	0	1347	1330	0.987	0.999	0.001	2911.2	2902.5	0.997	1	0
ENSG00000065268.10	WDR18	1580.3	1350.3	0.855	0.998	0.002	1045.5	989.93	0.947	1	0	1343	1257.2	0.936	0.999	0.001	2497.8	2423.8	0.97	1	0
ENSG00000065308.5	TRAM2	4088.5	3916.2	0.958	1	0	3779.4	3483.4	0.922	1	0	1471.4	1442.6	0.98	0.999	0.001	4262.1	4353.2	1.021	1	0
ENSG00000065320.9	NTN1	6.496	2.155	0.361	0.996	0.004	1501.9	1426.6	0.95	1	0	181.55	213.36	1.175	0.996	0.004	31.437	43.039	1.366	0.998	0.002
ENSG00000065325.13	GLP2R	193.01	184.28	0.955	0.999	0.001	2.728	2.2	0.828	0.998	0.002	3.009	2.991	0.995	0.995	0.005	NaN	NaN	NaN	NaN	NaN
ENSG00000065328.16	MCM10	3623.6	3678	1.015	1	0	689.14	709.45	1.03	1	0	714.15	664	0.93	0.999	0.001	2340.6	2273.7	0.971	1	0
ENSG00000065357.20	DGKA	304.36	332.12	1.091	0.999	0.001	423.67	424.37	1.002	1	0	99.299	133.6	1.344	0.989	0.011	312.46	282.38	0.904	0.999	0.001
ENSG00000065361.15	ERBB3	1905.1	1794.3	0.942	1	0	114.55	128.69	1.123	0.999	0.001	19.057	33.898	1.764	0.978	0.022	20.958	12.597	0.607	0.997	0.003
ENSG00000065371.17	ROPN1	0.928	0	0.243	0.997	0.003	0.909	0	0.277	0.997	0.003	1.003	0	0.266	0.99	0.01	NaN	NaN	NaN	NaN	NaN
ENSG00000065413.20	ANKRD44	83.515	84.057	1.007	0.999	0.001	193.65	196.89	1.017	0.999	0.001	54.163	81.753	1.506	0.978	0.022	194.34	199.45	1.026	0.999	0.001
ENSG00000065427.14	KARS	9143.9	8952.1	0.979	1	0	4728.5	4720.9	0.998	1	0	2574.7	2560.3	0.994	1	0	10850	10477	0.966	1	0
ENSG00000065457.10	ADAT1	1155.3	1126.2	0.975	1	0	669.14	670.95	1.003	1	0	657.98	648.05	0.985	0.999	0.001	2204.4	2026	0.919	1	0
ENSG00000065485.20	PDIA5	517.79	498.95	0.964	1	0	434.58	426.77	0.982	1	0	333	490.52	1.473	0.849	0.151	1554.7	1429.7	0.92	1	0
ENSG00000065491.8	TBC1D22B	447.63	427.39	0.955	1	0	383.66	387.05	1.009	1	0	264.8	254.23	0.96	0.998	0.002	425.67	414.42	0.974	1	0
ENSG00000065518.8	NDUFB4	925.16	920.32	0.995	1	0	1862	1825.9	0.981	1	0	1089.3	1298.1	1.192	0.997	0.003	1851	1870.6	1.011	1	0
ENSG00000065526.11	SPEN	5870.1	5991.8	1.021	1	0	3012.9	2788.3	0.925	1	0	2150.5	1861.4	0.866	0.999	0.001	4538.3	4164.3	0.918	1	0
ENSG00000065534.18	MYLK	1109.6	1149.9	1.036	1	0	431.85	370.93	0.859	0.999	0.002	752.26	957.26	1.272	0.991	0.009	325.54	518.44	1.592	0.013	0.987
ENSG00000065548.18	ZC3H15	2351.4	2338.5	0.995	1	0	3025.7	3024.8	1	1	0	904.72	925.21	1.023	0.999	0.001	3005.6	2921.4	0.972	1	0
ENSG00000065559.15	MAP2K4	1549.7	1522.7	0.983	1	0	426.4	465.27	1.091	0.999	0.001	439.32	425.72	0.969	0.999	0.001	643.03	651.88	1.014	1	0
ENSG00000065600.12	PACC1	164.25	145.48	0.886	0.999	0.001	89.097	98.993	1.111	0.999	0.001	312.94	255.23	0.816	0.995	0.005	844.03	791.49	0.938	1	0
ENSG00000065609.14	SNAP91	NaN	NaN	NaN	NaN	NaN	6.364	7.699	1.199	0.999	0.001	124.37	155.53	1.25	0.994	0.006	0.953	0	0.236	0.996	0.004
ENSG00000065613.15	SLK	4958	5295.6	1.068	1	0	2416.5	2446.2	1.012	1	0	688.07	676.96	0.984	0.999	0.001	4163	4334.3	1.041	1	0
ENSG00000065615.14	CYB5R4	679.25	751.13	1.106	0.999	0.001	163.65	168.29	1.028	0.999	0.001	265.8	286.14	1.076	0.998	0.002	525.85	487.07	0.926	0.999	0.001
ENSG00000065618.21	COL17A1	777.61	1032.4	1.328	0.853	0.147	85.461	74.794	0.876	0.999	0.001	84.253	217.34	2.573	0	1	829.74	1045.5	1.26	0.979	0.021
ENSG00000065621.15	GSTO2	646.77	559.3	0.865	0.999	0.001	10.91	19.799	1.79	0.996	0.004	12.036	10.967	0.914	0.996	0.004	84.784	100.77	1.188	0.999	0.001
ENSG00000065665.21	SEC61A2	180.95	206.91	1.143	0.999	0.001	102.84	86.894	0.845	0.999	0.001	134.4	133.6	0.994	0.998	0.002	145.06	154.31	1.064	0.999	0.001
ENSG00000065675.15	PRKCQ	140.12	90.523	0.647	0.955	0.045	115.46	135.29	1.171	0.999	0.001	123.37	101.69	0.825	0.996	0.004	42.868	32.541	0.761	0.998	0.002
ENSG00000065717.15	TLE2	118.78	92.678	0.781	0.998	0.002	107.28	103.39	0.964	0.999	0.001	45.136	40.877	0.906	0.997	0.003	786.87	720.11	0.915	0.999	0.001
ENSG00000065802.12	ASB1	2520.3	2397.8	0.951	1	0	751.87	793.04	1.055	1	0	625.88	623.12	0.996	0.999	0.001	1795.7	1884.3	1.049	1	0
ENSG00000065809.13	FAM107B	3096.5	3138.1	1.013	1	0	250.93	237.58	0.947	0.999	0.001	644.94	448.65	0.696	0.89	0.11	21672	20542	0.948	1	0
ENSG00000065833.9	ME1	841.64	833.03	0.99	1	0	186.38	186.99	1.003	0.999	0.001	561.69	384.84	0.685	0.861	0.14	6.668	6.298	0.947	0.999	0.001
ENSG00000065882.16	TBC1D1	672.76	635.82	0.945	1	0	1461.9	1458.5	0.998	1	0	428.29	523.42	1.222	0.995	0.005	3016	3040	1.008	1	0
ENSG00000065883.16	CDK13	3008.4	3001.3	0.998	1	0	1247.4	1322.1	1.06	1	0	702.11	640.07	0.912	0.999	0.001	5173.7	4696.5	0.908	1	0
ENSG00000065911.12	MTHFD2	4884.7	4835.8	0.99	1	0	3941	4049.7	1.028	1	0	2816.1	2741.4	0.974	1	0	6823.6	6628.1	0.971	1	0
ENSG00000065923.10	SLC9A7	870.41	848.12	0.974	1	0	746.42	772.14	1.034	1	0	233.7	209.37	0.896	0.998	0.002	2371.1	2380.8	1.004	1	0
ENSG00000065970.9	FOXJ2	910.31	895.53	0.984	1	0	795.51	762.24	0.958	1	0	442.33	532.39	1.203	0.996	0.004	1017.4	1063.4	1.045	1	0
ENSG00000065978.19	YBX1	17033	17077	1.003	1	0	26649	25311	0.95	1	0	20073	19380	0.965	1	0	23724	22653	0.955	1	0
ENSG00000065989.16	PDE4A	280.24	299.59	1.069	0.999	0.001	137.28	157.29	1.145	0.999	0.001	4.012	0	0.083	0.926	0.074	232.44	283.43	1.219	0.997	0.003
ENSG00000066027.12	PPP2R5A	1531.1	1371.9	0.896	0.999	0.001	573.68	613.75	1.07	1	0	677.04	837.47	1.237	0.995	0.005	1561.4	1527.3	0.978	1	0
ENSG00000066032.18	CTNNA2	NaN	NaN	NaN	NaN	NaN	NaN	NaN	NaN	NaN	NaN	0	1.994	6.481	0.98	0.02	NaN	NaN	NaN	NaN	NaN
ENSG00000066044.15	ELAVL1	4169.2	3770.7	0.904	1	0	2406.5	2514.4	1.045	1	0	2079.3	1985	0.955	0.999	0.001	5259.5	5204.4	0.99	1	0
ENSG00000066056.14	TIE1	9.279	4.311	0.481	0.997	0.003	0	1.1	4.161	0.996	0.004	3.009	21.934	6.611	0.097	0.903	15765	15220	0.965	1	0
ENSG00000066084.13	DIP2B	6525.3	6380.8	0.978	1	0	1262.8	1432.1	1.134	0.999	0.001	935.81	967.08	1.033	0.999	0.001	2374.9	2453.2	1.033	1	0
ENSG00000066117.15	SMARCD1	4389.2	4210.4	0.959	1	0	3033	2865.3	0.945	1	0	2354.1	2301.1	0.977	1	0	4354.5	4234.6	0.972	1	0
ENSG00000066135.13	KDM4A	1551.5	1531.2	0.987	1	0	1105.5	1085.6	0.982	1	0	692.08	718.71	1.039	0.999	0.001	2325.4	2207.6	0.949	1	0
ENSG00000066136.20	NFYC	968.86	891.94	0.921	1	0	989.8	1000.8	1.011	1	0	630.72	672.97	1.067	0.999	0.001	1534.6	1463.8	0.954	1	0
ENSG00000066185.13	ZMYND12	3.712	4.311	1.149	0.999	0.001	0.909	2.2	2.027	0.998	0.002	2.006	0.997	0.574	0.994	0.006	2.858	0	0.093	0.985	0.015
ENSG00000066230.12	SLC9A3	740.59	736.03	0.994	1	0	158.56	220.05	1.387	0.98	0.02	406.85	370.35	0.91	0.998	0.002	559.94	726.46	1.297	0.962	0.038
ENSG00000066248.15	NGEF	48.253	51.727	1.072	0.999	0.001	465.49	482.86	1.037	1	0	38.115	38.883	1.02	0.997	0.003	1.905	4.199	2.043	0.997	0.003
ENSG00000066279.18	ASPM	5581.6	5686.8	1.019	1	0	3799.4	3857.4	1.015	1	0	4269.8	4223.3	0.989	1	0	7890.7	7817.3	0.991	1	0
ENSG00000066294.14	CD84	2.784	1.078	0.446	0.998	0.002	0.909	0	0.277	0.997	0.003	NaN	NaN	NaN	NaN	NaN	8.574	3.149	0.388	0.995	0.005
ENSG00000066322.15	ELOVL1	2211.3	2179	0.985	1	0	1420.1	1399.1	0.985	1	0	633.91	600.19	0.947	0.999	0.001	2352	2284.2	0.971	1	0
ENSG00000066336.11	SPI1	2.784	3.233	1.146	0.999	0.001	1.818	0	0.161	0.994	0.006	1.003	3.988	3.184	0.987	0.013	1.905	0	0.134	0.992	0.008
ENSG00000066379.15	ZNRD1	402.23	406.84	1.011	1	0	331.52	306.64	0.925	0.999	0.001	167.72	166.18	0.991	0.998	0.002	514.02	461.98	0.899	0.999	0.001
ENSG00000066382.16	MPPED2	1.856	2.155	1.139	0.999	0.001	6.364	4.4	0.707	0.998	0.002	30.09	40.877	1.354	0.994	0.006	5.716	3.149	0.573	0.998	0.002
ENSG00000066405.13	CLDN18	2.784	9.699	3.244	0.99	0.01	0.909	0	0.277	0.997	0.003	3.009	3.988	1.29	0.995	0.005	13.337	11.547	0.869	0.999	0.001
ENSG00000066422.5	ZBTB11	1350.5	1524.7	1.129	0.999	0.001	898.51	917.52	1.021	1	0	630.39	786.01	1.247	0.994	0.006	2469.8	2558.7	1.036	1	0
ENSG00000066427.24	ATXN3	330.35	340.54	1.031	1	0	225.47	252.98	1.122	0.999	0.001	327.99	356.92	1.088	0.998	0.002	291.51	343.26	1.177	0.998	0.002
ENSG00000066455.13	GOLGA5	484.38	547.45	1.13	0.999	0.001	665.5	734.75	1.104	0.999	0.001	824.48	806.57	0.978	0.999	0.001	1173.6	1093.8	0.932	1	0
ENSG00000066468.22	FGFR2	3.712	3.233	0.881	0.999	0.001	130.92	130.89	1	0.999	0.001	1240.7	1423.7	1.147	0.999	0.001	NaN	NaN	NaN	NaN	NaN
ENSG00000066557.6	LRRC40	1045.8	1088.4	1.041	1	0	577.32	578.56	1.002	1	0	301.91	335.99	1.113	0.998	0.002	1180.3	1060.2	0.898	0.999	0.001
ENSG00000066583.12	ISOC1	895.46	791	0.883	0.999	0.001	214.56	238.68	1.112	0.999	0.001	217.65	211.36	0.971	0.998	0.002	1734.7	1673.3	0.965	1	0
ENSG00000066629.17	EML1	6.496	9.699	1.472	0.998	0.002	419.12	422.37	1.008	1	0	192.58	241.27	1.252	0.993	0.007	647.79	677.07	1.045	1	0
ENSG00000066651.20	TRMT11	682.04	729.57	1.07	1	0	230.02	216.68	0.942	0.999	0.001	276.83	296.11	1.07	0.998	0.002	141.94	153.26	1.08	0.999	0.001
ENSG00000066654.14	THUMPD1	1408.6	1560.4	1.108	1	0	951.89	983.33	1.033	1	0	951.86	1043.9	1.097	0.999	0.001	1650.9	1664.9	1.008	1	0
ENSG00000066697.14	MSANTD3	772.97	819.02	1.06	1	0	1001.9	888.73	0.887	0.999	0.001	501.51	440.67	0.879	0.998	0.002	906.91	989.89	1.092	0.999	0.001
ENSG00000066735.14	KIF26A	39.901	34.485	0.865	0.999	0.001	97.28	86.894	0.894	0.999	0.001	299.9	287.13	0.957	0.998	0.002	0	1.05	4.563	0.995	0.005
ENSG00000066739.12	ATG2B	1265.7	1117.5	0.883	0.999	0.001	510.95	529.06	1.035	1	0	831.5	758.71	0.913	0.999	0.001	1426.1	1287	0.902	0.999	0.001
ENSG00000066777.9	ARFGEF1	5409	5216.9	0.965	1	0	1693.8	1770.9	1.046	1	0	717.16	723.82	1.009	0.999	0.001	4617.4	4418.3	0.957	1	0
ENSG00000066813.14	ACSM2B	NaN	NaN	NaN	NaN	NaN	NaN	NaN	NaN	NaN	NaN	NaN	NaN	NaN	NaN	NaN	NaN	NaN	NaN	NaN	NaN
ENSG00000066827.16	ZFAT	452.32	394.53	0.872	0.999	0.001	525.49	519.16	0.988	1	0	340.02	356.92	1.05	0.998	0.002	458.22	443.49	0.968	1	0
ENSG00000066855.16	MTFR1	3615.3	3372	0.933	1	0	887.34	879.94	0.992	1	0	312.94	262.21	0.838	0.996	0.004	2014.8	1896.8	0.941	1	0
ENSG00000066923.17	STAG3	63.527	73.625	1.158	0.999	0.001	91.861	101.34	1.103	0.999	0.001	89.69	78.104	0.871	0.997	0.003	90.205	81.668	0.906	0.999	0.001
ENSG00000066926.11	FECH	649.56	632.58	0.974	1	0	451.85	432.27	0.957	1	0	724.18	595.21	0.822	0.996	0.004	1249.9	1147.3	0.918	1	0
ENSG00000066933.16	MYO9A	1899.5	1906.4	1.004	1	0	670.96	652.25	0.972	1	0	870.62	868.38	0.997	0.999	0.001	1112.7	1079.1	0.97	1	0
ENSG00000067048.17	DDX3Y	3.712	4.311	1.149	0.999	0.001	0	1.1	4.161	0.996	0.004	2.006	3.988	1.836	0.993	0.007	3.811	6.298	1.606	0.998	0.002
ENSG00000067057.17	PFKP	9315.6	8912.2	0.957	1	0	2285.6	2226.2	0.974	1	0	1099.3	997.99	0.908	0.999	0.001	7670.6	7980	1.04	1	0
ENSG00000067064.11	IDI1	1958.1	1863.7	0.952	1	0	722.1	748.95	1.037	1	0	713.44	639.05	0.896	0.998	0.002	1887.4	1743.4	0.924	1	0
ENSG00000067066.17	SP100	567.7	660.6	1.164	0.999	0.001	763.69	785.34	1.028	1	0	65.196	86.738	1.329	0.992	0.008	1281	1244.3	0.971	1	0
ENSG00000067082.15	KLF6	7959.9	8309.8	1.044	1	0	3642.1	3996	1.097	1	0	3448.4	2880.3	0.835	0.998	0.002	6511.2	6875.7	1.056	1	0
ENSG00000067113.17	PLPP1	376.41	362.23	0.962	1	0	84.806	77.819	0.918	0.999	0.001	306.27	294.25	0.961	0.998	0.002	232.76	199.22	0.856	0.999	0.001
ENSG00000067141.17	NEO1	56.604	49.572	0.876	0.999	0.001	901.88	948.13	1.051	1	0	1894.7	2263.2	1.194	0.998	0.002	94.311	99.724	1.057	0.999	0.001
ENSG00000067167.8	TRAM1	12413	12356	0.995	1	0	2824.8	2886.2	1.022	1	0	2132.4	2336	1.095	0.999	0.001	6213.1	5997.1	0.965	1	0
ENSG00000067177.15	PHKA1	1100.4	996.83	0.906	0.999	0.001	450.03	432.24	0.96	1	0	412.24	386.71	0.938	0.998	0.002	695.42	730.34	1.05	1	0
ENSG00000067182.7	TNFRSF1A	3572.6	3523.9	0.986	1	0	2384.7	2258.1	0.947	1	0	1002	1037.9	1.036	0.999	0.001	4275.4	4091.8	0.957	1	0
ENSG00000067191.16	CACNB1	243.12	276.96	1.139	0.999	0.001	147.28	131.99	0.896	0.999	0.001	189.57	176.47	0.931	0.998	0.002	237.21	238.29	1.005	0.999	0.001
ENSG00000067208.14	EVI5	1414.2	1474.2	1.043	1	0	227.29	256.28	1.127	0.999	0.001	279.84	311.06	1.111	0.998	0.002	967.87	948.95	0.98	1	0
ENSG00000067221.14	STOML1	237.55	248.94	1.048	1	0	470.94	437.77	0.93	0.999	0.001	186.56	197.4	1.058	0.998	0.002	244.83	248.78	1.016	0.999	0.001
ENSG00000067225.18	PKM	115990	112080	0.966	1	0	60925	59368	0.974	1	0	28148	25764	0.915	1	0	62162	65359	1.051	1	0
ENSG00000067248.10	DHX29	956.71	968.81	1.013	1	0	440.94	450.97	1.023	1	0	637.92	682.94	1.071	0.999	0.001	2982.7	2828	0.948	1	0
ENSG00000067334.14	DNTTIP2	3009.3	3123	1.038	1	0	1410.1	1517.9	1.076	1	0	1308.9	1326	1.013	0.999	0.001	2664.5	2634.8	0.989	1	0
ENSG00000067365.14	METTL22	285.81	324.37	1.135	0.999	0.001	277.29	246.38	0.889	0.999	0.001	237.71	284.14	1.195	0.996	0.004	385.82	386.3	1.001	1	0
ENSG00000067369.13	TP53BP1	3020.4	3071.1	1.017	1	0	1233.7	1180.4	0.957	1	0	991.71	983.36	0.992	0.999	0.001	4337.8	4331.5	0.999	1	0
ENSG00000067445.21	TRO	0.928	0	0.243	0.997	0.003	356.39	289.28	0.812	0.996	0.004	471.42	600.19	1.273	0.991	0.009	0.953	0	0.236	0.996	0.004
ENSG00000067533.6	RRP15	1673.1	1622.9	0.97	1	0	696.41	805.14	1.156	0.999	0.001	768.31	897.29	1.168	0.998	0.002	608.73	596.24	0.979	1	0
ENSG00000067560.12	RHOA	10329	10319	0.999	1	0	11317	11296	0.998	1	0	8718.2	8576.1	0.984	1	0	12619	12478	0.989	1	0
ENSG00000067596.12	DHX8	1919	1941.9	1.012	1	0	1140.1	978.93	0.859	0.999	0.001	2063.2	1938.2	0.939	0.999	0.001	2622.6	2473.1	0.943	1	0
ENSG00000067601.8	PMS2P4	25.982	29.097	1.119	0.999	0.001	28.184	40.697	1.439	0.997	0.003	18.054	18.943	1.048	0.996	0.004	53.347	54.586	1.023	0.999	0.001
ENSG00000067606.17	PRKCZ	491.5	436.2	0.888	0.999	0.001	461.02	433.58	0.941	0.999	0.001	611.55	639.3	1.045	0.999	0.001	13.585	6.225	0.47	0.995	0.005
ENSG00000067646.12	ZFY	NaN	NaN	NaN	NaN	NaN	0.909	0	0.277	0.997	0.003	NaN	NaN	NaN	NaN	NaN	NaN	NaN	NaN	NaN	NaN
ENSG00000067704.10	IARS2	5399.7	5124.3	0.949	1	0	2571.1	2571.6	1	1	0	3225.7	3228.3	1.001	1	0	9056.7	9099	1.005	1	0
ENSG00000067715.14	SYT1	289.52	286.66	0.99	1	0	850.06	879.94	1.035	1	0	11.033	2.991	0.294	0.954	0.046	5.716	8.398	1.446	0.998	0.002
ENSG00000067798.16	NAV3	506.66	523.74	1.034	1	0	37.275	56.096	1.5	0.995	0.005	2.006	2.991	1.416	0.995	0.005	1098.4	1156.8	1.053	1	0
ENSG00000067829.19	IDH3G	1467.3	1387.2	0.945	1	0	974.53	947.26	0.972	1	0	467.41	456.62	0.977	0.999	0.001	1082	926.91	0.857	0.998	0.002
ENSG00000067836.12	ROGDI	115.2	133.63	1.16	0.999	0.001	258.2	267.81	1.037	0.999	0.001	241.73	201.39	0.833	0.996	0.004	83.832	64.033	0.765	0.997	0.003
ENSG00000067840.12	PDZD4	10.207	4.311	0.439	0.996	0.004	46.367	15.399	0.337	0.347	0.653	668.01	613.15	0.918	0.999	0.001	523.95	489.17	0.934	0.999	0.001
ENSG00000067842.17	ATP2B3	0.928	1.078	1.122	0.998	0.002	3.637	1.1	0.363	0.997	0.003	0	0.997	3.741	0.99	0.01	0	2.099	8.126	0.99	0.01
ENSG00000067900.8	ROCK1	3220.9	3324.7	1.032	1	0	912.7	788.44	0.864	0.999	0.001	1879.7	1830.8	0.974	0.999	0.001	3942.8	3824	0.97	1	0
ENSG00000067955.15	CBFB	4367.8	4180.2	0.957	1	0	736.42	815.04	1.107	0.999	0.001	1369.1	1330	0.971	0.999	0.001	6439.8	6250.1	0.971	1	0
ENSG00000067992.15	PDK3	1368.7	1263	0.923	1	0	189.1	136.39	0.722	0.986	0.014	176.53	208.37	1.18	0.996	0.004	343.9	340.11	0.989	1	0
ENSG00000068001.14	HYAL2	676.47	654.14	0.967	1	0	1489.2	1387	0.931	1	0	1183.6	1341	1.133	0.999	0.001	7335.3	6748.7	0.92	1	0
ENSG00000068024.16	HDAC4	1999	1802.6	0.902	1	0	279.11	323.38	1.158	0.999	0.001	477.44	476.56	0.998	0.999	0.001	710.53	675.95	0.951	1	0
ENSG00000068028.17	RASSF1	674.17	632.78	0.939	1	0	569.73	582.22	1.022	1	0	423.78	449.26	1.06	0.999	0.001	603.69	559.5	0.927	0.999	0.001
ENSG00000068078.18	FGFR3	583.67	569	0.975	1	0	52.731	61.595	1.167	0.999	0.001	646.94	715.84	1.106	0.999	0.001	2.858	1.05	0.426	0.997	0.003
ENSG00000068079.7	IFI35	111.35	146.56	1.315	0.996	0.004	324.57	321.18	0.99	0.999	0.001	46.139	64.805	1.401	0.99	0.01	310.56	293.92	0.946	0.999	0.001
ENSG00000068097.14	HEATR6	504.8	475.25	0.941	1	0	400.03	416.87	1.042	1	0.001	486.46	450.64	0.926	0.999	0.001	655.41	649.78	0.991	1	0
ENSG00000068120.15	COASY	3335	3027.1	0.908	1	0	1111	982.23	0.884	0.999	0.001	406.22	366.89	0.903	0.998	0.002	2662.6	2594.9	0.975	1	0
ENSG00000068137.15	PLEKHH3	448.2	468.78	1.046	1	0	452.76	398.17	0.88	0.999	0.001	321.97	403.78	1.254	0.993	0.007	832.6	749.5	0.9	0.999	0.001
ENSG00000068305.17	MEF2A	1901.5	1905	1.002	1	0	990.71	1032.8	1.043	1	0	1090.6	1194.7	1.095	0.999	0.001	1341	1510.2	1.126	0.999	0.001
ENSG00000068308.13	OTUD5	836.07	917.09	1.097	1	0	1194.6	1157.1	0.969	1	0	816.45	787.63	0.965	0.999	0.001	1254.6	1344.7	1.072	1	0
ENSG00000068323.17	TFE3	1103.3	1122.9	1.018	1	0	1558.3	1652.1	1.06	1	0	478.44	469.58	0.982	0.999	0.001	1511.8	1688	1.117	0.999	0.001
ENSG00000068354.16	TBC1D25	275.5	318.47	1.156	0.999	0.001	422.75	387.17	0.916	0.999	0.001	144.43	161.51	1.118	0.997	0.003	713.52	702.22	0.984	1	0
ENSG00000068366.20	ACSL4	2274.4	2229.7	0.98	1	0	1509.2	1473.9	0.977	1	0	272.82	329.01	1.206	0.996	0.004	2993.2	3034.7	1.014	1	0
ENSG00000068383.19	INPP5A	1262.6	1207.7	0.957	1	0	850.94	830.38	0.976	1	0	272.8	247.21	0.906	0.998	0.002	1038.2	1116.9	1.076	1	0
ENSG00000068394.11	GPKOW	509.44	505.42	0.992	1	0	571.86	530.16	0.927	0.999	0.001	280.84	285.14	1.015	0.998	0.002	611.59	554.25	0.906	0.999	0.001
ENSG00000068400.13	GRIPAP1	444.48	428.91	0.965	1	0	683.69	653.35	0.956	1	0	397.19	373.87	0.941	0.998	0.002	781.16	735.86	0.942	1	0
ENSG00000068438.15	FTSJ1	1252.7	1368.6	1.093	1	0	1512.8	1462.9	0.967	1	0	428.29	441.67	1.031	0.999	0.001	1240.3	1252.3	1.01	1	0
ENSG00000068489.12	PRR11	2713.3	2805.1	1.034	1	0	2271.1	2360.4	1.039	1	0	2058.2	2092.7	1.017	1	0	2572.1	2751.3	1.07	1	0
ENSG00000068615.18	REEP1	5.568	4.311	0.786	0.999	0.001	52.731	50.596	0.96	0.999	0.001	113.34	126.62	1.117	0.997	0.003	1.905	2.099	1.088	0.998	0.002
ENSG00000068650.18	ATP11A	1620.2	1487.2	0.918	1	0	494.58	547.76	1.107	0.999	0.001	1413.2	1307.1	0.925	0.999	0.001	5123.3	5346.2	1.044	1	0
ENSG00000068654.16	POLR1A	8422	8196.6	0.973	1	0	2329.3	2451.7	1.053	1	0	1820.5	1739.8	0.956	0.999	0.001	7035.2	6784.4	0.964	1	0
ENSG00000068697.7	LAPTM4A	4859.6	4769.7	0.982	1	0	2469.3	2368.1	0.959	1	0	2522.6	2765.7	1.096	0.999	0.001	1925.3	1974.5	1.026	1	0
ENSG00000068724.17	TTC7A	1128.4	1171.4	1.038	1	0	1011.9	994.33	0.983	1	0	148.45	161.51	1.088	0.998	0.002	305.79	281.33	0.92	0.999	0.001
ENSG00000068745.15	IP6K2	896.39	973.12	1.086	1	0	1528.3	1513.5	0.99	1	0	1195.6	1158.5	0.969	0.999	0.001	1543.3	1509.5	0.978	1	0
ENSG00000068781.21	STON1-GTF2A1L	NaN	NaN	NaN	NaN	NaN	NaN	NaN	NaN	NaN	NaN	NaN	NaN	NaN	NaN	NaN	NaN	NaN	NaN	NaN	NaN
ENSG00000068784.13	SRBD1	723.79	673.53	0.931	1	0	474.58	546.66	1.152	0.999	0.001	339.02	381.85	1.126	0.998	0.002	996.45	880.72	0.884	0.999	0.001
ENSG00000068796.16	KIF2A	2254	2225.4	0.987	1	0	688.23	768.84	1.117	0.999	0.001	1764.3	1730.8	0.981	0.999	0.001	4773.6	4496	0.942	1	0
ENSG00000068831.19	RASGRP2	8.352	5.388	0.657	0.998	0.002	29.093	26.398	0.908	0.999	0.001	19.057	42.871	2.226	0.836	0.164	77.163	50.387	0.654	0.99	0.01
ENSG00000068878.15	PSME4	5734.7	5606.9	0.978	1	0	1864.4	1833.6	0.983	1	0	1942.8	1821.5	0.938	0.999	0.001	5174.7	5152	0.996	1	0
ENSG00000068885.15	IFT80	415.62	380.01	0.914	0.999	0.001	623.41	573.15	0.919	0.999	0.001	852.81	914.31	1.072	0.999	0.001	1114.3	1129	1.013	1	0
ENSG00000068903.20	SIRT2	590.17	644.44	1.092	0.999	0.001	661.87	647.85	0.979	1	0	1717.2	2036.9	1.186	0.998	0.002	730.67	775.75	1.062	1	0
ENSG00000068912.14	ERLEC1	1413.3	1360	0.962	1	0	734.6	802.94	1.093	0.999	0.001	1014	1311	1.293	0.989	0.011	827.84	866.02	1.046	1	0
ENSG00000068971.14	PPP2R5B	200.44	256.48	1.279	0.995	0.005	250.93	260.68	1.039	0.999	0.001	265.8	293.12	1.103	0.998	0.002	319.13	336.96	1.056	0.999	0.001
ENSG00000068976.14	PYGM	6.496	10.777	1.63	0.998	0.002	9.092	15.399	1.668	0.997	0.003	14.042	3.988	0.302	0.931	0.069	4.763	3.149	0.681	0.998	0.002
ENSG00000068985.5	PAGE1	NaN	NaN	NaN	NaN	NaN	NaN	NaN	NaN	NaN	NaN	NaN	NaN	NaN	NaN	NaN	NaN	NaN	NaN	NaN	NaN
ENSG00000069011.16	PITX1	1106.8	1064.7	0.962	1	0	235.47	221.08	0.939	0.999	0.001	11.033	10.967	0.994	0.996	0.004	4557.4	3938.1	0.864	0.999	0.001
ENSG00000069018.18	TRPC7	NaN	NaN	NaN	NaN	NaN	NaN	NaN	NaN	NaN	NaN	NaN	NaN	NaN	NaN	NaN	NaN	NaN	NaN	NaN	NaN
ENSG00000069020.18	MAST4	362.82	450.46	1.241	0.995	0.005	180.92	177.09	0.979	0.999	0.001	252.76	181.45	0.718	0.972	0.028	5011.8	4546.4	0.907	1	0
ENSG00000069122.19	ADGRF5	20.415	32.33	1.575	0.997	0.003	9.092	8.799	0.969	0.999	0.001	69.208	279.16	4.018	0	1	0	1.05	4.563	0.995	0.005
ENSG00000069188.17	SDK2	0.928	2.155	2.001	0.998	0.002	18.183	15.399	0.85	0.999	0.001	58.175	62.811	1.079	0.997	0.003	0.953	0	0.236	0.996	0.004
ENSG00000069206.15	ADAM7	NaN	NaN	NaN	NaN	NaN	NaN	NaN	NaN	NaN	NaN	NaN	NaN	NaN	NaN	NaN	0.953	0	0.236	0.996	0.004
ENSG00000069248.12	NUP133	2125.9	2171.5	1.021	1	0	1332.8	1313.3	0.985	1	0	1839.5	1933.2	1.051	0.999	0.001	3252.3	3130.3	0.962	1	0
ENSG00000069275.13	NUCKS1	13616	12934	0.95	1	0	14012	14774	1.054	1	0	18936	20808	1.099	1	0	38558	36194	0.939	1	0
ENSG00000069329.18	VPS35	6602.3	6546.8	0.992	1	0	2371.1	2303.2	0.971	1	0	3110.4	2930.2	0.942	1	0	5310	5527.8	1.041	1	0
ENSG00000069345.12	DNAJA2	4766.8	4713.7	0.989	1	0	1580.1	1509.1	0.955	1	0	1371.1	1339	0.977	0.999	0.001	5118.5	4904.3	0.958	1	0
ENSG00000069399.15	BCL3	821.23	870.75	1.06	1	0	420.03	404.77	0.964	1	0	147.44	112.66	0.765	0.991	0.009	923.1	758.95	0.822	0.994	0.006
ENSG00000069424.15	KCNAB2	486.24	490.33	1.008	1	0	424.58	403.67	0.951	0.999	0.001	98.296	122.63	1.247	0.995	0.005	287.96	275.03	0.955	0.999	0.001
ENSG00000069431.11	ABCC9	2.784	2.155	0.796	0.999	0.001	NaN	NaN	NaN	NaN	NaN	0	0.997	3.741	0.99	0.01	3.811	2.099	0.583	0.998	0.002
ENSG00000069482.7	GAL	1175.7	1208.1	1.028	1	0	186.38	207.88	1.115	0.999	0.001	0	0.997	3.741	0.99	0.01	0.953	1.05	1.078	0.998	0.002
ENSG00000069493.15	CLEC2D	7.999	10.572	1.31	0.999	0.001	25.447	29.379	1.152	0.999	0.001	51.244	66.609	1.298	0.994	0.006	143.94	119.95	0.834	0.998	0.002
ENSG00000069509.6	FUNDC1	187.44	199.37	1.064	0.999	0.001	313.66	248.58	0.793	0.995	0.005	234.71	226.32	0.964	0.998	0.002	320.08	329.61	1.03	0.999	0.001
ENSG00000069535.14	MAOB	954.85	930.02	0.974	1	0	36.366	23.098	0.639	0.996	0.004	1.003	0.997	0.996	0.995	0.005	0	1.05	4.563	0.995	0.005
ENSG00000069667.16	RORA	43.613	38.936	0.893	0.999	0.001	46.367	39.597	0.855	0.999	0.001	68.205	90.856	1.33	0.992	0.008	113.34	73.281	0.647	0.972	0.028
ENSG00000069696.7	DRD4	7.424	2.155	0.318	0.994	0.006	0	4.4	13.643	0.961	0.039	2.006	1.994	0.995	0.995	0.005	7.621	6.298	0.833	0.999	0.001
ENSG00000069702.11	TGFBR3	957.63	917.09	0.958	1	0	327.3	365.17	1.116	0.999	0.001	131.4	106.68	0.812	0.995	0.005	683.99	728.51	1.065	1	0
ENSG00000069764.9	PLA2G10	1.151	1.078	0.95	0.998	0.002	1.446	0	0.194	0.995	0.005	NaN	NaN	NaN	NaN	NaN	9.526	11.547	1.206	0.999	0.001
ENSG00000069812.11	HES2	10.207	19.398	1.875	0.996	0.004	27.275	31.898	1.167	0.999	0.001	2.006	0	0.154	0.98	0.02	NaN	NaN	NaN	NaN	NaN
ENSG00000069849.11	ATP1B3	4058.8	4126.3	1.017	1	0	1722.9	1766.5	1.025	1	0	2426.3	2711.8	1.118	0.999	0.001	9123.4	9304.7	1.02	1	0
ENSG00000069869.16	NEDD4	2164.9	2006.6	0.927	1	0	486.4	486.16	1	1	0	135.41	161.51	1.192	0.996	0.004	2705.5	2986.5	1.104	1	0
ENSG00000069943.10	PIGB	223.89	232.47	1.038	1	0	137.13	138.93	1.013	0.999	0.001	125.92	129.66	1.03	0.998	0.002	323	287.81	0.891	0.999	0.001
ENSG00000069956.12	MAPK6	3057.6	3188.8	1.043	1	0	884.61	947.03	1.071	1	0	579.74	641.07	1.106	0.998	0.002	3514.3	3331.8	0.948	1	0
ENSG00000069966.18	GNB5	484.38	526.13	1.086	0.999	0.001	412.76	446.57	1.082	0.999	0.001	188.57	163.51	0.867	0.997	0.003	534.16	587.84	1.1	0.999	0.001
ENSG00000069974.16	RAB27A	375.82	368.56	0.981	1	0	578.23	598.36	1.035	1	0	168.51	210.37	1.248	0.994	0.006	424.88	405.19	0.954	1	0.001
ENSG00000069998.12	HDHD5	811.02	802.85	0.99	1	0	528.22	470.77	0.891	0.999	0.001	498.5	430.7	0.864	0.997	0.003	1503.3	1510.6	1.005	1	0
ENSG00000070010.19	UFD1	1409.4	1554	1.103	1	0	817.06	781.66	0.957	1	0	697.96	689.92	0.988	0.999	0.001	1688.3	1728.9	1.024	1	0
ENSG00000070018.9	LRP6	2961.1	3027.1	1.022	1	0	2216.5	1975.5	0.891	1	0.001	3262.8	2943.1	0.902	0.999	0.001	1898.6	1872.7	0.986	1	0
ENSG00000070019.5	GUCY2C	2.784	4.311	1.495	0.998	0.002	NaN	NaN	NaN	NaN	NaN	2.006	0.997	0.574	0.994	0.006	0	1.05	4.563	0.995	0.005
ENSG00000070031.4	SCT	NaN	NaN	NaN	NaN	NaN	NaN	NaN	NaN	NaN	NaN	NaN	NaN	NaN	NaN	NaN	NaN	NaN	NaN	NaN	NaN
ENSG00000070047.12	PHRF1	2352.3	2436.6	1.036	1	0	946.43	1005.3	1.062	1	0	907.73	831.49	0.916	0.999	0.001	3272.3	3362.3	1.028	1	0
ENSG00000070061.15	ELP1	3085.4	3012	0.976	1	0	1464.7	1464	1	1	0	986.97	999.98	1.013	0.999	0.001	2530.2	2436.4	0.963	1	0
ENSG00000070081.17	NUCB2	325.71	304.98	0.936	0.999	0.001	344.57	359.67	1.044	0.999	0.001	532.6	655.02	1.23	0.995	0.005	1047.9	1123.2	1.072	1	0
ENSG00000070087.14	PFN2	4068.1	4082.2	1.004	1	0	3073	2868.6	0.934	1	0	2817.5	3467.5	1.231	0.997	0.003	5862.5	5985.5	1.021	1	0
ENSG00000070159.14	PTPN3	1017	1064.7	1.047	1	0	382.76	373.97	0.977	1	0	1378.1	1109.7	0.805	0.995	0.005	0.953	0	0.236	0.996	0.004
ENSG00000070182.21	SPTB	2069.7	2094	1.012	1	0	12.728	7.699	0.615	0.998	0.002	11.033	34.277	3.039	0.495	0.505	0.953	1.05	1.078	0.998	0.002
ENSG00000070190.13	DAPP1	NaN	NaN	NaN	NaN	NaN	215.47	238.68	1.108	0.999	0.001	4.012	4.985	1.222	0.995	0.005	10.479	7.348	0.709	0.998	0.002
ENSG00000070193.4	FGF10	NaN	NaN	NaN	NaN	NaN	NaN	NaN	NaN	NaN	NaN	9.027	5.982	0.676	0.994	0.006	NaN	NaN	NaN	NaN	NaN
ENSG00000070214.16	SLC44A1	4385.4	4149	0.946	1	0	1455.6	1410.1	0.969	1	0	548.65	624.12	1.138	0.998	0.002	6329.3	6110.4	0.965	1	0
ENSG00000070269.14	TMEM260	306.22	285.58	0.933	0.999	0.001	81.824	89.093	1.089	0.999	0.001	473.42	432.7	0.914	0.998	0.002	356.28	370.55	1.04	0.999	0.001
ENSG00000070366.14	SMG6	1233	1198.1	0.972	1	0	347.61	377.39	1.086	0.999	0.001	484.92	462.61	0.954	0.999	0.001	1157.6	1181.3	1.02	1	0
ENSG00000070367.16	EXOC5	2725.4	2697.4	0.99	1	0	926.43	866.74	0.936	1	0	2052.2	2362.9	1.151	0.999	0.001	2572.1	2592.8	1.008	1	0
ENSG00000070371.16	CLTCL1	355.99	364.25	1.023	1	0	97.28	89.093	0.916	0.999	0.001	185.56	164.5	0.887	0.997	0.003	233.39	235.14	1.008	0.999	0.001
ENSG00000070388.11	FGF22	66.812	68.97	1.032	0.999	0.001	0.909	0	0.277	0.997	0.003	2.006	1.994	0.995	0.995	0.005	10.479	12.597	1.197	0.999	0.001
ENSG00000070404.10	FSTL3	704.31	743.58	1.056	1	0	1266.5	1227.5	0.969	1	0	122.37	129.61	1.059	0.998	0.002	145.75	150.11	1.03	0.999	0.001
ENSG00000070413.20	DGCR2	2066.5	2038.9	0.987	1	0	980.07	1039.4	1.061	1	0	2065.2	2065.8	1	1	0	1844.3	1674.3	0.908	1	0
ENSG00000070423.18	RNF126	3001.9	2900	0.966	1	0	722.78	711.65	0.985	1	0	561.69	574.27	1.022	0.999	0.001	2509.2	2448	0.976	1	0
ENSG00000070444.15	MNT	1218	1284.6	1.055	1	0	424.97	443.27	1.043	1	0	560.69	572.27	1.021	0.999	0.001	936.64	945.17	1.009	1	0
ENSG00000070476.15	ZXDC	789.68	775.91	0.983	1	0	421.85	486.16	1.152	0.999	0.001	657.98	621.13	0.944	0.999	0.001	1194.6	1222.9	1.024	1	0
ENSG00000070495.14	JMJD6	841.64	862.12	1.024	1	0	310.02	350.87	1.132	0.999	0.001	251.76	266.2	1.057	0.998	0.002	1075.5	1128.5	1.049	1	0
ENSG00000070501.12	POLB	384.17	376.1	0.979	1	0	154.56	151.79	0.982	0.999	0.001	162.49	179.46	1.104	0.998	0.002	1053.6	1121.1	1.064	1	0
ENSG00000070526.15	ST6GALNAC1	NaN	NaN	NaN	NaN	NaN	5.455	8.799	1.576	0.998	0.002	NaN	NaN	NaN	NaN	NaN	NaN	NaN	NaN	NaN	NaN
ENSG00000070540.13	WIPI1	87.236	101	1.157	0.999	0.001	182.94	184.48	1.008	0.999	0.001	236.57	234.51	0.991	0.998	0.002	349.43	372.91	1.067	0.999	0.001
ENSG00000070601.10	FRMPD1	0	3.233	11.847	0.982	0.018	0.909	3.3	2.902	0.996	0.004	4.012	4.985	1.222	0.995	0.005	NaN	NaN	NaN	NaN	NaN
ENSG00000070610.14	GBA2	1550.6	1537.8	0.992	1	0	474.58	437.77	0.922	0.999	0.001	715.15	754.72	1.055	0.999	0.001	1987.2	1862.2	0.937	1	0
ENSG00000070614.15	NDST1	4620.2	4614.5	0.999	1	0	7489.6	7234.2	0.966	1	0	2924.8	2884.3	0.986	1	0	19836	19232	0.97	1	0
ENSG00000070669.17	ASNS	1620.2	1563.8	0.965	1	0	688.86	628.37	0.912	0.999	0.001	420.9	477.44	1.134	0.998	0.002	2620.5	2814.7	1.074	1	0
ENSG00000070718.12	AP3M2	615.22	628.27	1.021	1	0	273.66	312.38	1.141	0.999	0.001	325.98	333.99	1.025	0.999	0.001	2015.8	1904.2	0.945	1	0
ENSG00000070729.14	CNGB1	0	2.155	8.231	0.992	0.008	1.818	1.1	0.668	0.998	0.002	3.009	7.976	2.473	0.986	0.014	NaN	NaN	NaN	NaN	NaN
ENSG00000070731.11	ST6GALNAC2	11.794	0.894	0.099	0.755	0.245	13.637	13.199	0.969	0.999	0.001	2.006	3.749	1.735	0.994	0.006	9.793	1.05	0.133	0.913	0.087
ENSG00000070748.18	CHAT	0	1.078	4.616	0.996	0.004	1.818	1.1	0.668	0.998	0.002	NaN	NaN	NaN	NaN	NaN	NaN	NaN	NaN	NaN	NaN
ENSG00000070756.16	PABPC1	54673	53026	0.97	1	0	17522	17868	1.02	1	0	25137	23311	0.927	1	0	73285	73482	1.003	1	0
ENSG00000070759.17	TESK2	99.29	98.067	0.988	0.999	0.001	70.914	83.594	1.178	0.999	0.001	69.208	92.72	1.338	0.991	0.009	41.916	50.387	1.201	0.999	0.001
ENSG00000070761.8	CFAP20	922.37	861.05	0.934	1	0	465.49	490.56	1.054	1	0	809.43	814.54	1.006	0.999	0.001	1544.2	1633.4	1.058	1	0
ENSG00000070770.9	CSNK2A2	8059.3	7559.9	0.938	1	0	1072.8	1058.4	0.987	1	0	1163.7	1291.2	1.11	0.999	0.001	8077.2	8146.3	1.009	1	0
ENSG00000070778.13	PTPN21	308.08	322.22	1.046	1	0	370.03	365.17	0.987	1	0	421.27	403.78	0.959	0.999	0.001	561.1	599.39	1.068	1	0.001
ENSG00000070785.17	EIF2B3	695.81	748.82	1.076	1	0	424.58	450.97	1.062	0.999	0.001	271.82	262.21	0.965	0.998	0.002	747.57	716.96	0.959	1	0
ENSG00000070808.16	CAMK2A	4.64	1.078	0.279	0.995	0.005	0.909	0	0.277	0.997	0.003	NaN	NaN	NaN	NaN	NaN	0.953	1.05	1.078	0.998	0.002
ENSG00000070814.20	TCOF1	8463.9	8457.4	0.999	1	0	6123.1	6005.3	0.981	1	0	2463.4	2188.4	0.888	0.999	0.001	9479.5	9423.1	0.994	1	0
ENSG00000070831.17	CDC42	6838.9	6748.3	0.987	1	0	5164	5314.8	1.029	1	0	2390.2	2712.8	1.135	0.999	0.001	10198	10141	0.994	1	0
ENSG00000070882.13	OSBPL3	2877.5	3039	1.056	1	0	1954.7	2075.5	1.062	1	0	375.13	424.72	1.132	0.998	0.002	2650.2	2558.2	0.965	1	0
ENSG00000070886.12	EPHA8	NaN	NaN	NaN	NaN	NaN	0.909	1.1	1.152	0.998	0.002	4.012	4.985	1.222	0.995	0.005	NaN	NaN	NaN	NaN	NaN
ENSG00000070915.9	SLC12A3	4.64	4.311	0.933	0.999	0.001	1.818	5.5	2.699	0.996	0.004	3548.7	5139.5	1.448	0.852	0.148	0.953	0	0.236	0.996	0.004
ENSG00000070950.10	RAD18	2027.5	1864.3	0.92	1	0	624.59	659.95	1.057	1	0	964.9	922.22	0.956	0.999	0.001	1634.7	1570.4	0.961	1	0
ENSG00000070961.15	ATP2B1	9722	9471.5	0.974	1	0	2100.2	2321.9	1.106	1	0	743.23	699.89	0.942	0.999	0.001	2621.6	2504.6	0.955	1	0
ENSG00000070985.13	TRPM5	4.64	0	0.06	0.961	0.039	1.818	0	0.161	0.994	0.006	NaN	NaN	NaN	NaN	NaN	5.001	0	0.056	0.939	0.061
ENSG00000071051.14	NCK2	543.75	481.71	0.886	0.999	0.001	667.32	614.85	0.921	0.999	0.001	871.62	981.04	1.126	0.999	0.001	772.56	747.34	0.967	1	0
ENSG00000071054.16	MAP4K4	7084.8	7012.3	0.99	1	0	7799.7	8052.5	1.032	1	0	3420.3	3432.6	1.004	1	0	23289	23205	0.996	1	0
ENSG00000071073.13	MGAT4A	13.919	9.699	0.703	0.998	0.002	324.57	259.58	0.8	0.996	0.004	535.61	346.95	0.648	0.593	0.407	4464	4287.1	0.96	1	0
ENSG00000071082.11	RPL31	8494.4	8838.9	1.041	1	0	13128	13732	1.046	1	0	12288	13251	1.078	1	0	6182.6	5652.8	0.914	1	0
ENSG00000071127.17	WDR1	10150	9826.1	0.968	1	0	5454	5419.3	0.994	1	0	3579.8	3759.7	1.05	1	0	10295	10203	0.991	1	0
ENSG00000071189.21	SNX13	1876.3	1787.8	0.953	1	0	782.78	757.84	0.968	1	0	374.12	339.97	0.909	0.998	0.002	2255.8	2138.3	0.948	1	0
ENSG00000071203.9	MS4A12	NaN	NaN	NaN	NaN	NaN	NaN	NaN	NaN	NaN	NaN	NaN	NaN	NaN	NaN	NaN	NaN	NaN	NaN	NaN	NaN
ENSG00000071205.12	ARHGAP10	1196.1	1100.3	0.92	1	0	350.93	338.78	0.965	0.999	0.001	119.36	113.66	0.952	0.998	0.002	526.81	585.75	1.112	0.999	0.001
ENSG00000071242.12	RPS6KA2	374.89	343.77	0.917	0.999	0.001	1146.4	1093.3	0.954	1	0	683.05	570.28	0.835	0.997	0.003	NaN	NaN	NaN	NaN	NaN
ENSG00000071243.16	ING3	589.24	553.92	0.94	1	0	550.04	474.07	0.862	0.999	0.001	103.31	134.59	1.302	0.992	0.008	808.78	816.68	1.01	1	0
ENSG00000071246.11	VASH1	35.03	31.845	0.91	0.999	0.001	63.587	48.836	0.769	0.998	0.002	160.07	122.99	0.769	0.991	0.009	1134.8	1142.1	1.007	1	0
ENSG00000071282.12	LMCD1	608.73	589.48	0.968	1	0	580.95	491.66	0.846	0.998	0.002	239.72	252.24	1.052	0.998	0.002	0	1.05	4.563	0.995	0.005
ENSG00000071462.11	BUD23	2718.2	2744.9	1.01	1	0	2152	1908.6	0.887	0.999	0.001	877.04	882.34	1.006	0.999	0.001	2485.6	2459.7	0.99	1	0
ENSG00000071537.14	SEL1L	2029.4	1962.4	0.967	1	0	1511	1449.7	0.959	1	0	2031.1	2283.1	1.124	0.999	0.001	2382.5	2351.4	0.987	1	0
ENSG00000071539.14	TRIP13	2785.7	2687.7	0.965	1	0	1490.1	1457.4	0.978	1	0	1649	1816.5	1.102	0.999	0.001	4559.3	4490.7	0.985	1	0
ENSG00000071553.17	ATP6AP1	3135.5	2987.3	0.953	1	0	1395.6	1372.7	0.984	1	0	1552.7	1642	1.058	0.999	0.001	1843.3	1853.8	1.006	1	0
ENSG00000071564.16	TCF3	6561.5	6265.5	0.955	1	0	2511.1	2490.2	0.992	1	0	1634.9	1571.3	0.961	0.999	0.001	7542.9	7392.2	0.98	1	0
ENSG00000071575.11	TRIB2	810.09	800.7	0.988	1	0	2068.3	2012.9	0.973	1	0	226.68	267.19	1.178	0.997	0.004	NaN	NaN	NaN	NaN	NaN
ENSG00000071626.16	DAZAP1	6143.9	5752.5	0.936	1	0	2980.2	2877.4	0.966	1	0	4255.8	3848.4	0.904	1	0	4456.4	4544.3	1.02	1	0
ENSG00000071655.18	MBD3	7308.3	6931.5	0.948	1	0	1854.5	1826.2	0.985	1	0	2045.3	1983.4	0.97	0.999	0.001	3834.2	3764.8	0.982	1	0
ENSG00000071677.1	PRLH	NaN	NaN	NaN	NaN	NaN	NaN	NaN	NaN	NaN	NaN	NaN	NaN	NaN	NaN	NaN	NaN	NaN	NaN	NaN	NaN
ENSG00000071794.16	HLTF	1959.8	2027.1	1.034	1	0	937.34	855.74	0.913	0.999	0.001	1788.4	1940.1	1.085	0.999	0.001	4204.9	4079.2	0.97	1	0
ENSG00000071859.15	FAM50A	1280.6	1342.8	1.049	1	0	575.5	532.36	0.925	0.999	0.001	628.89	605.18	0.962	0.999	0.001	814.5	881.77	1.083	1	0.001
ENSG00000071889.16	FAM3A	992.9	1032.4	1.04	1	0	597.32	647.85	1.085	0.999	0.001	595.79	590.22	0.991	0.999	0.001	398.2	417.79	1.049	1	0.001
ENSG00000071894.17	CPSF1	6726.6	6456.2	0.96	1	0	5354	5027.7	0.939	1	0	3293.9	3133.6	0.951	1	0	4757.4	4618.8	0.971	1	0
ENSG00000071909.18	MYO3B	0.928	3.233	2.88	0.997	0.003	1.818	0	0.161	0.994	0.006	1.003	0	0.266	0.99	0.01	8.574	4.199	0.507	0.997	0.003
ENSG00000071967.12	CYBRD1	1.856	2.155	1.139	0.999	0.001	2065.6	1921.6	0.93	1	0	543.63	681.94	1.254	0.993	0.007	466.79	494.42	1.059	1	0.001
ENSG00000071991.9	CDH19	3.712	4.311	1.149	0.999	0.001	NaN	NaN	NaN	NaN	NaN	NaN	NaN	NaN	NaN	NaN	NaN	NaN	NaN	NaN	NaN
ENSG00000071994.11	PDCD2	1992.3	1976.4	0.992	1	0	1166.4	1087.8	0.933	1	0	1095.3	1198.4	1.094	0.999	0.001	1482.3	1321.6	0.892	0.999	0.001
ENSG00000072041.17	SLC6A15	0	2.155	8.231	0.992	0.008	212.74	184.79	0.869	0.999	0.001	1415.3	1329	0.939	0.999	0.001	1.905	0	0.134	0.992	0.008
ENSG00000072042.13	RDH11	3118.8	2990.5	0.959	1	0	626.41	625.85	0.999	1	0	1272.8	1141.6	0.897	0.999	0.001	2233	2127.8	0.953	1	0
ENSG00000072062.14	PRKACA	1511.6	1457	0.964	1	0	2334.7	2299.9	0.985	1	0	1038.1	1092.7	1.053	0.999	0.001	1862.4	1831.8	0.984	1	0
ENSG00000072071.16	ADGRL1	2235.6	1977.4	0.885	0.999	0.001	1333.7	1331.9	0.999	1	0	1209.6	1182.4	0.978	0.999	0.001	2437.8	2376	0.975	1	0
ENSG00000072080.11	SPP2	NaN	NaN	NaN	NaN	NaN	NaN	NaN	NaN	NaN	NaN	0	0.997	3.741	0.99	0.01	NaN	NaN	NaN	NaN	NaN
ENSG00000072110.13	ACTN1	6053.9	6083.4	1.005	1	0	2237.9	2096.6	0.937	1	0	5190.5	5663.9	1.091	1	0	10057	9953.5	0.99	1	0
ENSG00000072121.16	ZFYVE26	1278.7	1343.8	1.051	1	0	403.67	378.37	0.937	0.999	0.001	486.46	440.67	0.906	0.998	0.002	1646.1	1745.7	1.061	1	0
ENSG00000072133.11	RPS6KA6	334.06	323.3	0.968	1	0	57.277	59.396	1.037	0.999	0.001	231.7	221.33	0.955	0.998	0.002	1.905	0	0.134	0.992	0.008
ENSG00000072134.15	EPN2	1075.5	1130	1.051	1	0	523.9	475.75	0.908	0.999	0.001	481.43	522.42	1.085	0.999	0.001	1840.3	1926.2	1.047	1	0
ENSG00000072135.13	PTPN18	1045.8	1061.5	1.015	1	0	473.67	423.47	0.894	0.999	0.001	181.55	159.52	0.879	0.997	0.003	749.72	697.02	0.93	1	0
ENSG00000072163.19	LIMS2	43.613	39.873	0.915	0.999	0.001	53.64	50.596	0.944	0.999	0.001	58.175	59.82	1.028	0.997	0.003	28.579	34.641	1.21	0.999	0.001
ENSG00000072182.12	ASIC4	5.568	12.932	2.256	0.995	0.005	4.546	0	0.071	0.966	0.034	1.003	0.997	0.996	0.995	0.005	0	2.099	8.126	0.99	0.01
ENSG00000072195.15	SPEG	330.35	323.3	0.979	1	0	713.69	686.35	0.962	1	0	218.66	254.23	1.162	0.997	0.003	10.479	14.696	1.391	0.998	0.002
ENSG00000072201.14	LNX1	18.735	20.508	1.093	0.999	0.001	126.99	141.96	1.118	0.999	0.001	2.407	2.253	0.944	0.995	0.005	5.43	18.444	3.273	0.949	0.051
ENSG00000072210.19	ALDH3A2	3528	3402.2	0.964	1	0	585.5	555.46	0.949	1	0	642.93	722.82	1.124	0.998	0.002	1437.5	1578.8	1.098	1	0.001
ENSG00000072274.13	TFRC	19953	19847	0.995	1	0	7862.4	8463.9	1.077	1	0	17588	18115	1.03	1	0	29773	29514	0.991	1	0
ENSG00000072310.17	SREBF1	6234.3	5533.1	0.888	1	0	1257.5	1028.4	0.818	0.995	0.005	424.28	400.79	0.945	0.999	0.001	3340.9	2909.1	0.871	0.999	0.001
ENSG00000072315.3	TRPC5	0	2.155	8.231	0.992	0.008	NaN	NaN	NaN	NaN	NaN	NaN	NaN	NaN	NaN	NaN	1.905	1.05	0.611	0.998	0.002
ENSG00000072364.13	AFF4	6193.1	6487.5	1.048	1	0	1842	1830.3	0.994	1	0	2478.5	2347.9	0.947	0.999	0.001	11049	10192	0.922	1	0
ENSG00000072401.15	UBE2D1	901.96	976.36	1.083	1	0	327.3	375.07	1.146	0.999	0.001	294.89	304.08	1.031	0.998	0.002	631.6	689.67	1.092	0.999	0.001
ENSG00000072415.9	MPP5	2054.3	2245.6	1.093	1	0	772.78	746.85	0.966	1	0	650.96	662	1.017	0.999	0.001	1968	1895.7	0.963	1	0
ENSG00000072422.17	RHOBTB1	902.89	989.29	1.096	1	0	392.76	432.27	1.101	0.999	0.001	807.43	570.28	0.706	0.914	0.086	920.24	950	1.032	1	0
ENSG00000072501.17	SMC1A	4540.4	4601.6	1.014	1	0	6488.7	6627	1.021	1	0	5002	5137.5	1.027	1	0	6131.1	5947.7	0.97	1	0
ENSG00000072506.12	HSD17B10	1608.1	1649.9	1.026	1	0	1463.7	1359.5	0.929	1	0	1515.6	1358.9	0.897	0.999	0.001	1100.3	999.34	0.908	0.999	0.001
ENSG00000072518.20	MARK2	2634.4	2682.3	1.018	1	0	804.6	805.14	1.001	1	0	1319	1234.3	0.936	0.999	0.001	2441.6	2458.5	1.007	1	0
ENSG00000072571.20	HMMR	2736.5	2748	1.004	1	0	1973.8	2127.2	1.078	1	0	1659	1591.2	0.959	0.999	0.001	5024.2	5278	1.051	1	0
ENSG00000072609.17	CHFR	1.856	4.311	2.14	0.998	0.002	285.48	239.78	0.84	0.998	0.002	269.81	276.17	1.024	0.998	0.002	1383.2	1355.2	0.98	1	0
ENSG00000072657.9	TRHDE	0	1.078	4.616	0.996	0.004	26.638	14.365	0.545	0.993	0.007	3.009	31.914	9.57	0.001	0.999	0.953	2.099	1.92	0.998	0.002
ENSG00000072682.18	P4HA2	1396.5	1425.7	1.021	1	0	211.48	168.29	0.796	0.997	0.003	219.66	302.09	1.375	0.973	0.027	137.11	143.81	1.049	0.999	0.001
ENSG00000072694.20	FCGR2B	NaN	NaN	NaN	NaN	NaN	NaN	NaN	NaN	NaN	NaN	NaN	NaN	NaN	NaN	NaN	0	2.099	8.126	0.99	0.01
ENSG00000072736.19	NFATC3	3258	3461.3	1.062	1	0	816.17	865.63	1.061	1	0	1315.8	1369	1.04	0.999	0.001	2141.4	2161.2	1.009	1	0
ENSG00000072756.17	TRNT1	786.84	863.39	1.097	1	0.001	239.49	262.13	1.094	0.999	0.001	826.75	897.43	1.086	0.999	0.001	1379.6	1428.4	1.035	1	0
ENSG00000072778.20	ACADVL	11415	11292	0.989	1	0	1992.9	1995.3	1.001	1	0	3055.2	3162.5	1.035	1	0	5210.9	5491.1	1.054	1	0
ENSG00000072786.13	STK10	1833.6	1977.5	1.079	1	0	889.16	844.74	0.95	1	0	290.87	235.29	0.809	0.994	0.006	1848.1	1836	0.993	1	0
ENSG00000072803.17	FBXW11	2111.1	2134.8	1.011	1	0	1523.7	1427.7	0.937	1	0	1676	1716.8	1.024	0.999	0.001	4047.7	3835.7	0.948	1	0
ENSG00000072818.12	ACAP1	101.15	105.61	1.044	0.999	0.001	17.274	14.299	0.831	0.999	0.001	14.042	17.946	1.271	0.995	0.005	18.1	19.945	1.1	0.999	0.001
ENSG00000072832.15	CRMP1	NaN	NaN	NaN	NaN	NaN	571.86	541.16	0.946	1	0	302.91	416.74	1.375	0.967	0.033	64.779	71.381	1.102	0.999	0.001
ENSG00000072840.13	EVC	0.928	0	0.243	0.997	0.003	366.39	404.77	1.105	0.999	0.001	510.53	410.76	0.805	0.994	0.006	447.74	446.13	0.996	1	0
ENSG00000072849.11	DERL2	1109	1102.4	0.994	1	0	338.21	351.44	1.039	0.999	0.001	496.52	530.46	1.068	0.999	0.001	1048.8	959.54	0.915	0.999	0.001
ENSG00000072858.10	SIDT1	1009.6	988.21	0.979	1	0	1.818	6.6	3.207	0.993	0.007	3.009	3.988	1.29	0.995	0.005	2.858	3.149	1.092	0.998	0.002
ENSG00000072864.15	NDE1	907.48	1015.1	1.119	0.999	0.001	1039.2	1228.6	1.182	0.998	0.002	849.55	911.25	1.073	0.999	0.001	1172.6	1199.8	1.023	1	0
ENSG00000072952.18	MRVI1	0	3.233	11.847	0.982	0.018	NaN	NaN	NaN	NaN	NaN	NaN	NaN	NaN	NaN	NaN	0	3.149	11.688	0.98	0.02
ENSG00000072954.7	TMEM38A	78.875	95.911	1.215	0.999	0.001	143.65	129.79	0.904	0.999	0.001	50.151	38.883	0.777	0.995	0.005	58.111	69.282	1.191	0.999	0.001
ENSG00000072958.8	AP1M1	2973.1	3095	1.041	1	0	1857.4	1763.2	0.949	1	0	880.65	876.36	0.995	0.999	0.001	2333.9	2281	0.977	1	0
ENSG00000073008.15	PVR	4001.3	4123.1	1.03	1	0	1508.3	1580.6	1.048	1	0	5095.3	5036.8	0.989	1	0	5491.9	5730.4	1.043	1	0
ENSG00000073050.11	XRCC1	814.73	769.45	0.944	1	0	526.4	567.56	1.078	0.999	0.001	1641.9	1617.1	0.985	0.999	0.001	784.97	798.84	1.018	1	0
ENSG00000073060.16	SCARB1	3077	2905.4	0.944	1	0	495.49	540.06	1.09	0.999	0.001	1288.9	1380.8	1.071	0.999	0.001	2451.1	2444.8	0.997	1	0
ENSG00000073067.14	CYP2W1	2.784	6.466	2.195	0.997	0.003	4.546	3.3	0.745	0.998	0.002	2.006	3.988	1.836	0.993	0.007	6.668	6.298	0.947	0.999	0.001
ENSG00000073111.14	MCM2	6527	6094.3	0.934	1	0	5175.2	5356.1	1.035	1	0	1387.5	948.59	0.684	0.776	0.224	9434.7	9747.6	1.033	1	0
ENSG00000073146.16	MOV10L1	0	1.078	4.616	0.996	0.004	7.273	12.099	1.633	0.998	0.002	2.006	0.997	0.574	0.994	0.006	49.537	41.989	0.849	0.999	0.001
ENSG00000073150.14	PANX2	8.352	9.699	1.156	0.999	0.001	272.75	235.38	0.863	0.999	0.001	42.127	36.889	0.877	0.996	0.004	84.784	119.67	1.41	0.991	0.009
ENSG00000073169.14	SELENOO	514.77	452.85	0.88	0.999	0.001	307.3	311.28	1.013	0.999	0.001	282.65	267.19	0.945	0.998	0.002	582.69	575.76	0.988	1	0
ENSG00000073282.13	TP63	3.712	3.233	0.881	0.999	0.001	10.001	8.799	0.884	0.999	0.001	1.003	0.997	0.996	0.995	0.005	0.953	2.099	1.92	0.998	0.002
ENSG00000073331.18	ALPK1	94.65	107.77	1.138	0.999	0.001	102.73	100.09	0.974	0.999	0.001	78.235	113.66	1.451	0.978	0.022	8.574	9.448	1.099	0.999	0.001
ENSG00000073350.13	LLGL2	857.42	782.38	0.913	1	0	285.48	245.28	0.859	0.999	0.001	1557.7	1199.4	0.77	0.988	0.012	4.763	3.149	0.681	0.998	0.002
ENSG00000073417.15	PDE8A	3405.5	3369.8	0.99	1	0	649.14	549.96	0.847	0.998	0.002	181.55	129.61	0.714	0.977	0.023	980.26	968.89	0.988	1	0
ENSG00000073464.12	CLCN4	457.47	505.42	1.105	0.999	0.001	170.92	159.49	0.933	0.999	0.001	248.75	343.96	1.382	0.968	0.032	237.21	235.14	0.991	0.999	0.001
ENSG00000073536.18	NLE1	1153	1146.4	0.994	1	0	624.57	601.56	0.963	1	0	775.33	677.96	0.874	0.998	0.002	1665.2	1681.7	1.01	1	0
ENSG00000073578.17	SDHA	5879.3	5672.2	0.965	1	0	2269.6	2228.3	0.982	1	0	2327.1	2213.9	0.951	0.999	0.001	5859.8	5844.2	0.997	1	0
ENSG00000073584.20	SMARCE1	1856.6	1885.1	1.015	1	0	1722.1	1580.1	0.918	1	0	3678.2	3682.3	1.001	1	0	2578.8	2430.8	0.943	1	0
ENSG00000073598.6	FNDC8	3.22	1.282	0.449	0.998	0.002	0.927	2.299	2.075	0.998	0.002	NaN	NaN	NaN	NaN	NaN	NaN	NaN	NaN	NaN	NaN
ENSG00000073605.18	GSDMB	57.532	64.659	1.123	0.999	0.001	35.457	45.097	1.269	0.998	0.002	77.232	72.781	0.943	0.997	0.003	65.732	77.68	1.181	0.999	0.001
ENSG00000073614.13	KDM5A	2979.6	2993.7	1.005	1	0	1366.5	1407.9	1.03	1	0	1927.8	2044.8	1.061	0.999	0.001	3034.1	2848.9	0.939	1	0
ENSG00000073670.14	ADAM11	46.397	42.029	0.906	0.999	0.001	40.003	27.498	0.69	0.997	0.003	112.34	122.63	1.091	0.997	0.003	13.337	16.796	1.254	0.999	0.001
ENSG00000073711.11	PPP2R3A	281.17	296.36	1.054	1	0	362.75	345.37	0.952	0.999	0.001	206.62	309.07	1.495	0.877	0.123	221.96	212.04	0.955	0.999	0.001
ENSG00000073712.15	FERMT2	1491.2	1541	1.033	1	0	489.13	545.56	1.115	0.999	0.001	3241.7	4035.8	1.245	0.997	0.003	2619.7	2543.5	0.971	1	0
ENSG00000073734.10	ABCB11	14.847	15.087	1.016	0.999	0.001	NaN	NaN	NaN	NaN	NaN	NaN	NaN	NaN	NaN	NaN	2.858	2.099	0.759	0.998	0.002
ENSG00000073737.16	DHRS9	75.163	145.48	1.932	0.11	0.89	NaN	NaN	NaN	NaN	NaN	1.003	2.991	2.455	0.991	0.009	0.953	0	0.236	0.996	0.004
ENSG00000073754.6	CD5L	NaN	NaN	NaN	NaN	NaN	NaN	NaN	NaN	NaN	NaN	NaN	NaN	NaN	NaN	NaN	2.858	0	0.093	0.985	0.015
ENSG00000073756.12	PTGS2	838.86	1097.1	1.308	0.912	0.088	5.455	8.799	1.576	0.998	0.002	3.009	3.988	1.29	0.995	0.005	0	3.149	11.688	0.98	0.02
ENSG00000073792.15	IGF2BP2	2425.6	2385.9	0.984	1	0	1472.8	1526.7	1.037	1	0	3819.5	3871.3	1.014	1	0	8583.2	8845	1.031	1	0
ENSG00000073803.14	MAP3K13	606.9	544.22	0.897	0.999	0.001	420.44	420.83	1.001	1	0	227.37	276.07	1.214	0.995	0.005	540.12	558.45	1.034	1	0
ENSG00000073849.15	ST6GAL1	520.57	415.98	0.799	0.993	0.007	905.52	877.74	0.969	1	0	1603.8	1924.2	1.2	0.998	0.002	1133.6	1004.6	0.886	0.999	0.001
ENSG00000073861.3	TBX21	5.568	12.932	2.256	0.995	0.005	NaN	NaN	NaN	NaN	NaN	0	0.997	3.741	0.99	0.01	NaN	NaN	NaN	NaN	NaN
ENSG00000073905.8	VDAC1P1	5.568	5.388	0.969	0.999	0.001	0.909	2.2	2.027	0.998	0.002	2.006	2.991	1.416	0.995	0.005	5.716	5.249	0.922	0.999	0.001
ENSG00000073910.22	FRY	223.3	215.54	0.965	1	0	72.733	71.495	0.983	0.999	0.001	759.9	681.75	0.897	0.999	0.002	3648.4	3415.9	0.936	1	0
ENSG00000073921.18	PICALM	6923.4	6930.4	1.001	1	0	5715.9	5763.6	1.008	1	0	4071.2	3921.2	0.963	1	0	6534.1	6873.6	1.052	1	0
ENSG00000073969.18	NSF	1675.9	1656.4	0.988	1	0	1115.5	1114.2	0.999	1	0	999.48	944.86	0.945	0.999	0.001	2258.7	2164.5	0.958	1	0
ENSG00000074047.21	GLI2	115.06	91.601	0.797	0.998	0.002	333.66	289.28	0.867	0.999	0.001	126.38	108.67	0.86	0.997	0.003	26.674	15.746	0.595	0.996	0.004
ENSG00000074054.18	CLASP1	4296.2	4334.1	1.009	1	0	1252.8	1229.7	0.982	1	0	1684.1	1757.7	1.044	0.999	0.001	2962.7	2967.6	1.002	1	0
ENSG00000074071.14	MRPS34	2508.8	2401.1	0.957	1	0	1596.9	1602.5	1.004	1	0	1390.2	1234.6	0.888	0.999	0.001	1933.5	1763.5	0.912	1	0
ENSG00000074181.9	NOTCH3	16.703	19.398	1.159	0.999	0.001	202.74	194.69	0.96	0.999	0.001	969.92	1021.9	1.054	0.999	0.001	38.105	32.541	0.855	0.999	0.001
ENSG00000074201.9	CLNS1A	2925.8	2933.4	1.003	1	0	3212.1	3153.5	0.982	1	0	1791.4	1803.6	1.007	0.999	0.001	2432.1	2600.2	1.069	1	0
ENSG00000074211.14	PPP2R2C	0	3.233	11.847	0.982	0.018	150.92	146.29	0.969	0.999	0.001	4.012	2.991	0.767	0.995	0.005	0	1.05	4.563	0.995	0.005
ENSG00000074219.13	TEAD2	593.88	564.69	0.951	1	0	867.34	793.04	0.914	0.999	0.001	656.98	677.96	1.032	0.999	0.001	1695.7	1549.4	0.914	1	0
ENSG00000074266.21	EED	991.97	913.85	0.921	1	0	1211	1242.9	1.026	1	0	457.38	483.54	1.057	0.999	0.001	1033.6	1055	1.021	1	0
ENSG00000074276.10	CDHR2	1226.7	1207	0.984	1	0	3.637	5.5	1.468	0.998	0.002	0	3.988	11.962	0.927	0.073	12.384	7.348	0.603	0.998	0.002
ENSG00000074317.11	SNCB	2.784	4.311	1.495	0.998	0.002	1.818	0	0.161	0.994	0.006	14.042	7.976	0.579	0.991	0.009	1.905	0	0.134	0.992	0.008
ENSG00000074319.13	TSG101	1155.3	1099.2	0.951	1	0	535.49	526.86	0.984	1	0	847.55	974.06	1.149	0.998	0.002	630.64	631.93	1.002	1	0
ENSG00000074356.17	NCBP3	2484.1	2539	1.022	1	0	783.69	749.04	0.956	1	0	1023.1	1119.6	1.094	0.999	0.001	2718.8	2642.2	0.972	1	0
ENSG00000074370.18	ATP2A3	1139.5	1043.2	0.915	1	0	65.459	74.794	1.142	0.999	0.001	37.112	69.79	1.872	0.862	0.138	82.879	71.381	0.862	0.999	0.001
ENSG00000074410.14	CA12	1681.4	1642.3	0.977	1	0	223.65	228.78	1.023	0.999	0.001	4108.4	4643	1.13	0.999	0.001	1.905	6.298	2.997	0.994	0.006
ENSG00000074416.14	MGLL	3917.8	4021.8	1.027	1	0	1212.8	1139.5	0.94	1	0	36.109	36.889	1.021	0.997	0.003	2165.3	2868.9	1.325	0.651	0.349
ENSG00000074527.12	NTN4	2115.7	2238.3	1.058	1	0	496.4	371.77	0.749	0.966	0.034	1174.5	902.28	0.768	0.987	0.013	105.74	102.87	0.973	0.999	0.001
ENSG00000074582.14	BCS1L	1434.6	1383.7	0.965	1	0	614.59	580.76	0.945	1	0	437.31	486.53	1.113	0.998	0.002	1101.2	1167.3	1.06	1	0
ENSG00000074590.13	NUAK1	2318.9	2374.1	1.024	1	0	1764.7	1812.7	1.027	1	0	544.64	658.02	1.208	0.996	0.004	1.905	3.149	1.565	0.998	0.002
ENSG00000074603.19	DPP8	2515.6	2419.3	0.962	1	0	859.15	815.04	0.949	1	0	590.78	686.93	1.163	0.998	0.002	1593.8	1559.9	0.979	1	0
ENSG00000074621.14	SLC24A1	732.14	695.09	0.949	1	0	368.3	348.67	0.947	0.999	0.001	214.88	182.45	0.849	0.996	0.004	638.26	656.08	1.028	1	0
ENSG00000074657.13	ZNF532	2676.2	2584.2	0.966	1	0	1953.8	2043.6	1.046	1	0	835.51	923.22	1.105	0.999	0.001	3620	3748.6	1.036	1	0
ENSG00000074660.16	SCARF1	30.622	29.097	0.951	0.999	0.001	0.909	2.2	2.027	0.998	0.002	2.006	16.949	7.306	0.254	0.746	8834.7	8755.7	0.991	1	0
ENSG00000074695.6	LMAN1	6882.5	6687.9	0.972	1	0	2214.7	2279	1.029	1	0	2595.8	2813.5	1.084	0.999	0.001	10555	10614	1.006	1	0
ENSG00000074696.13	HACD3	7768.7	7547.9	0.972	1	0	1912.9	1961.2	1.025	1	0	2396.2	2478.5	1.034	1	0	3516.2	3479.8	0.99	1	0
ENSG00000074706.13	IPCEF1	1.856	2.845	1.459	0.998	0.002	0	1.1	4.161	0.996	0.004	36.891	68.922	1.86	0.874	0.126	4.963	4.199	0.855	0.998	0.002
ENSG00000074755.15	ZZEF1	3356.4	3347.2	0.997	1	0	720.96	669.85	0.929	1	0	986.97	890.32	0.902	0.999	0.001	2811.2	2825.9	1.005	1	0
ENSG00000074771.4	NOX3	NaN	NaN	NaN	NaN	NaN	NaN	NaN	NaN	NaN	NaN	NaN	NaN	NaN	NaN	NaN	0	1.05	4.563	0.995	0.005
ENSG00000074800.16	ENO1	53057	51841	0.977	1	0	66229	64229	0.97	1	0	94829	90956	0.959	1	0	57544	55622	0.967	1	0
ENSG00000074803.19	SLC12A1	0.928	0	0.243	0.997	0.003	3.637	0	0.087	0.981	0.019	0	0.997	3.741	0.99	0.01	2.858	2.099	0.759	0.998	0.002
ENSG00000074842.7	MYDGF	1246.2	1257.6	1.009	1	0	1112.8	1093.3	0.982	1	0	715.15	768.68	1.075	0.999	0.001	2034.8	1867.5	0.918	1	0
ENSG00000074855.11	ANO8	414.79	368.56	0.889	0.999	0.001	330.93	309.08	0.934	0.999	0.001	192.58	218.34	1.134	0.997	0.003	476.32	461.88	0.97	1	0
ENSG00000074935.14	TUBE1	493.53	509.63	1.033	1	0	92.734	80.899	0.873	0.999	0.001	173.5	147.56	0.851	0.996	0.004	256.25	290.77	1.135	0.999	0.001
ENSG00000074964.17	ARHGEF10L	557.69	590.56	1.059	1	0	272.75	248.58	0.912	0.999	0.001	268.81	204.38	0.761	0.988	0.012	43.821	48.287	1.101	0.999	0.001
ENSG00000074966.11	TXK	64.956	71.125	1.095	0.999	0.001	91.825	100.09	1.09	0.999	0.001	6.018	2.991	0.526	0.992	0.008	30.484	35.691	1.169	0.999	0.001
ENSG00000075035.10	WSCD2	NaN	NaN	NaN	NaN	NaN	NaN	NaN	NaN	NaN	NaN	0	6.979	20.184	0.627	0.373	NaN	NaN	NaN	NaN	NaN
ENSG00000075043.18	KCNQ2	3.712	11.854	3.031	0.989	0.011	NaN	NaN	NaN	NaN	NaN	14.042	26.919	1.894	0.977	0.023	3.811	13.646	3.396	0.974	0.026
ENSG00000075073.15	TACR2	4.64	7.544	1.588	0.998	0.002	9.092	3.3	0.386	0.994	0.006	1.003	0.997	0.996	0.995	0.005	15.242	7.348	0.492	0.995	0.005
ENSG00000075089.9	ACTR6	556.76	551.76	0.991	1	0	318.21	350.87	1.103	0.999	0.001	679.04	669.98	0.987	0.999	0.001	480.13	432.49	0.901	0.999	0.001
ENSG00000075131.10	TIPIN	760.91	798.54	1.049	1	0	310.02	398.17	1.284	0.99	0.01	208.63	204.38	0.98	0.998	0.002	1109.3	988.69	0.891	0.999	0.001
ENSG00000075142.13	SRI	1829.9	1751.2	0.957	1	0	902.79	930.53	1.031	1	0	699.1	686.93	0.983	0.999	0.001	2944.6	2822.7	0.959	1	0
ENSG00000075151.20	EIF4G3	3116	3025	0.971	1	0	2402	2315.3	0.964	1	0	1705.1	1654	0.97	0.999	0.001	4052.5	4056.1	1.001	1	0
ENSG00000075188.9	NUP37	1576.6	1438.7	0.913	1	0	738.24	899.73	1.219	0.995	0.005	297.9	316.05	1.061	0.998	0.002	1007.9	955.25	0.948	1	0
ENSG00000075213.11	SEMA3A	942.79	897.69	0.952	1	0	3378.4	3264.6	0.966	1	0	38.115	41.874	1.098	0.997	0.003	14.289	16.796	1.172	0.999	0.001
ENSG00000075218.19	GTSE1	1758.4	1825.5	1.038	1	0	1169.2	1091.1	0.933	1	0	1377.1	1388.8	1.009	0.999	0.001	1916.7	1948.3	1.017	1	0
ENSG00000075223.14	SEMA3C	2756	2647.8	0.961	1	0	2649.3	2983	1.126	1	0	343.03	413.75	1.206	0.996	0.004	87.642	144.86	1.651	0.811	0.189
ENSG00000075234.17	TTC38	875.98	918.16	1.048	1	0	196.38	190.29	0.969	0.999	0.001	321.97	312.06	0.969	0.998	0.002	491.56	482.87	0.982	1	0
ENSG00000075239.14	ACAT1	2441.4	2341.7	0.959	1	0	994.62	1075.7	1.082	1	0	1269.8	1087.7	0.857	0.998	0.002	2217.7	2276.8	1.027	1	0
ENSG00000075240.17	GRAMD4	619.86	642.28	1.036	1	0	315.48	285.98	0.907	0.999	0.001	200.6	219.34	1.093	0.998	0.002	728.76	716.96	0.984	1	0
ENSG00000075275.16	CELSR1	2519.4	2300.8	0.913	1	0	1911	1765.4	0.924	1	0	1144.4	1036.9	0.906	0.999	0.001	1323.2	1196.7	0.904	0.999	0.001
ENSG00000075290.8	WNT8B	NaN	NaN	NaN	NaN	NaN	NaN	NaN	NaN	NaN	NaN	3.009	6.979	2.177	0.99	0.01	1.905	1.05	0.611	0.998	0.002
ENSG00000075292.19	ZNF638	3969.7	4108	1.035	1	0	1530.1	1544.3	1.009	1	0	1857.6	1905.3	1.026	0.999	0.001	3209.4	3233.1	1.007	1	0
ENSG00000075303.13	SLC25A40	702.45	703.71	1.002	1	0	536.4	531.26	0.99	1	0	196.59	201.39	1.024	0.998	0.002	1123.2	1207.2	1.075	1	0
ENSG00000075336.12	TIMM21	518.72	511.89	0.987	1	0	331.84	316.78	0.955	0.999	0.001	332	348.95	1.051	0.998	0.002	975.5	974.14	0.999	1	0
ENSG00000075340.23	ADD2	22.271	22.631	1.016	0.999	0.001	3972.1	4021.3	1.012	1	0	1720.2	1396.8	0.812	0.996	0.004	2374.9	2348.2	0.989	1	0
ENSG00000075388.4	FGF4	NaN	NaN	NaN	NaN	NaN	NaN	NaN	NaN	NaN	NaN	NaN	NaN	NaN	NaN	NaN	NaN	NaN	NaN	NaN	NaN
ENSG00000075391.16	RASAL2	1868.8	1961.3	1.05	1	0	1013.7	928.33	0.916	1	0	563.69	539.37	0.957	0.999	0.001	504.9	556.23	1.102	0.999	0.001
ENSG00000075399.14	VPS9D1	168.89	195.06	1.155	0.999	0.001	261.84	238.68	0.912	0.999	0.001	121.36	105.68	0.871	0.997	0.003	338.18	315.97	0.934	0.999	0.001
ENSG00000075407.18	ZNF37A	867.94	809	0.932	1	0	301.29	336.31	1.116	0.999	0.001	585.73	620.65	1.06	0.999	0.001	1820.6	1685.1	0.926	1	0
ENSG00000075413.18	MARK3	1681.4	1728.6	1.028	1	0	1458.3	1396.9	0.958	1	0	1379.1	1377.8	0.999	0.999	0.001	2291.1	2327.2	1.016	1	0
ENSG00000075415.12	SLC25A3	15541	15095	0.971	1	0	11621	11643	1.002	1	0	9317	8806.4	0.945	1	0	13124	13013	0.992	1	0
ENSG00000075420.13	FNDC3B	2833.9	2935.5	1.036	1	0	1867.4	1847.9	0.99	1	0	2836.5	3384.8	1.193	0.998	0.002	5493.8	4910.6	0.894	1	0
ENSG00000075426.12	FOSL2	3578.1	3980.9	1.113	1	0	3730.3	3806.8	1.021	1	0	1259.8	888.32	0.705	0.899	0.101	2958.9	3134.5	1.059	1	0
ENSG00000075429.8	CACNG5	0	1.078	4.616	0.996	0.004	NaN	NaN	NaN	NaN	NaN	2.006	0	0.154	0.98	0.02	NaN	NaN	NaN	NaN	NaN
ENSG00000075461.6	CACNG4	10.207	1.078	0.131	0.916	0.084	129.1	115.49	0.895	0.999	0.001	181.55	212.36	1.169	0.997	0.003	NaN	NaN	NaN	NaN	NaN
ENSG00000075539.14	FRYL	2189.9	2310.5	1.055	1	0	1075.5	982.23	0.913	1	0	938.82	931.19	0.992	0.999	0.001	4286.8	3899.7	0.91	1	0
ENSG00000075568.17	TMEM131	2914.7	2860.1	0.981	1	0	1040.1	1041.6	1.002	1	0	821.47	882.34	1.074	0.999	0.001	2132	2193.9	1.029	1	0
ENSG00000075618.18	FSCN1	12948	12341	0.953	1	0	9932.5	9791.5	0.986	1	0	699.1	418.74	0.599	0.073	0.927	29696	27288	0.919	1	0
ENSG00000075624.16	ACTB	209710	202600	0.966	1	0	111830	113290	1.013	1	0	40712	43868	1.078	1	0	189570	181600	0.958	1	0
ENSG00000075643.6	MOCOS	583.67	553.92	0.949	1	0	366.39	346.47	0.946	0.999	0.001	8.024	11.964	1.47	0.994	0.006	0	1.05	4.563	0.995	0.005
ENSG00000075651.16	PLD1	485.31	456.93	0.942	1	0	164.56	185.89	1.129	0.999	0.001	80.241	71.784	0.895	0.997	0.003	1513.7	1147.3	0.758	0.82	0.18
ENSG00000075673.11	ATP12A	0	1.078	4.616	0.996	0.004	1.818	2.2	1.176	0.998	0.002	3.009	5.982	1.881	0.993	0.007	2.858	3.149	1.092	0.998	0.002
ENSG00000075702.18	WDR62	2308.7	2403.2	1.041	1	0	1687.4	1725.8	1.023	1	0	1495.5	1414.7	0.946	0.999	0.001	1331.8	1411.9	1.06	1	0
ENSG00000075711.21	DLG1	2032.2	2029.2	0.999	1	0	1962.9	1951.3	0.994	1	0	1707.1	1902.3	1.114	0.999	0.001	2440.6	2452.2	1.005	1	0
ENSG00000075785.12	RAB7A	3817.5	3725.5	0.976	1	0	3574.8	3726.5	1.042	1	0	3525.6	4242.2	1.203	0.998	0.002	7585.8	7587.4	1	1	0
ENSG00000075790.10	BCAP29	1396.3	1430.2	1.024	1	0	829.4	832.64	1.004	1	0	222.67	237.28	1.066	0.998	0.002	5652.8	5464.8	0.967	1	0
ENSG00000075826.17	SEC31B	68.324	76.858	1.124	0.999	0.001	48.185	41.72	0.867	0.999	0.001	51.675	72.89	1.408	0.989	0.011	247.15	290.58	1.176	0.998	0.002
ENSG00000075856.12	SART3	3348	3441	1.028	1	0	2249.3	2284.5	1.016	1	0	1513.6	1548.3	1.023	0.999	0.001	2472.1	2413.3	0.976	1	0
ENSG00000075884.14	ARHGAP15	0.928	1.078	1.122	0.998	0.002	0.909	3.3	2.902	0.996	0.004	0	4.985	14.703	0.866	0.134	0	1.05	4.563	0.995	0.005
ENSG00000075886.11	TUBA3D	4.64	2.155	0.497	0.998	0.002	0.909	3.3	2.902	0.996	0.004	2.006	0.997	0.574	0.994	0.006	0	1.05	4.563	0.995	0.005
ENSG00000075891.21	PAX2	10.207	19.398	1.875	0.996	0.004	3.637	3.3	0.915	0.998	0.002	7044.2	6463.5	0.918	1	0	6.668	15.746	2.304	0.992	0.008
ENSG00000075914.13	EXOSC7	495.52	511.89	1.033	1	0	798.24	806.24	1.01	1	0	382.15	390.82	1.023	0.999	0.001	820.22	851.33	1.038	1	0
ENSG00000075945.13	KIFAP3	1525.5	1533.5	1.005	1	0	280.02	331.08	1.182	0.998	0.002	472.42	466.59	0.988	0.999	0.001	621.12	617.24	0.994	1	0
ENSG00000075975.16	MKRN2	965.99	1048.6	1.086	1	0	852.79	896.43	1.051	1	0	1453.4	1481.5	1.019	0.999	0.001	1045	1074.9	1.029	1	0
ENSG00000076003.5	MCM6	4785.4	4670.6	0.976	1	0	3599.4	3651.7	1.015	1	0	1258.8	1198.4	0.952	0.999	0.001	4397.3	4446.6	1.011	1	0
ENSG00000076043.10	REXO2	1499.6	1443	0.962	1	0	915.52	813.94	0.889	0.999	0.001	688.07	682.94	0.993	0.999	0.001	1229.8	1323.7	1.076	1	0
ENSG00000076053.10	RBM7	775.28	844.3	1.089	1	0	690.23	595.58	0.863	0.999	0.001	991.67	950.24	0.958	0.999	0.001	1205.3	1151.2	0.955	1	0
ENSG00000076067.13	RBMS2	5662.8	5926.7	1.047	1	0	1647.8	1846	1.12	0.999	0.001	852.74	773.57	0.907	0.999	0.001	7378.2	7485.1	1.015	1	0
ENSG00000076108.11	BAZ2A	7562.1	7755.1	1.026	1	0	3151.6	3137.7	0.996	1	0	2895.5	2850.4	0.984	1	0	8904.2	8599.4	0.966	1	0
ENSG00000076201.15	PTPN23	1468	1483.9	1.011	1	0	1833.8	1698.3	0.926	1	0	1051.2	941.16	0.895	0.999	0.001	2573.1	2596	1.009	1	0
ENSG00000076242.14	MLH1	1301	1347.1	1.035	1	0	1187.4	1214.3	1.023	1	0	2.006	3.988	1.836	0.993	0.007	1725.2	1558.8	0.904	0.999	0.001
ENSG00000076248.10	UNG	3108.6	3030.4	0.975	1	0	5044	4998	0.991	1	0	1437.3	1532.4	1.066	0.999	0.001	2894.1	2726.1	0.942	1	0
ENSG00000076258.10	FMO4	0	2.155	8.231	0.992	0.008	29.093	27.498	0.946	0.999	0.001	19.057	14.955	0.789	0.995	0.005	70.495	71.381	1.013	0.999	0.001
ENSG00000076321.11	KLHL20	289.52	351.32	1.213	0.997	0.003	367.3	380.57	1.036	0.999	0.001	237.71	220.34	0.927	0.998	0.002	953.58	989.89	1.038	1	0
ENSG00000076344.16	RGS11	4.64	0	0.06	0.961	0.039	62.168	65.137	1.048	0.999	0.001	1.003	2.991	2.455	0.991	0.009	1.905	1.05	0.611	0.998	0.002
ENSG00000076351.13	SLC46A1	2954	2749.4	0.931	1	0	206.27	216.93	1.052	0.999	0.001	167.25	206.67	1.235	0.995	0.005	1875.1	1812.6	0.967	1	0
ENSG00000076356.7	PLXNA2	2997.2	3012	1.005	1	0	1662.8	1698.3	1.021	1	0	389.17	498.5	1.281	0.99	0.01	17900	18122	1.012	1	0
ENSG00000076382.17	SPAG5	8196.5	8350.8	1.019	1	0	1425.6	1460.7	1.025	1	0	1237.7	1329	1.074	0.999	0.001	3446.6	3555.4	1.032	1	0
ENSG00000076513.17	ANKRD13A	1667.1	1718.2	1.031	1	0	526.23	575.3	1.093	0.999	0.001	753.26	708.2	0.94	0.999	0.001	913.04	956.17	1.047	1	0
ENSG00000076554.15	TPD52	10810	10589	0.98	1	0	2033.6	2268	1.115	1	0	926.61	937	1.011	0.999	0.001	2175.5	2327.8	1.07	1	0
ENSG00000076555.15	ACACB	214.35	229.54	1.071	0.999	0.001	150.92	139.69	0.926	0.999	0.001	151.46	120.64	0.797	0.994	0.006	392.48	416.74	1.062	0.999	0.001
ENSG00000076604.15	TRAF4	1212.5	1221.7	1.008	1	0	763.69	736.2	0.964	1	0	729.85	683.39	0.936	0.999	0.001	1200	1032.4	0.86	0.998	0.002
ENSG00000076641.4	PAG1	3124.4	3300.9	1.057	1	0	63.641	81.394	1.277	0.998	0.002	100.3	83.747	0.836	0.996	0.004	66.684	73.481	1.102	0.999	0.001
ENSG00000076650.7	GPATCH1	523.36	618.57	1.182	0.998	0.002	262.75	262.88	1.001	0.999	0.001	570.72	549.34	0.963	0.999	0.001	428.68	497.57	1.161	0.998	0.002
ENSG00000076662.10	ICAM3	300.21	219.49	0.731	0.972	0.028	125.56	141.44	1.126	0.999	0.001	22.939	68.773	2.967	0.017	0.983	786.66	820.04	1.042	1	0
ENSG00000076685.18	NT5C2	2571.2	2627.5	1.022	1	0	1492.7	1617.2	1.083	1	0	924.22	916.46	0.992	0.999	0.001	2858.1	2840	0.994	1	0
ENSG00000076706.17	MCAM	53.227	80.986	1.519	0.991	0.009	902.33	930.53	1.031	1	0	5665.9	6229.2	1.099	1	0	39681	37464	0.944	1	0
ENSG00000076716.9	GPC4	0	1.078	4.616	0.996	0.004	458.22	485.06	1.059	0.999	0.001	1959.9	2950.1	1.505	0.558	0.442	0	1.05	4.563	0.995	0.005
ENSG00000076770.14	MBNL3	9.279	10.777	1.156	0.999	0.001	458.22	514.76	1.123	0.999	0.001	125.38	97.705	0.78	0.993	0.007	966.92	1043.4	1.079	1	0
ENSG00000076826.9	CAMSAP3	1710.2	1628.3	0.952	1	0	120.01	127.59	1.063	0.999	0.001	268.81	235.29	0.875	0.997	0.003	17.147	9.448	0.559	0.996	0.004
ENSG00000076864.19	RAP1GAP	765.55	772.68	1.009	1	0	61.823	73.695	1.191	0.999	0.001	362.09	251.24	0.694	0.927	0.073	2.858	0	0.093	0.985	0.015
ENSG00000076924.12	XAB2	1547.8	1422.5	0.919	1	0	879.16	780.94	0.888	0.999	0.001	1031.1	957.11	0.928	0.999	0.001	1665.2	1683.8	1.011	1	0
ENSG00000076928.17	ARHGEF1	2204.8	2152.1	0.976	1	0	1267.4	1284.7	1.014	1	0	1934.8	1920.2	0.992	0.999	0.001	5144.2	5161.5	1.003	1	0
ENSG00000076944.16	STXBP2	939.08	979.59	1.043	1	0	443.62	423.38	0.954	1	0.001	433.3	413.75	0.955	0.999	0.001	5.716	5.249	0.922	0.999	0.001
ENSG00000076984.17	MAP2K7	1453	1426.8	0.982	1	0	851.88	839.24	0.985	1	0	698.1	740.77	1.061	0.999	0.001	1704.3	1829.7	1.074	1	0
ENSG00000077009.13	NMRK2	2.784	0	0.097	0.988	0.012	NaN	NaN	NaN	NaN	NaN	1.003	0.997	0.996	0.995	0.005	NaN	NaN	NaN	NaN	NaN
ENSG00000077044.10	DGKD	2679	2694.1	1.006	1	0	633.68	648.95	1.024	1	0	653.97	694.9	1.063	0.999	0.001	1684.3	1591.4	0.945	1	0
ENSG00000077063.11	CTTNBP2	2.784	3.233	1.146	0.999	0.001	56.368	51.696	0.918	0.999	0.001	456.37	350.94	0.769	0.987	0.013	0	1.05	4.563	0.995	0.005
ENSG00000077080.10	ACTL6B	NaN	NaN	NaN	NaN	NaN	0.909	0	0.277	0.997	0.003	NaN	NaN	NaN	NaN	NaN	NaN	NaN	NaN	NaN	NaN
ENSG00000077092.19	RARB	176.31	173.5	0.984	0.999	0.001	10.91	13.199	1.203	0.999	0.001	16.048	22.931	1.419	0.994	0.006	1.905	9.448	4.429	0.976	0.024
ENSG00000077097.15	TOP2B	3119.7	3322.4	1.065	1	0	3253	3377.9	1.038	1	0	2792.4	2707.8	0.97	1	0	4290.7	4153.8	0.968	1	0
ENSG00000077147.16	TM9SF3	12337	12572	1.019	1	0	3565.7	3545	0.994	1	0	2679.1	2936.1	1.096	0.999	0.001	5953	6193.4	1.04	1	0
ENSG00000077150.20	NFKB2	2084.2	2215.7	1.063	1	0	1456.5	1512.4	1.038	1	0	511.54	449.64	0.879	0.998	0.002	2399.7	2344	0.977	1	0
ENSG00000077152.11	UBE2T	481.6	441.84	0.917	0.999	0.001	884.61	903.03	1.021	1	0	577.74	584.24	1.011	0.999	0.001	829.74	840.83	1.013	1	0
ENSG00000077157.22	PPP1R12B	436.91	482.7	1.105	0.999	0.001	218.16	239.78	1.099	0.999	0.001	271.64	262.14	0.965	0.998	0.002	648.42	656.06	1.012	1	0
ENSG00000077232.18	DNAJC10	4599.8	4581	0.996	1	0	2977.5	3121.6	1.048	1	0	1777.3	1898.3	1.068	0.999	0.001	6473	6440.1	0.995	1	0
ENSG00000077235.18	GTF3C1	4929.2	4833.3	0.981	1	0	2090.2	1975.5	0.945	1	0	2649	2577.2	0.973	1	0	6683.7	6456.8	0.966	1	0
ENSG00000077238.14	IL4R	953.37	899.84	0.944	1	0	534.58	544.46	1.019	1	0	1761.3	1684.9	0.957	0.999	0.001	3585.7	3668.8	1.023	1	0
ENSG00000077254.14	USP33	1405.8	1353.5	0.963	1	0	1321.9	1381.5	1.045	1	0	1128.4	1282.1	1.136	0.999	0.001	1247.9	1212.4	0.972	1	0
ENSG00000077264.15	PAK3	NaN	NaN	NaN	NaN	NaN	206.38	205.68	0.997	0.999	0.001	79.238	58.823	0.744	0.992	0.008	NaN	NaN	NaN	NaN	NaN
ENSG00000077274.9	CAPN6	NaN	NaN	NaN	NaN	NaN	29.093	26.398	0.908	0.999	0.001	23.069	25.922	1.122	0.996	0.004	NaN	NaN	NaN	NaN	NaN
ENSG00000077279.18	DCX	NaN	NaN	NaN	NaN	NaN	2.728	5.5	1.901	0.998	0.002	19.057	13.958	0.737	0.995	0.005	NaN	NaN	NaN	NaN	NaN
ENSG00000077312.9	SNRPA	2543.5	2454.9	0.965	1	0	1813.8	1620.2	0.893	0.999	0.001	1736.2	1703.9	0.981	0.999	0.001	2497.8	2458.5	0.984	1	0
ENSG00000077327.16	SPAG6	NaN	NaN	NaN	NaN	NaN	NaN	NaN	NaN	NaN	NaN	NaN	NaN	NaN	NaN	NaN	NaN	NaN	NaN	NaN	NaN
ENSG00000077348.9	EXOSC5	594.81	573.31	0.964	1	0	266.38	270.58	1.016	0.999	0.001	1045.1	991.01	0.948	0.999	0.001	691.61	648.73	0.938	1	0
ENSG00000077380.15	DYNC1I2	3314.6	3346.1	1.01	1	0	2643.8	2719	1.028	1	0	1401.2	1359.9	0.971	0.999	0.001	2690.2	2562.4	0.952	1	0
ENSG00000077420.16	APBB1IP	3.712	9.699	2.493	0.995	0.005	2.728	0	0.113	0.99	0.01	1.003	18.943	14.125	0.016	0.984	6.668	9.448	1.399	0.998	0.002
ENSG00000077454.16	LRCH4	942.23	944.88	1.003	1	0	719.59	712.21	0.99	1	0	417.7	402.24	0.963	0.999	0.001	1342.2	1288.1	0.96	1	0
ENSG00000077458.13	FAM76B	358.18	412.74	1.152	0.999	0.001	623.68	709.45	1.137	0.999	0.001	455.37	459.61	1.009	0.999	0.001	532.52	611.99	1.149	0.999	0.001
ENSG00000077463.15	SIRT6	691.32	587.32	0.85	0.998	0.002	294.57	265.08	0.9	0.999	0.001	135.41	148.55	1.097	0.997	0.003	578.25	537.46	0.93	0.999	0.001
ENSG00000077498.9	TYR	NaN	NaN	NaN	NaN	NaN	NaN	NaN	NaN	NaN	NaN	NaN	NaN	NaN	NaN	NaN	NaN	NaN	NaN	NaN	NaN
ENSG00000077514.9	POLD3	806.38	767.29	0.952	1	0	1875.6	1962.3	1.046	1	0	446.34	301.09	0.675	0.842	0.158	1570.9	1642.8	1.046	1	0
ENSG00000077522.13	ACTN2	0.928	0	0.243	0.997	0.003	42.73	43.997	1.029	0.999	0.001	18.054	18.943	1.048	0.996	0.004	4.763	0	0.058	0.947	0.053
ENSG00000077549.18	CAPZB	3889	3741.6	0.962	1	0	4426.7	4173.1	0.943	1	0	2168.5	2256.2	1.04	1	0.001	5171.8	4961	0.959	1	0
ENSG00000077585.14	GPR137B	38.046	31.252	0.823	0.999	0.001	121.83	115.49	0.948	0.999	0.001	166.5	193.42	1.161	0.997	0.003	608.73	625.64	1.028	1	0
ENSG00000077616.11	NAALAD2	17.631	20.475	1.159	0.999	0.001	64.55	87.994	1.361	0.996	0.004	368.11	496.5	1.349	0.975	0.025	64.779	65.083	1.005	0.999	0.001
ENSG00000077684.16	JADE1	2488.7	2486	0.999	1	0	1276.5	1260.5	0.988	1	0	1219.7	1167.5	0.957	0.999	0.001	1765.2	1823.4	1.033	1	0
ENSG00000077713.19	SLC25A43	448.2	426.75	0.952	1	0	346.39	382.77	1.105	0.999	0.001	1.003	3.988	3.184	0.987	0.013	991.69	977.29	0.985	1	0
ENSG00000077721.16	UBE2A	1073.6	1076.6	1.003	1	0	1441.9	1432.1	0.993	1	0	1035.1	1044.8	1.009	0.999	0.001	1731.9	1634.4	0.944	1	0
ENSG00000077782.20	FGFR1	1553.4	1547.5	0.996	1	0	729.14	754.54	1.035	1	0	662.99	656.02	0.989	0.999	0.001	4940.4	4870.7	0.986	1	0
ENSG00000077800.13	FKBP6	NaN	NaN	NaN	NaN	NaN	NaN	NaN	NaN	NaN	NaN	NaN	NaN	NaN	NaN	NaN	NaN	NaN	NaN	NaN	NaN
ENSG00000077935.17	SMC1B	6.496	7.544	1.154	0.999	0.001	59.095	53.896	0.913	0.999	0.001	11.033	8.973	0.819	0.996	0.004	0.953	0	0.236	0.996	0.004
ENSG00000077942.19	FBLN1	256.11	247.86	0.968	1	0	805.51	823.84	1.023	1	0	4241.8	4381.8	1.033	1	0	0	1.05	4.563	0.995	0.005
ENSG00000077943.8	ITGA8	0	1.078	4.616	0.996	0.004	0	1.1	4.161	0.996	0.004	1.003	0	0.266	0.99	0.01	0.953	1.05	1.078	0.998	0.002
ENSG00000077984.6	CST7	NaN	NaN	NaN	NaN	NaN	NaN	NaN	NaN	NaN	NaN	NaN	NaN	NaN	NaN	NaN	NaN	NaN	NaN	NaN	NaN
ENSG00000078018.19	MAP2	0	1.078	4.616	0.996	0.004	2300.2	2335.1	1.015	1	0	26.078	30.907	1.183	0.996	0.004	0	5.249	18.814	0.918	0.082
ENSG00000078043.16	PIAS2	887.11	836.26	0.943	1	0	244.56	287.08	1.174	0.998	0.002	218.66	257.22	1.176	0.997	0.003	1210.8	1323.7	1.093	1	0
ENSG00000078053.17	AMPH	NaN	NaN	NaN	NaN	NaN	61.823	63.795	1.032	0.999	0.001	30.09	37.886	1.256	0.995	0.005	2.858	2.099	0.759	0.998	0.002
ENSG00000078061.13	ARAF	1191.5	1176.8	0.988	1	0	1119.2	1134	1.013	1	0	509.53	563.3	1.106	0.998	0.002	1686.2	1676.4	0.994	1	0
ENSG00000078070.13	MCCC1	1230.4	1232.8	1.002	1	0	191.83	184.79	0.963	0.999	0.001	527.59	604.18	1.145	0.998	0.002	1006	1083.3	1.077	1	0
ENSG00000078081.8	LAMP3	6.496	6.466	0.996	0.999	0.001	64.55	57.196	0.887	0.999	0.001	41.124	45.862	1.114	0.997	0.003	2.858	5.249	1.758	0.998	0.002
ENSG00000078098.14	FAP	NaN	NaN	NaN	NaN	NaN	NaN	NaN	NaN	NaN	NaN	NaN	NaN	NaN	NaN	NaN	0.953	0	0.236	0.996	0.004
ENSG00000078114.18	NEBL	81.659	101.3	1.24	0.998	0.002	110.92	109.99	0.992	0.999	0.001	26.078	48.853	1.861	0.942	0.058	216.25	203.65	0.942	0.999	0.001
ENSG00000078124.12	ACER3	1074.6	1021.6	0.951	1	0	880.97	1026.2	1.165	0.999	0.001	326.98	332	1.015	0.999	0.001	2238.7	2274.8	1.016	1	0
ENSG00000078140.14	UBE2K	5005.3	4951.8	0.989	1	0	1822	1816	0.997	1	0	1263.8	1277.1	1.011	0.999	0.001	3810.5	3589	0.942	1	0
ENSG00000078142.13	PIK3C3	723.79	759.75	1.05	1	0	418.21	391.57	0.936	0.999	0.001	493.48	496.5	1.006	0.999	0.001	850.7	846.08	0.995	1	0
ENSG00000078177.14	N4BP2	1866.1	1787.8	0.958	1	0	575.5	577.46	1.003	1	0	602.81	603.18	1.001	0.999	0.001	2928.4	2777.6	0.949	1	0
ENSG00000078237.7	TIGAR	915.03	931.31	1.018	1	0	177.69	214.88	1.209	0.998	0.002	516.55	500.21	0.968	0.999	0.001	921.78	866.02	0.94	1	0
ENSG00000078246.17	TULP3	758.13	741.43	0.978	1	0	868.25	855.74	0.986	1	0	942.83	934.18	0.991	0.999	0.001	919.29	973.09	1.059	1	0
ENSG00000078269.15	SYNJ2	2905.4	2864.4	0.986	1	0	1651	1642.2	0.995	1	0	542.63	536.38	0.988	0.999	0.001	3586.7	3707.6	1.034	1	0
ENSG00000078295.17	ADCY2	NaN	NaN	NaN	NaN	NaN	NaN	NaN	NaN	NaN	NaN	3.009	7.976	2.473	0.986	0.014	NaN	NaN	NaN	NaN	NaN
ENSG00000078304.19	PPP2R5C	2172.3	2231.8	1.027	1	0	1932	2094.2	1.084	1	0	1630.9	1692.9	1.038	0.999	0.001	3205.6	3299.3	1.029	1	0
ENSG00000078319.9	PMS2P1	142.52	136.52	0.958	0.999	0.001	111.17	144.27	1.297	0.996	0.004	91.054	99.52	1.093	0.997	0.003	305.56	315.61	1.033	0.999	0.001
ENSG00000078328.21	RBFOX1	NaN	NaN	NaN	NaN	NaN	NaN	NaN	NaN	NaN	NaN	0	0.997	3.741	0.99	0.01	NaN	NaN	NaN	NaN	NaN
ENSG00000078369.18	GNB1	15284	15216	0.996	1	0	10021	9621	0.96	1	0	8092.3	8011.8	0.99	1	0	14652	14418	0.984	1	0
ENSG00000078399.18	HOXA9	1652.8	1549.5	0.937	1	0	12.728	12.099	0.952	0.999	0.001	1624.3	1511.2	0.93	0.999	0.001	24.768	27.597	1.113	0.999	0.001
ENSG00000078401.7	EDN1	113.21	111	0.981	0.999	0.001	797.33	862.34	1.082	1	0	229.69	253.24	1.102	0.998	0.002	898.33	834.53	0.929	1	0
ENSG00000078403.17	MLLT10	1749.2	1799.7	1.029	1	0	390.03	449.87	1.153	0.999	0.001	381.15	363.9	0.955	0.999	0.001	1253.7	1247.1	0.995	1	0
ENSG00000078487.17	ZCWPW1	25.054	26.941	1.074	0.999	0.001	37.412	38.497	1.029	0.999	0.001	17.051	17.946	1.051	0.996	0.004	41.916	38.84	0.927	0.999	0.001
ENSG00000078549.14	ADCYAP1R1	NaN	NaN	NaN	NaN	NaN	2.728	0	0.113	0.99	0.01	5.015	3.988	0.809	0.995	0.005	2.858	1.05	0.426	0.997	0.003
ENSG00000078579.9	FGF20	NaN	NaN	NaN	NaN	NaN	0.909	1.1	1.152	0.998	0.002	1.003	0	0.266	0.99	0.01	NaN	NaN	NaN	NaN	NaN
ENSG00000078589.13	P2RY10	1.856	2.155	1.139	0.999	0.001	NaN	NaN	NaN	NaN	NaN	0	0.997	3.741	0.99	0.01	1.905	0	0.134	0.992	0.008
ENSG00000078596.11	ITM2A	NaN	NaN	NaN	NaN	NaN	2.728	4.4	1.544	0.998	0.002	NaN	NaN	NaN	NaN	NaN	NaN	NaN	NaN	NaN	NaN
ENSG00000078618.21	NRDC	3448.2	3539	1.026	1	0	2445.6	2427.4	0.993	1	0	1336	1386.8	1.038	0.999	0.001	5328.1	5033.4	0.945	1	0
ENSG00000078668.14	VDAC3	2853.4	2627.3	0.921	1	0	1484.7	1423.3	0.959	1	0	1402.2	1509.4	1.077	0.999	0.001	5038.5	4864.4	0.965	1	0
ENSG00000078674.17	PCM1	3496.5	3528.2	1.009	1	0	1651.9	1775.3	1.075	1	0	1331	1390.8	1.045	0.999	0.001	9272	9220.8	0.994	1	0
ENSG00000078687.17	TNRC6C	920.72	907.89	0.986	1	0	353.22	412.04	1.166	0.998	0.002	180.54	177.12	0.981	0.998	0.002	213.39	208.89	0.979	0.999	0.001
ENSG00000078699.21	CBFA2T2	689.46	712.33	1.033	1	0	467.31	490.56	1.05	1	0	1670	2082.7	1.247	0.996	0.004	478.22	523.81	1.095	0.999	0.001
ENSG00000078725.13	BRINP1	0.928	0	0.243	0.997	0.003	4.546	10.999	2.319	0.995	0.005	NaN	NaN	NaN	NaN	NaN	NaN	NaN	NaN	NaN	NaN
ENSG00000078747.15	ITCH	5453.2	5267.6	0.966	1	0	2381.4	2399.4	1.008	1	0	3805	3835.2	1.008	1	0	4489.9	4460.3	0.993	1	0
ENSG00000078795.16	PKD2L2	2.274	8.298	3.343	0.992	0.008	1.818	0	0.161	0.994	0.006	0	5.982	17.444	0.767	0.233	5.192	5.983	1.144	0.999	0.002
ENSG00000078804.13	TP53INP2	550.27	569	1.034	1	0	325.48	296.98	0.913	0.999	0.001	191.58	220.34	1.15	0.997	0.003	1221.3	1241.8	1.017	1	0
ENSG00000078808.17	SDF4	4134.9	3947.5	0.955	1	0	3112	2987.4	0.96	1	0	3190.6	3360.9	1.053	1	0	5913.9	5673.8	0.959	1	0
ENSG00000078814.15	MYH7B	13.919	20.475	1.461	0.998	0.002	4.546	2.2	0.521	0.998	0.002	13.039	7.976	0.622	0.993	0.007	27.626	12.597	0.462	0.982	0.018
ENSG00000078898.7	BPIFB2	NaN	NaN	NaN	NaN	NaN	NaN	NaN	NaN	NaN	NaN	1.003	3.988	3.184	0.987	0.013	NaN	NaN	NaN	NaN	NaN
ENSG00000078900.15	TP73	4.408	6.272	1.396	0.999	0.001	17.929	10.075	0.57	0.996	0.004	53.35	96.23	1.798	0.802	0.198	0	1.05	4.563	0.995	0.005
ENSG00000078902.16	TOLLIP	1437.4	1527	1.062	1	0	440.03	406.97	0.925	0.999	0.001	573.72	567.29	0.989	0.999	0.001	1445.1	1546.2	1.07	1	0
ENSG00000078967.13	UBE2D4	488.46	427.19	0.875	0.999	0.001	274.01	276.7	1.01	0.999	0.001	137.08	160.86	1.173	0.996	0.004	756.78	726.08	0.959	1	0
ENSG00000079101.16	CLUL1	2.784	1.078	0.446	0.998	0.002	5.455	8.799	1.576	0.998	0.002	17.051	32.901	1.91	0.967	0.033	3.811	1.05	0.327	0.996	0.004
ENSG00000079102.16	RUNX1T1	NaN	NaN	NaN	NaN	NaN	26.366	23.098	0.878	0.999	0.001	0	0.997	3.741	0.99	0.01	2.858	7.348	2.424	0.996	0.004
ENSG00000079112.10	CDH17	7848.5	8684.8	1.107	1	0	NaN	NaN	NaN	NaN	NaN	23.069	54.835	2.356	0.539	0.461	2.858	4.199	1.425	0.998	0.002
ENSG00000079134.12	THOC1	1239.7	1250.1	1.008	1	0	327.3	335.48	1.025	0.999	0.001	549.65	570.28	1.038	0.999	0.001	1116.5	1110.6	0.995	1	0
ENSG00000079150.18	FKBP7	61.244	53.883	0.88	0.999	0.001	157.28	180.39	1.147	0.999	0.001	97.292	84.744	0.872	0.997	0.003	157.18	175.3	1.115	0.999	0.001
ENSG00000079156.17	OSBPL6	25.982	29.097	1.119	0.999	0.001	174.56	179.29	1.027	0.999	0.001	34.103	51.844	1.515	0.986	0.014	425.83	457.68	1.075	0.999	0.001
ENSG00000079215.14	SLC1A3	2.784	12.932	4.293	0.958	0.042	376.39	412.47	1.096	0.999	0.001	42.127	17.946	0.431	0.79	0.21	5.716	8.398	1.446	0.998	0.002
ENSG00000079246.16	XRCC5	19705	19126	0.971	1	0	7695.1	7778.6	1.011	1	0	7779.4	8268.1	1.063	1	0	11891	11742	0.988	1	0
ENSG00000079257.8	LXN	293.23	272.65	0.93	0.999	0.001	58.186	85.794	1.472	0.991	0.009	98.296	101.69	1.034	0.998	0.002	6.668	1.05	0.193	0.983	0.017
ENSG00000079263.19	SP140	9.279	1.078	0.144	0.948	0.052	0	2.2	7.322	0.992	0.008	1.143	1.994	1.564	0.994	0.006	7.964	9.71	1.211	0.999	0.001
ENSG00000079277.21	MKNK1	372.1	445.07	1.196	0.998	0.002	358.21	381.67	1.065	0.999	0.001	114.34	114.65	1.003	0.998	0.002	439.16	444.03	1.011	1	0
ENSG00000079308.19	TNS1	21.343	10.777	0.512	0.995	0.005	886.43	850.24	0.959	1	0	268.81	142.57	0.531	0.032	0.968	24.768	28.343	1.143	0.999	0.001
ENSG00000079313.15	REXO1	3345.7	3408.3	1.019	1	0	689.08	680.56	0.988	1	0	613.85	508.47	0.828	0.996	0.004	4446	4483.1	1.008	1	0
ENSG00000079332.15	SAR1A	5920.3	5643.7	0.953	1	0	2912.9	2856.5	0.981	1	0	1398.2	1500.5	1.073	0.999	0.001	3836.2	3968	1.034	1	0
ENSG00000079335.20	CDC14A	1030	954.8	0.927	1	0	80.915	90.193	1.114	0.999	0.001	141.43	170.49	1.205	0.996	0.004	1297.5	1416.1	1.091	1	0
ENSG00000079337.16	RAPGEF3	133.44	173.5	1.3	0.996	0.004	1472	1559.9	1.06	1	0	11534	11324	0.982	1	0	1172	1192	1.017	1	0
ENSG00000079385.22	CEACAM1	736.78	814.71	1.106	0.999	0.001	42.73	43.997	1.029	0.999	0.001	7.021	12.961	1.804	0.99	0.01	163.85	143.81	0.878	0.999	0.001
ENSG00000079387.14	SENP1	1709.3	1645.5	0.963	1	0	835.13	801.84	0.96	1	0	396.19	388.83	0.981	0.999	0.001	1899.5	1721.5	0.906	0.999	0.001
ENSG00000079393.20	DUSP13	1.856	1.078	0.639	0.998	0.002	NaN	NaN	NaN	NaN	NaN	5.015	0.997	0.253	0.979	0.021	NaN	NaN	NaN	NaN	NaN
ENSG00000079432.7	CIC	3352.6	3289	0.981	1	0	1816.5	1726.9	0.951	1	0	3401.2	3075.7	0.904	0.999	0.001	3338	3305.6	0.99	1	0
ENSG00000079435.10	LIPE	523.84	451.89	0.863	0.999	0.001	66.305	68.195	1.028	0.999	0.001	144.43	179.46	1.242	0.994	0.006	35.247	38.84	1.101	0.999	0.001
ENSG00000079459.13	FDFT1	4034.7	3418.3	0.847	0.998	0.002	1662.8	1680.7	1.011	1	0	3225.7	2815.5	0.873	0.999	0.001	4151.2	4138	0.997	1	0
ENSG00000079462.7	PAFAH1B3	1120.8	1006.2	0.898	0.999	0.001	461.7	405.71	0.879	0.999	0.001	1303.5	1197.5	0.919	0.999	0.001	1077.4	1087.1	1.009	1	0
ENSG00000079482.13	OPHN1	148.47	155.18	1.045	0.999	0.001	665.5	679.75	1.021	1	0	221.67	304.08	1.371	0.974	0.026	254.35	271.88	1.069	0.999	0.001
ENSG00000079557.5	AFM	NaN	NaN	NaN	NaN	NaN	NaN	NaN	NaN	NaN	NaN	NaN	NaN	NaN	NaN	NaN	0	1.05	4.563	0.995	0.005
ENSG00000079616.12	KIF22	2729.1	2650	0.971	1	0	1980.8	1810.9	0.914	1	0	1885.2	1939.2	1.029	0.999	0.001	2659.4	2685.8	1.01	1	0
ENSG00000079689.14	SCGN	NaN	NaN	NaN	NaN	NaN	NaN	NaN	NaN	NaN	NaN	9.027	17.946	1.95	0.984	0.016	NaN	NaN	NaN	NaN	NaN
ENSG00000079691.18	CARMIL1	1202.6	1157.4	0.962	1	0	570.04	535.66	0.94	1	0	1108.3	1079.7	0.974	0.999	0.001	1.905	1.05	0.611	0.998	0.002
ENSG00000079739.17	PGM1	988.26	916.01	0.927	1	0	1669.2	1724.7	1.033	1	0	228.69	197.4	0.863	0.997	0.003	653.51	712.76	1.091	0.999	0.001
ENSG00000079785.15	DDX1	7110.8	6838.8	0.962	1	0	3795.7	3872.8	1.02	1	0	1947.9	1699.9	0.873	0.999	0.001	4861.3	4776.2	0.983	1	0
ENSG00000079805.16	DNM2	8094.7	8168.1	1.009	1	0	1934	1874	0.969	1	0	3023	2720.1	0.9	0.999	0.001	4618.6	4769.8	1.033	1	0
ENSG00000079819.19	EPB41L2	5093.5	5274	1.036	1	0	1280.1	1292.4	1.01	1	0	4576.8	4961	1.084	1	0	1879.5	1974.5	1.051	1	0
ENSG00000079841.18	RIMS1	NaN	NaN	NaN	NaN	NaN	93.643	51.696	0.554	0.865	0.135	9.027	6.979	0.782	0.995	0.005	71.447	82.928	1.16	0.999	0.001
ENSG00000079931.15	MOXD1	4.64	8.621	1.806	0.998	0.002	55.459	43.997	0.795	0.998	0.002	88.265	217.34	2.456	0	1	NaN	NaN	NaN	NaN	NaN
ENSG00000079950.14	STX7	2205.7	2312.6	1.049	1	0	404.58	408.07	1.009	1	0	951.86	1069.8	1.124	0.999	0.001	549.67	577.35	1.05	1	0
ENSG00000079974.17	RABL2B	245.22	235.76	0.961	1	0	195.82	221.71	1.132	0.999	0.001	246.35	290.14	1.178	0.997	0.003	369.5	352.42	0.954	0.999	0.001
ENSG00000079999.14	KEAP1	3845.4	3793.3	0.986	1	0	1852	1742.3	0.941	1	0	890.68	977.05	1.097	0.999	0.001	3074.1	3038.9	0.989	1	0
ENSG00000080007.8	DDX43	120.08	99.371	0.828	0.999	0.001	129.04	121.22	0.94	0.999	0.001	NaN	NaN	NaN	NaN	NaN	0	3.149	11.688	0.98	0.02
ENSG00000080031.10	PTPRH	177.24	199.37	1.125	0.999	0.001	56.368	59.396	1.053	0.999	0.001	1.003	1.994	1.725	0.994	0.006	721.14	620.39	0.86	0.998	0.002
ENSG00000080166.16	DCT	4.64	3.233	0.715	0.999	0.001	0	2.2	7.322	0.992	0.008	NaN	NaN	NaN	NaN	NaN	0.953	0	0.236	0.996	0.004
ENSG00000080189.15	SLC35C2	1917.1	1813.7	0.946	1	0	923.7	958.03	1.037	1	0	862.59	875.36	1.015	0.999	0.001	2091	1975.6	0.945	1	0
ENSG00000080200.10	CRYBG3	989.74	1014.6	1.025	1	0	522.21	526.03	1.007	1	0	312.77	336.63	1.076	0.998	0.002	4073.9	3913.8	0.961	1	0
ENSG00000080224.17	EPHA6	NaN	NaN	NaN	NaN	NaN	42.73	43.997	1.029	0.999	0.001	16.048	15.952	0.994	0.996	0.004	NaN	NaN	NaN	NaN	NaN
ENSG00000080293.9	SCTR	0.928	1.078	1.122	0.998	0.002	NaN	NaN	NaN	NaN	NaN	1.003	3.988	3.184	0.987	0.013	NaN	NaN	NaN	NaN	NaN
ENSG00000080298.15	RFX3	403.65	378.26	0.937	1	0	103.64	98.993	0.955	0.999	0.001	127.38	103.69	0.815	0.995	0.005	811.64	766.3	0.944	1	0
ENSG00000080345.18	RIF1	10298	10074	0.978	1	0	2266.5	2413.2	1.065	1	0	1108.3	999.98	0.902	0.999	0.001	9169.1	8855.5	0.966	1	0
ENSG00000080371.6	RAB21	3456.6	3495.9	1.011	1	0	1521.9	1743.4	1.146	0.999	0.001	1097.3	1156.5	1.054	0.999	0.001	2994.1	2775.5	0.927	1	0
ENSG00000080493.17	SLC4A4	730.29	671.38	0.919	1	0	22.729	27.498	1.207	0.999	0.001	21.063	23.928	1.134	0.996	0.004	NaN	NaN	NaN	NaN	NaN
ENSG00000080503.24	SMARCA2	1648.9	1674.7	1.016	1	0	788.24	742.45	0.942	1	0	475.43	431.7	0.908	0.998	0.002	996.45	1043.4	1.047	1	0
ENSG00000080511.5	RDH8	2.784	0	0.097	0.988	0.012	NaN	NaN	NaN	NaN	NaN	NaN	NaN	NaN	NaN	NaN	0	1.05	4.563	0.995	0.005
ENSG00000080546.13	SESN1	145.69	175.66	1.205	0.998	0.002	90.916	101.69	1.118	0.999	0.001	114.34	118.64	1.038	0.998	0.002	100.98	68.232	0.677	0.988	0.012
ENSG00000080561.13	MID2	124.34	143.33	1.152	0.999	0.001	42.73	42.897	1.004	0.999	0.001	62.187	69.79	1.122	0.997	0.003	NaN	NaN	NaN	NaN	NaN
ENSG00000080572.12	PIH1D3	NaN	NaN	NaN	NaN	NaN	NaN	NaN	NaN	NaN	NaN	NaN	NaN	NaN	NaN	NaN	NaN	NaN	NaN	NaN	NaN
ENSG00000080573.7	COL5A3	39.901	54.96	1.375	0.998	0.002	4.546	8.799	1.869	0.997	0.003	328.99	270.19	0.821	0.995	0.005	1.905	1.05	0.611	0.998	0.002
ENSG00000080603.17	SRCAP	5798.3	5386.9	0.929	1	0	2370.5	2320.1	0.979	1	0	2675.3	2405.4	0.899	0.999	0.001	6455.1	6261.9	0.97	1	0
ENSG00000080608.10	PUM3	1644.3	1532.4	0.932	1	0	768.24	818.34	1.065	1	0	479.44	536.38	1.119	0.998	0.002	2757.9	2796.5	1.014	1	0
ENSG00000080618.16	CPB2	NaN	NaN	NaN	NaN	NaN	NaN	NaN	NaN	NaN	NaN	0	2.991	9.222	0.962	0.038	1.905	4.199	2.043	0.997	0.003
ENSG00000080644.16	CHRNA3	64.956	77.591	1.194	0.999	0.001	8.182	12.099	1.459	0.998	0.002	3.009	1.994	0.699	0.995	0.005	28.579	17.845	0.628	0.996	0.004
ENSG00000080709.15	KCNN2	NaN	NaN	NaN	NaN	NaN	10.91	18.699	1.692	0.997	0.003	2.006	2.991	1.416	0.995	0.005	0.953	2.099	1.92	0.998	0.002
ENSG00000080802.18	CNOT4	1004	1140.2	1.136	0.999	0.001	578.22	687.45	1.189	0.998	0.002	211.64	235.29	1.112	0.998	0.002	1152.7	1114.8	0.967	1	0
ENSG00000080815.19	PSEN1	1408.6	1337.4	0.949	1	0	717.33	691.85	0.965	1	0	915.75	954.12	1.042	0.999	0.001	1515.6	1583	1.044	1	0
ENSG00000080819.9	CPOX	1285.2	1272.7	0.99	1	0	520.95	558.76	1.073	0.999	0.001	453.36	560.31	1.236	0.994	0.006	834.51	905.91	1.086	0.999	0.001
ENSG00000080822.17	CLDND1	1089.4	1108.9	1.018	1	0	989.16	1022.9	1.034	1	0	913.75	1218.3	1.333	0.978	0.022	3467.6	3390.6	0.978	1	0
ENSG00000080823.23	MOK	465.83	460.16	0.988	1	0	159.1	172.69	1.085	0.999	0.001	61.184	84.744	1.383	0.989	0.011	474.41	439.83	0.927	0.999	0.001
ENSG00000080824.18	HSP90AA1	37621	37722	1.003	1	0	29105	31205	1.072	1	0	36564	39970	1.093	1	0	59523	59696	1.003	1	0
ENSG00000080839.12	RBL1	1483.8	1508.6	1.017	1	0	396.35	309.08	0.78	0.991	0.009	204.62	233.3	1.14	0.997	0.003	1438.4	1446.5	1.006	1	0
ENSG00000080845.17	DLGAP4	2937.8	2981.8	1.015	1	0	912.79	918.43	1.006	1	0	713.14	688.92	0.966	0.999	0.001	2362.5	2464.8	1.043	1	0
ENSG00000080854.15	IGSF9B	364.68	323.3	0.887	0.999	0.001	8.182	5.5	0.686	0.998	0.002	599.8	639.07	1.065	0.999	0.001	455.36	459.78	1.01	1	0
ENSG00000080910.13	CFHR2	NaN	NaN	NaN	NaN	NaN	NaN	NaN	NaN	NaN	NaN	NaN	NaN	NaN	NaN	NaN	NaN	NaN	NaN	NaN	NaN
ENSG00000080947.15	CROCCP3	49.394	57.137	1.156	0.999	0.001	45.458	42.655	0.939	0.999	0.001	39.87	43.15	1.082	0.997	0.003	66.427	59.761	0.9	0.999	0.001
ENSG00000080986.13	NDC80	1707.4	1769.5	1.036	1	0	755.51	793.04	1.05	1	0	868.61	1055.8	1.215	0.996	0.004	1517.5	1571.4	1.036	1	0
ENSG00000081014.11	AP4E1	1957	1974.3	1.009	1	0	338.21	320.08	0.946	0.999	0.001	181.55	217.34	1.197	0.996	0.004	1174.6	1147.3	0.977	1	0
ENSG00000081019.13	RSBN1	640.28	691.85	1.081	1	0	347.3	365.17	1.051	0.999	0.001	368.11	410.76	1.116	0.998	0.002	1746.2	1636.5	0.937	1	0
ENSG00000081026.19	MAGI3	1446.7	1479.6	1.023	1	0	395.48	387.17	0.979	1	0	258.78	240.28	0.929	0.998	0.002	717.33	716.96	0.999	1	0
ENSG00000081041.9	CXCL2	35.262	67.892	1.918	0.916	0.085	104.55	134.19	1.283	0.997	0.003	10.03	2.991	0.323	0.969	0.031	176.24	142.76	0.81	0.998	0.002
ENSG00000081051.8	AFP	1.856	1.078	0.639	0.998	0.002	7.273	7.699	1.056	0.999	0.001	2.006	1.994	0.995	0.995	0.005	NaN	NaN	NaN	NaN	NaN
ENSG00000081052.12	COL4A4	12.991	11.854	0.914	0.999	0.001	110.01	84.694	0.771	0.997	0.003	2855.6	2163.5	0.758	0.986	0.014	12.384	15.746	1.265	0.999	0.001
ENSG00000081059.20	TCF7	356.33	384.72	1.08	0.999	0.001	227.29	282.68	1.243	0.996	0.004	73.22	89.729	1.224	0.995	0.005	73.353	62.983	0.859	0.999	0.001
ENSG00000081087.15	OSTM1	703.38	740.35	1.053	1	0	246.38	247.48	1.005	0.999	0.001	450.35	573.27	1.273	0.991	0.009	721.14	674.97	0.936	1	0
ENSG00000081138.14	CDH7	0.928	0	0.243	0.997	0.003	NaN	NaN	NaN	NaN	NaN	2.006	0.997	0.574	0.994	0.006	NaN	NaN	NaN	NaN	NaN
ENSG00000081148.12	IMPG2	NaN	NaN	NaN	NaN	NaN	0.909	5.5	4.652	0.989	0.011	3.009	3.988	1.29	0.995	0.005	19.053	8.398	0.449	0.99	0.01
ENSG00000081154.12	PCNP	3376.8	3507.8	1.039	1	0	2687.5	2760.8	1.027	1	0	3360.1	3866.3	1.151	0.999	0.001	4373.5	4213.6	0.963	1	0
ENSG00000081177.18	EXD2	412.01	384.72	0.934	1	0	346.39	337.68	0.975	0.999	0.001	499.5	420.73	0.842	0.997	0.003	203.86	220.44	1.081	0.999	0.001
ENSG00000081181.8	ARG2	809.82	761.41	0.94	1	0	174.81	213.15	1.219	0.998	0.002	488.64	465.82	0.953	0.999	0.001	1135.1	1165.6	1.027	1	0
ENSG00000081189.15	MEF2C	7.424	10.777	1.434	0.999	0.001	88.188	96.793	1.097	0.999	0.001	20.06	28.913	1.433	0.993	0.007	8375.5	7889.7	0.942	1	0
ENSG00000081237.20	PTPRC	11.135	17.242	1.534	0.998	0.002	14.547	10.999	0.762	0.998	0.002	5.015	38.883	7.296	0	1	16.195	13.646	0.845	0.999	0.001
ENSG00000081248.11	CACNA1S	NaN	NaN	NaN	NaN	NaN	NaN	NaN	NaN	NaN	NaN	NaN	NaN	NaN	NaN	NaN	NaN	NaN	NaN	NaN	NaN
ENSG00000081277.12	PKP1	315.5	313.6	0.994	1	0	311.84	367.37	1.178	0.998	0.002	NaN	NaN	NaN	NaN	NaN	0.953	0	0.236	0.996	0.004
ENSG00000081307.12	UBA5	1137.7	1165.7	1.025	1	0	689.15	686.1	0.996	1	0	649.07	731.18	1.126	0.998	0.002	2059	2089.7	1.015	1	0
ENSG00000081320.11	STK17B	3904.8	3844	0.984	1	0	1139.2	1238.5	1.087	1	0	212.64	200.4	0.943	0.998	0.002	700.18	690.72	0.986	1	0
ENSG00000081377.17	CDC14B	937.03	897.78	0.958	1	0	496.64	499.84	1.006	1	0	429.36	462.61	1.077	0.998	0.002	489.21	519.34	1.062	1	0.001
ENSG00000081386.12	ZNF510	360.04	353.47	0.982	1	0	334.57	301.38	0.901	0.999	0.001	126.38	126.62	1.002	0.998	0.002	562.05	490.22	0.872	0.999	0.001
ENSG00000081479.15	LRP2	1.856	2.155	1.139	0.999	0.001	2.728	4.4	1.544	0.998	0.002	2820.5	2616.1	0.928	0.999	0.001	0.953	0	0.236	0.996	0.004
ENSG00000081665.14	ZNF506	456.27	483.87	1.06	1	0	285.48	324.48	1.136	0.999	0.001	5.015	6.979	1.365	0.995	0.005	189.57	193.15	1.019	0.999	0.001
ENSG00000081692.12	JMJD4	1075	1031.9	0.96	1	0	710.12	697.46	0.982	1	0	703.61	653.06	0.928	0.999	0.001	1410.1	1331.2	0.944	1	0
ENSG00000081721.12	DUSP12	533.57	586.24	1.099	0.999	0.001	1155.5	1171.4	1.014	1	0	479.44	469.58	0.979	0.999	0.001	1600.4	1579.8	0.987	1	0
ENSG00000081760.17	AACS	2583.4	2569.1	0.994	1	0	542.77	530.16	0.977	1	0	587.77	581.25	0.989	0.999	0.001	694.47	761.05	1.096	0.999	0.001
ENSG00000081791.9	DELE1	1484.7	1515.2	1.021	1	0	1401.9	1501.4	1.071	1	0	898.7	945.15	1.052	0.999	0.001	2479.7	2480.5	1	1	0
ENSG00000081800.9	SLC13A1	NaN	NaN	NaN	NaN	NaN	NaN	NaN	NaN	NaN	NaN	NaN	NaN	NaN	NaN	NaN	NaN	NaN	NaN	NaN	NaN
ENSG00000081803.16	CADPS2	NaN	NaN	NaN	NaN	NaN	639.14	694.05	1.086	0.999	0.001	65.196	81.753	1.253	0.995	0.005	539.19	566.85	1.051	1	0
ENSG00000081818.4	PCDHB4	0.928	0	0.243	0.997	0.003	40.912	46.197	1.128	0.999	0.001	9.027	4.985	0.57	0.992	0.008	6.668	5.249	0.796	0.998	0.002
ENSG00000081842.18	PCDHA6	NaN	NaN	NaN	NaN	NaN	3.382	4.169	1.211	0.998	0.002	556.75	591.77	1.063	0.999	0.001	0	1.05	4.563	0.995	0.005
ENSG00000081853.15	PCDHGA2	3.712	0	0.074	0.979	0.021	74.187	97.871	1.318	0.997	0.003	3.641	0.997	0.34	0.989	0.011	155.92	163.89	1.051	0.999	0.001
ENSG00000081870.11	HSPB11	347.98	354.55	1.019	1	0	380.03	379.47	0.999	1	0	131.4	122.63	0.933	0.998	0.002	350.57	325.41	0.928	0.999	0.001
ENSG00000081913.14	PHLPP1	1326	1261.9	0.952	1	0	622.77	536.76	0.862	0.999	0.001	136.41	109.67	0.804	0.995	0.005	679.23	715.91	1.054	1	0
ENSG00000081923.14	ATP8B1	296.01	279.46	0.944	1	0	1260.1	1394.6	1.107	1	0.001	904.72	973.78	1.076	0.999	0.001	515.37	427.79	0.83	0.997	0.003
ENSG00000081985.11	IL12RB2	12.991	11.854	0.914	0.999	0.001	4.546	7.699	1.644	0.998	0.002	0	1.994	6.481	0.98	0.02	6.668	8.398	1.248	0.998	0.002
ENSG00000082014.16	SMARCD3	673.82	672.2	0.998	1	0	236.93	211.75	0.894	0.999	0.001	35.015	65.373	1.858	0.89	0.11	242.14	226.92	0.937	0.999	0.001
ENSG00000082068.9	WDR70	972.48	925.71	0.952	1	0	587.32	636.85	1.084	0.999	0.001	471.42	391.82	0.831	0.996	0.004	1002.2	946.85	0.945	1	0
ENSG00000082074.18	FYB1	1.856	2.155	1.139	0.999	0.001	4.546	18.699	3.892	0.883	0.117	2.006	2.991	1.416	0.995	0.005	1240.3	1308	1.055	1	0
ENSG00000082126.18	MPP4	179.62	196.36	1.093	0.999	0.001	12.728	21.899	1.701	0.996	0.004	NaN	NaN	NaN	NaN	NaN	417.91	444.46	1.064	0.999	0.001
ENSG00000082146.13	STRADB	701.52	647.67	0.923	1	0	247.29	265.08	1.072	0.999	0.001	237.71	195.41	0.822	0.995	0.005	2159.6	1968.2	0.911	1	0
ENSG00000082153.18	BZW1	21500	20842	0.969	1	0	7029.6	7097.1	1.01	1	0	4237.2	4454.1	1.051	1	0	26160	25394	0.971	1	0
ENSG00000082175.15	PGR	0	2.155	8.231	0.992	0.008	14.274	14.299	1.002	0.999	0.001	3.009	3.988	1.29	0.995	0.005	NaN	NaN	NaN	NaN	NaN
ENSG00000082196.20	C1QTNF3	13.919	9.699	0.703	0.998	0.002	7.273	9.899	1.345	0.998	0.002	16.78	12.642	0.759	0.995	0.005	5.916	19.588	3.201	0.945	0.055
ENSG00000082212.13	ME2	2862.7	2642.4	0.923	1	0	480.04	490.56	1.022	1	0	658.98	622.12	0.944	0.999	0.001	2979.8	2917.2	0.979	1	0
ENSG00000082213.18	C5orf22	2091.6	1986.1	0.95	1	0	683.69	793.04	1.16	0.999	0.001	709.13	777.66	1.097	0.999	0.001	1590.9	1544.1	0.971	1	0
ENSG00000082258.13	CCNT2	1776.1	1862.2	1.049	1	0	775.51	817.24	1.054	1	0	559.68	582.24	1.04	0.999	0.001	1550.9	1590.3	1.025	1	0
ENSG00000082269.16	FAM135A	746.99	659.53	0.883	0.999	0.001	290.93	272.78	0.938	0.999	0.001	365.1	390.82	1.07	0.998	0.002	393.44	367.4	0.934	0.999	0.001
ENSG00000082293.13	COL19A1	NaN	NaN	NaN	NaN	NaN	NaN	NaN	NaN	NaN	NaN	1.003	0.997	0.996	0.995	0.005	0	1.05	4.563	0.995	0.005
ENSG00000082397.17	EPB41L3	0.928	1.078	1.122	0.998	0.002	4.546	8.799	1.869	0.997	0.003	4560.7	5788.5	1.269	0.996	0.004	0.953	2.099	1.92	0.998	0.002
ENSG00000082438.17	COBLL1	1312.1	1288.9	0.982	1	0	350.93	421.27	1.2	0.998	0.002	10186	10402	1.021	1	0	507.75	552.15	1.087	0.999	0.001
ENSG00000082458.12	DLG3	898.25	884.76	0.985	1	0	679.14	698.45	1.028	1	0	595.79	665.99	1.118	0.998	0.002	53.347	49.337	0.925	0.999	0.001
ENSG00000082482.13	KCNK2	NaN	NaN	NaN	NaN	NaN	143.65	147.39	1.026	0.999	0.001	24.072	30.907	1.28	0.995	0.005	NaN	NaN	NaN	NaN	NaN
ENSG00000082497.12	SERTAD4	22.271	14.01	0.634	0.998	0.002	242.75	252.98	1.042	0.999	0.001	59.178	42.871	0.726	0.992	0.008	0	1.05	4.563	0.995	0.005
ENSG00000082512.15	TRAF5	364.68	340.54	0.934	1	0	644.59	599.46	0.93	0.999	0.001	705.12	596.2	0.846	0.997	0.003	712.57	767.35	1.077	1	0
ENSG00000082515.18	MRPL22	1147.9	1080.9	0.942	1	0	711.87	656.65	0.922	0.999	0.001	318.96	302.09	0.947	0.998	0.002	1419.4	1352	0.953	1	0
ENSG00000082516.9	GEMIN5	2831.1	2799.7	0.989	1	0	1285.5	1326.5	1.032	1	0	784.36	746.75	0.952	0.999	0.001	6800.8	6639.5	0.976	1	0
ENSG00000082556.12	OPRK1	NaN	NaN	NaN	NaN	NaN	1.818	2.2	1.176	0.998	0.002	2.006	1.994	0.995	0.995	0.005	NaN	NaN	NaN	NaN	NaN
ENSG00000082641.16	NFE2L1	4181.3	4366.7	1.044	1	0	4474.9	4381	0.979	1	0	5309	5695.8	1.073	1	0	6519.8	6396	0.981	1	0
ENSG00000082684.16	SEMA5B	0	2.155	8.231	0.992	0.008	3.637	6.6	1.744	0.998	0.002	41.124	82.75	2.003	0.605	0.395	0.953	0	0.236	0.996	0.004
ENSG00000082701.15	GSK3B	2497.1	2546.5	1.02	1	0	1588.3	1642.2	1.034	1	0	1630.9	1979	1.213	0.997	0.003	4199.2	4266.1	1.016	1	0
ENSG00000082781.12	ITGB5	4900.5	4471.2	0.912	1	0	4289.4	4279.8	0.998	1	0	1894.7	3172.4	1.674	0.016	0.984	724.95	776.8	1.072	1	0
ENSG00000082805.20	ERC1	3059.4	3022.8	0.988	1	0	1286.5	1246.2	0.969	1	0	1609.8	1509.4	0.938	0.999	0.001	2514.9	2401.8	0.955	1	0
ENSG00000082898.17	XPO1	17371	16679	0.96	1	0	7616.3	7982	1.048	1	0	6143.5	6573.8	1.07	1	0	14650	14459	0.987	1	0
ENSG00000082929.8	LINC01587	NaN	NaN	NaN	NaN	NaN	NaN	NaN	NaN	NaN	NaN	NaN	NaN	NaN	NaN	NaN	NaN	NaN	NaN	NaN	NaN
ENSG00000082996.19	RNF13	1005	941.87	0.937	1	0	443.67	425.67	0.959	1	0	783.35	1101.7	1.406	0.92	0.08	1481.3	1387.7	0.937	1	0
ENSG00000083067.22	TRPM3	NaN	NaN	NaN	NaN	NaN	5.455	5.5	1.008	0.999	0.001	3.009	9.97	3.064	0.971	0.029	4.763	6.298	1.304	0.998	0.002
ENSG00000083093.9	PALB2	728.43	776.99	1.067	1	0	335.48	377.27	1.124	0.999	0.001	408.23	404.78	0.992	0.999	0.001	1373.7	1263.9	0.92	1	0
ENSG00000083097.14	DOP1A	525.91	463.34	0.881	0.999	0.001	157.46	149.72	0.951	0.999	0.001	697.7	601.7	0.862	0.998	0.002	141.59	147.26	1.04	0.999	0.001
ENSG00000083099.11	LYRM2	1049	1051.5	1.002	1	0	386.09	415.16	1.075	0.999	0.001	624.29	585.78	0.938	0.999	0.001	670.91	794.61	1.184	0.997	0.003
ENSG00000083123.15	BCKDHB	413.86	410.59	0.992	1	0	253.66	235.38	0.928	0.999	0.001	301.91	272.18	0.902	0.998	0.002	219.11	198.4	0.906	0.999	0.001
ENSG00000083168.11	KAT6A	2905.4	2805.1	0.966	1	0	838.24	835.94	0.997	1	0	1389.2	1181.4	0.851	0.998	0.002	5845.4	5743	0.983	1	0
ENSG00000083223.18	TUT7	915.88	910.62	0.994	1	0	411.85	411.37	0.999	1	0	195.59	189.43	0.969	0.998	0.002	809.74	892.26	1.102	0.999	0.001
ENSG00000083290.20	ULK2	56.604	60.349	1.066	0.999	0.001	134.56	172.69	1.283	0.996	0.004	32.096	22.931	0.718	0.993	0.007	0.953	1.05	1.078	0.998	0.002
ENSG00000083307.12	GRHL2	1.856	1.078	0.639	0.998	0.002	NaN	NaN	NaN	NaN	NaN	NaN	NaN	NaN	NaN	NaN	NaN	NaN	NaN	NaN	NaN
ENSG00000083312.17	TNPO1	9517	9818.5	1.032	1	0	3065.7	3205.2	1.046	1	0	5178.6	5559.2	1.074	1	0	14821	14651	0.989	1	0
ENSG00000083444.17	PLOD1	2745.8	2681.2	0.976	1	0	2178.3	2031.6	0.933	1	0	1988	2389.8	1.202	0.998	0.002	4792.7	4393.1	0.917	1	0
ENSG00000083454.22	P2RX5	625.88	585.02	0.935	1	0	73.878	65.731	0.89	0.999	0.001	0	2.991	9.222	0.962	0.038	787.63	852.72	1.083	0.999	0.001
ENSG00000083457.12	ITGAE	585.53	580.86	0.992	1	0	133.65	164.99	1.234	0.998	0.002	196.59	206.38	1.05	0.998	0.002	363.91	317.02	0.871	0.999	0.001
ENSG00000083520.15	DIS3	2522	2632.2	1.044	1	0	865.19	783.78	0.906	0.999	0.001	826.73	830.55	1.005	0.999	0.001	4230.8	4142.9	0.979	1	0
ENSG00000083535.16	PIBF1	446.34	507.58	1.137	0.999	0.001	204.56	204.58	1	0.999	0.001	132.4	100.7	0.761	0.991	0.009	668.75	666.57	0.997	1	0
ENSG00000083544.14	TDRD3	313.64	316.83	1.01	1	0	125.46	111.09	0.886	0.999	0.001	160.48	176.47	1.099	0.998	0.002	454.41	445.08	0.98	1	0
ENSG00000083622.8	AC000061.1	NaN	NaN	NaN	NaN	NaN	NaN	NaN	NaN	NaN	NaN	NaN	NaN	NaN	NaN	NaN	NaN	NaN	NaN	NaN	NaN
ENSG00000083635.8	NUFIP1	659.77	671.38	1.018	1	0	241.84	201.29	0.833	0.998	0.002	188.57	164.5	0.873	0.997	0.003	745.91	772.6	1.036	1	0
ENSG00000083642.19	PDS5B	2039.6	2052.9	1.007	1	0	580.95	588.46	1.013	1	0	933.81	970.07	1.039	0.999	0.001	2650.2	2556.1	0.964	1	0
ENSG00000083720.13	OXCT1	1914.3	1903.1	0.994	1	0	636.41	615.95	0.968	1	0	1192.6	1123.6	0.942	0.999	0.001	574.44	489.17	0.852	0.998	0.002
ENSG00000083750.12	RRAGB	89.082	118.54	1.33	0.997	0.003	153.65	159.49	1.038	0.999	0.001	127.38	147.56	1.158	0.997	0.003	196.24	153.26	0.781	0.996	0.004
ENSG00000083782.8	EPYC	0	1.078	4.616	0.996	0.004	NaN	NaN	NaN	NaN	NaN	NaN	NaN	NaN	NaN	NaN	NaN	NaN	NaN	NaN	NaN
ENSG00000083799.17	CYLD	1114.5	1136.9	1.02	1	0	617.32	608.26	0.985	1	0	571.72	750.74	1.313	0.984	0.016	536.33	495.47	0.924	0.999	0.001
ENSG00000083807.10	SLC27A5	99.791	119.9	1.201	0.999	0.001	154.69	139.7	0.903	0.999	0.001	162	193.44	1.194	0.996	0.004	234.33	207.35	0.885	0.999	0.001
ENSG00000083812.12	ZNF324	680.97	715.15	1.05	1	0	350.59	299.03	0.853	0.998	0.002	422.19	479.85	1.137	0.998	0.002	450.66	517.04	1.147	0.999	0.001
ENSG00000083814.13	ZNF671	21.343	19.398	0.91	0.999	0.001	97.28	126.49	1.299	0.997	0.003	4.012	4.985	1.222	0.995	0.005	36.2	49.337	1.36	0.998	0.002
ENSG00000083817.9	ZNF416	127.48	175.11	1.373	0.99	0.01	169.88	159.49	0.939	0.999	0.001	76.229	98.702	1.293	0.993	0.007	193.22	202.6	1.048	0.999	0.001
ENSG00000083828.16	ZNF586	352.68	368.58	1.045	1	0	228.28	243.08	1.065	0.999	0.001	214.65	165.6	0.772	0.991	0.009	421.1	438.82	1.042	1	0
ENSG00000083838.16	ZNF446	380.28	391.29	1.029	1	0	310.93	268.9	0.865	0.999	0.001	292.04	258.95	0.887	0.998	0.002	250.83	222.33	0.887	0.999	0.001
ENSG00000083844.10	ZNF264	198.58	242.47	1.221	0.998	0.002	483.67	455.37	0.942	0.999	0.001	8.024	10.967	1.351	0.995	0.005	1239.4	1266	1.022	1	0
ENSG00000083845.9	RPS5	20193	19438	0.963	1	0	14294	13949	0.976	1	0	18839	18412	0.977	1	0	14833	14098	0.95	1	0
ENSG00000083857.14	FAT1	19487	18097	0.929	1	0	7163.3	7142.9	0.997	1	0	6054.2	5059.7	0.836	0.999	0.001	6629.4	6042.2	0.911	1	0
ENSG00000083896.12	YTHDC1	2109.2	2161.8	1.025	1	0	1522.8	1591.6	1.045	1	0	1583.8	1715.8	1.083	0.999	0.001	1911.9	1975.6	1.033	1	0
ENSG00000083937.9	CHMP2B	3146.6	3040.1	0.966	1	0	753.69	833.74	1.106	0.999	0.001	575.73	602.18	1.046	0.999	0.001	1237.5	1234.5	0.998	1	0
ENSG00000084070.12	SMAP2	802.67	756.51	0.943	1	0	385.48	349.77	0.907	0.999	0.001	359.08	356.92	0.994	0.999	0.001	1192.7	1137.9	0.954	1	0
ENSG00000084072.16	PPIE	854.63	944.03	1.105	0.999	0.001	932.8	896.43	0.961	1	0	356.07	414.75	1.165	0.997	0.003	1078.4	1047.6	0.971	1	0
ENSG00000084073.9	ZMPSTE24	3943.7	4142.5	1.05	1	0	932.8	999.83	1.072	1	0	666	684.93	1.028	0.999	0.001	3540.9	3484	0.984	1	0
ENSG00000084090.13	STARD7	12594	12234	0.971	1	0	3387.6	3800.2	1.122	1	0	2930.9	2857.9	0.975	1	0	6215.4	6142.1	0.988	1	0
ENSG00000084092.7	NOA1	1060.6	1101.4	1.038	1	0	638.23	644.55	1.01	1	0	506.52	473.57	0.935	0.999	0.001	1070.8	1048.7	0.979	1	0
ENSG00000084093.17	REST	2460.9	2448.4	0.995	1	0	800.97	843.64	1.053	1	0	789.37	749.74	0.95	0.999	0.001	5016.6	4966.2	0.99	1	0
ENSG00000084110.11	HAL	5.568	5.388	0.969	0.999	0.001	1.818	2.2	1.176	0.998	0.002	3.009	0.997	0.403	0.991	0.009	2.858	3.149	1.092	0.998	0.002
ENSG00000084112.15	SSH1	1888.4	1927.9	1.021	1	0	2545.6	2550.7	1.002	1	0	459.38	499.49	1.087	0.998	0.002	7587.7	7349.1	0.969	1	0
ENSG00000084207.17	GSTP1	14010	13635	0.973	1	0	10617	10675	1.005	1	0	12629	12014	0.951	1	0	6275.9	5883.7	0.938	1	0
ENSG00000084234.17	APLP2	15383	14933	0.971	1	0	8657	8674	1.002	1	0	38894	39923	1.026	1	0	23774	24078	1.013	1	0
ENSG00000084444.14	FAM234B	504.8	488.18	0.967	1	0	96.371	90.193	0.936	0.999	0.001	486.46	549.34	1.129	0.998	0.002	1596.6	1516.9	0.95	1	0
ENSG00000084453.16	SLCO1A2	1.856	4.311	2.14	0.998	0.002	NaN	NaN	NaN	NaN	NaN	0	3.988	11.962	0.927	0.073	0.953	8.398	6.969	0.947	0.053
ENSG00000084463.8	WBP11	5825.6	5868.9	1.007	1	0	2887.5	2931.3	1.015	1	0	3747.3	4030.8	1.076	1	0	3256.1	3234.2	0.993	1	0
ENSG00000084623.11	EIF3I	4762.2	4574.6	0.961	1	0	3691.2	3408.6	0.923	1	0	2238.7	2021.9	0.903	0.999	0.001	5726.3	5271.7	0.921	1	0
ENSG00000084628.10	NKAIN1	6.496	4.311	0.678	0.998	0.002	17.274	15.399	0.894	0.999	0.001	23.069	9.97	0.441	0.957	0.043	1.905	1.05	0.611	0.998	0.002
ENSG00000084636.18	COL16A1	40.829	48.495	1.186	0.999	0.001	765.51	648.95	0.848	0.998	0.002	30.09	28.913	0.961	0.997	0.003	27.626	17.845	0.65	0.997	0.003
ENSG00000084652.16	TXLNA	3345.2	3290.1	0.984	1	0	2233.8	2359.3	1.056	1	0	1009	994	0.985	0.999	0.001	6707.5	6804.3	1.014	1	0
ENSG00000084674.14	APOB	0	1.078	4.616	0.996	0.004	NaN	NaN	NaN	NaN	NaN	0	5.982	17.444	0.767	0.233	0	5.249	18.814	0.918	0.082
ENSG00000084676.15	NCOA1	546.56	511.89	0.937	1	0	200.92	194.69	0.969	0.999	0.001	239.72	250.25	1.044	0.998	0.002	639.22	630.88	0.987	1	0
ENSG00000084693.16	AGBL5	1257.4	1171.4	0.932	1	0	1067.4	1059.2	0.992	1	0	712.14	643.06	0.903	0.999	0.001	922.15	842.93	0.914	0.999	0.001
ENSG00000084710.14	EFR3B	77.019	85.135	1.105	0.999	0.001	13.637	10.999	0.811	0.999	0.001	224.68	225.32	1.003	0.998	0.002	111.46	123.87	1.111	0.999	0.001
ENSG00000084731.15	KIF3C	1209.1	1314.7	1.087	1	0	735.51	780.94	1.062	1	0	653.97	711.85	1.089	0.999	0.001	1845.2	1770.9	0.96	1	0
ENSG00000084733.11	RAB10	6293.3	6298.9	1.001	1	0	1852.9	1739	0.939	1	0	2689.1	2682.9	0.998	1	0	5613.9	5416.6	0.965	1	0
ENSG00000084734.9	GCKR	NaN	NaN	NaN	NaN	NaN	0.909	0	0.277	0.997	0.003	NaN	NaN	NaN	NaN	NaN	2.858	4.199	1.425	0.998	0.002
ENSG00000084754.12	HADHA	11404	10926	0.958	1	0	1741.9	1776.4	1.02	1	0	2689.1	2639	0.981	1	0	7009.5	6977.5	0.995	1	0
ENSG00000084764.12	MAPRE3	361.9	335.15	0.926	0.999	0.001	186.38	159.49	0.856	0.999	0.001	145.44	132.6	0.912	0.997	0.003	277.22	266.63	0.962	0.999	0.001
ENSG00000084774.14	CAD	10115	9760.3	0.965	1	0	3695.7	3741.9	1.013	1	0	3253.8	3066.8	0.943	1	0	11367	11019	0.969	1	0
ENSG00000085063.16	CD59	10375	11112	1.071	1	0	10117	10359	1.024	1	0	2436.3	2721.3	1.117	0.999	0.001	6015.2	6460	1.074	1	0
ENSG00000085117.12	CD82	148.47	234.93	1.581	0.593	0.407	149.1	131.99	0.886	0.999	0.001	27.081	47.856	1.757	0.964	0.036	543	543.76	1.001	1	0
ENSG00000085185.15	BCORL1	1130.2	1175.7	1.04	1	0	322.75	322.28	0.999	0.999	0.001	502.51	464.6	0.925	0.999	0.001	773.54	740.05	0.957	1	0
ENSG00000085224.22	ATRX	1983	2103.6	1.061	1	0	2497.5	2510	1.005	1	0	2357.1	2519.4	1.069	0.999	0.001	4762.2	4539	0.953	1	0
ENSG00000085231.14	AK6	521.22	543.25	1.042	1	0	335.17	340.75	1.017	0.999	0.001	324.98	355.58	1.094	0.998	0.002	807.11	807.64	1.001	1	0
ENSG00000085265.11	FCN1	NaN	NaN	NaN	NaN	NaN	NaN	NaN	NaN	NaN	NaN	NaN	NaN	NaN	NaN	NaN	NaN	NaN	NaN	NaN	NaN
ENSG00000085274.15	MYNN	817.57	810.89	0.992	1	0	526.06	535.12	1.017	1	0	973.51	1222.4	1.256	0.994	0.006	1249.9	1284.8	1.028	1	0
ENSG00000085276.19	MECOM	669.97	653.06	0.975	1	0	1491.9	1478.3	0.991	1	0	1872.6	1447.6	0.773	0.99	0.01	6396.9	6306.7	0.986	1	0
ENSG00000085365.18	SCAMP1	1278.7	1230.7	0.962	1	0	388.21	404.77	1.043	0.999	0.001	985.96	981.04	0.995	0.999	0.001	2036.7	1888.5	0.927	1	0
ENSG00000085377.14	PREP	1985.8	1863.3	0.938	1	0	645.5	603.86	0.936	1	0	836.51	951.13	1.137	0.998	0.002	788.78	780.99	0.99	1	0
ENSG00000085382.12	HACE1	146.61	160.57	1.095	0.999	0.001	130.01	171.59	1.319	0.994	0.006	382.15	347.95	0.911	0.998	0.002	276.26	262.43	0.95	0.999	0.001
ENSG00000085415.16	SEH1L	2914.7	3018.5	1.036	1	0	1015.5	944.83	0.93	1	0	1394.2	1482.5	1.063	0.999	0.001	3739.1	3795.8	1.015	1	0
ENSG00000085433.15	WDR47	363.75	365.33	1.004	1	0	240.93	251.88	1.045	0.999	0.001	374.12	369.88	0.989	0.999	0.001	901.19	1005.6	1.116	0.999	0.001
ENSG00000085449.15	WDFY1	2754.4	2682.3	0.974	1	0	1307.1	1274.5	0.975	1	0	1075.2	1114.6	1.037	0.999	0.001	3345.5	3357.4	1.004	1	0
ENSG00000085465.13	OVGP1	32.478	23.708	0.732	0.998	0.002	2.728	4.4	1.544	0.998	0.002	4.012	9.97	2.362	0.985	0.015	13.337	13.646	1.023	0.999	0.001
ENSG00000085491.17	SLC25A24	6190.4	6040.2	0.976	1	0	1469.6	1530.1	1.041	1	0	1231.8	1150.4	0.934	0.999	0.001	4951.4	4874.8	0.985	1	0
ENSG00000085511.20	MAP3K4	1523	1438.9	0.945	1	0	896.86	909.04	1.014	1	0	549.28	510.08	0.929	0.999	0.001	670.92	677.52	1.01	1	0
ENSG00000085514.16	PILRA	0.928	2.155	2.001	0.998	0.002	5.455	8.799	1.576	0.998	0.002	2.006	5.982	2.678	0.987	0.013	3.811	4.199	1.095	0.998	0.002
ENSG00000085552.17	IGSF9	133.62	143.33	1.073	0.999	0.001	40.003	50.596	1.263	0.998	0.002	438.32	339.97	0.776	0.989	0.011	0.953	0	0.236	0.996	0.004
ENSG00000085563.14	ABCB1	753.49	692.93	0.92	1	0	10.91	19.799	1.79	0.996	0.004	203.61	120.64	0.593	0.571	0.429	3.811	8.398	2.117	0.996	0.004
ENSG00000085644.14	ZNF213	249.62	245.71	0.984	1	0	238.2	256.28	1.076	0.999	0.001	635.91	567.29	0.892	0.998	0.002	317.23	354.81	1.118	0.999	0.001
ENSG00000085662.14	AKR1B1	7065.3	6931.5	0.981	1	0	2650.2	2885.1	1.089	1	0	4588.8	3170.4	0.691	0.849	0.151	6329.3	6086.3	0.962	1	0
ENSG00000085719.13	CPNE3	5302.2	5045.6	0.952	1	0	1952	2061.2	1.056	1	0	1466.4	1343.9	0.917	0.999	0.001	1144.1	1083.3	0.947	1	0
ENSG00000085721.12	RRN3	1904.8	2016.1	1.058	1	0	994.07	1063	1.069	1	0	825.12	877.74	1.064	0.999	0.001	2664.6	2607	0.978	1	0
ENSG00000085733.16	CTTN	10121	10395	1.027	1	0	8815.2	8743.3	0.992	1	0	2794.4	2629.1	0.941	1	0	10580	11585	1.095	1	0
ENSG00000085741.13	WNT11	14.847	16.165	1.087	0.999	0.001	11.819	12.099	1.023	0.999	0.001	3.009	0	0.108	0.961	0.039	NaN	NaN	NaN	NaN	NaN
ENSG00000085760.15	MTIF2	1970.9	1991.5	1.01	1	0	933.71	1035	1.109	0.999	0.001	457.38	498.5	1.09	0.998	0.002	1351.8	1409.8	1.043	1	0
ENSG00000085788.14	DDHD2	2010.8	1990.4	0.99	1	0	568.22	543.11	0.956	1	0	741.36	742.76	1.002	0.999	0.001	2434	2437.5	1.001	1	0
ENSG00000085831.15	TTC39A	91.866	102.38	1.114	0.999	0.001	59.095	53.896	0.913	0.999	0.001	32.096	22.931	0.718	0.993	0.007	5.716	6.298	1.097	0.999	0.001
ENSG00000085832.17	EPS15	2340.3	2193	0.937	1	0	750.06	779.84	1.04	1	0	472.42	489.52	1.036	0.999	0.001	2095.8	2256.9	1.077	1	0
ENSG00000085840.13	ORC1	1221.2	1255.5	1.028	1	0	570.95	556.56	0.975	1	0	225.68	197.4	0.875	0.997	0.003	836.41	818.78	0.979	1	0
ENSG00000085871.9	MGST2	1113.6	1045.3	0.939	1	0	286.38	224.38	0.784	0.994	0.006	12.036	13.958	1.155	0.996	0.004	413.44	373.7	0.904	0.999	0.001
ENSG00000085872.15	CHERP	4842	4855.2	1.003	1	0	2509.8	2448.3	0.976	1	0	1375.1	1280.8	0.931	0.999	0.001	3402.2	3443.5	1.012	1	0
ENSG00000085978.22	ATG16L1	962.27	1008.7	1.048	1	0	930.98	995.43	1.069	1	0	384.15	383.84	0.999	0.999	0.001	850.7	941.6	1.107	0.999	0.001
ENSG00000085982.13	USP40	1189.6	1148.8	0.966	1	0	813.7	788.64	0.969	1	0	526.58	379.85	0.722	0.956	0.044	1831	1875.9	1.025	1	0
ENSG00000085998.14	POMGNT1	1539.2	1566.7	1.018	1	0	1068.6	892.03	0.835	0.997	0.003	941.39	976.79	1.038	0.999	0.001	3314	3156.3	0.952	1	0
ENSG00000085999.13	RAD54L	1062.3	1017.8	0.958	1	0	948.71	1027.4	1.083	1	0	387.31	374.82	0.968	0.999	0.001	1367.7	1275.5	0.933	1	0
ENSG00000086015.21	MAST2	2072.1	2189.8	1.057	1	0	1111.9	1061.4	0.955	1	0	527.59	499.49	0.947	0.999	0.001	1866.2	2072.2	1.11	0.999	0.001
ENSG00000086061.16	DNAJA1	6821.3	7302.2	1.071	1	0	3659.4	3695.7	1.01	1	0	3005	3270.1	1.088	0.999	0.001	10335	9929.3	0.961	1	0
ENSG00000086062.12	B4GALT1	3210.7	3113.3	0.97	1	0	1188.3	1143.9	0.963	1	0	656.98	535.39	0.815	0.995	0.005	2200.6	2133	0.969	1	0
ENSG00000086065.14	CHMP5	1211	1219.9	1.007	1	0	720.96	696.25	0.966	1	0	554.67	646.05	1.165	0.998	0.002	1846.2	1658.6	0.898	0.999	0.001
ENSG00000086102.19	NFX1	1547.8	1628.3	1.052	1	0	651.87	706.15	1.083	0.999	0.001	586.76	641.07	1.093	0.999	0.001	1690.9	1808.7	1.07	1	0
ENSG00000086159.13	AQP6	8.352	8.621	1.031	0.999	0.001	12.728	13.199	1.036	0.999	0.001	1.003	1.994	1.725	0.994	0.006	4.763	1.05	0.266	0.994	0.006
ENSG00000086189.10	DIMT1	1148.8	1214.5	1.057	1	0	505.49	504.86	0.999	1	0	796.39	790.62	0.993	0.999	0.001	3401.8	3312.9	0.974	1	0
ENSG00000086200.16	IPO11	1938.9	1868.7	0.964	1	0	490.95	499.36	1.017	1	0	938.82	971.67	1.035	0.999	0.001	8516.9	7946.6	0.933	1	0
ENSG00000086205.18	FOLH1	NaN	NaN	NaN	NaN	NaN	36.366	31.898	0.878	0.999	0.001	16.048	17.946	1.116	0.996	0.004	NaN	NaN	NaN	NaN	NaN
ENSG00000086232.13	EIF2AK1	4459.7	4215.3	0.945	1	0	4647.7	4798.4	1.032	1	0	1930.4	1880.2	0.974	0.999	0.001	4395.5	4482	1.02	1	0
ENSG00000086288.12	NME8	NaN	NaN	NaN	NaN	NaN	10.001	15.399	1.522	0.998	0.002	NaN	NaN	NaN	NaN	NaN	2.858	3.149	1.092	0.998	0.002
ENSG00000086289.12	EPDR1	NaN	NaN	NaN	NaN	NaN	900.98	926.13	1.028	1	0	516.55	681.94	1.32	0.982	0.018	0	2.099	8.126	0.99	0.01
ENSG00000086300.15	SNX10	36.19	33.407	0.924	0.999	0.001	165.47	156.19	0.944	0.999	0.001	153.46	190.43	1.24	0.994	0.006	149.56	155.36	1.039	0.999	0.001
ENSG00000086475.15	SEPHS1	4099.6	3862.3	0.942	1	0	1593.8	1418.9	0.89	0.999	0.001	1351.1	1343	0.994	0.999	0.001	3153.2	3051.5	0.968	1	0
ENSG00000086504.17	MRPL28	1386.3	1443	1.041	1	0	1380.1	1468.4	1.064	1	0	1545.6	1538.4	0.995	0.999	0.001	1326.1	1254.4	0.946	1	0
ENSG00000086506.3	HBQ1	0.928	0	0.243	0.997	0.003	NaN	NaN	NaN	NaN	NaN	51.154	53.838	1.052	0.997	0.003	NaN	NaN	NaN	NaN	NaN
ENSG00000086544.3	ITPKC	385.1	429.98	1.117	0.999	0.001	107.28	109.99	1.025	0.999	0.001	384.15	357.92	0.932	0.998	0.002	307.7	277.13	0.901	0.999	0.001
ENSG00000086548.9	CEACAM6	2855.3	3258.8	1.141	0.999	0.001	NaN	NaN	NaN	NaN	NaN	0	1.994	6.481	0.98	0.02	0.953	2.099	1.92	0.998	0.002
ENSG00000086570.12	FAT2	1.856	10.777	5.142	0.957	0.043	482.73	534.33	1.107	0.999	0.001	29.087	39.621	1.358	0.994	0.006	6.668	14.696	2.153	0.994	0.006
ENSG00000086589.12	RBM22	2118.5	2293.3	1.083	1	0	1433.7	1355.1	0.945	1	0	1002	992.01	0.99	0.999	0.001	2700.7	2772.3	1.027	1	0
ENSG00000086598.11	TMED2	13099	12456	0.951	1	0	2174.6	2087.4	0.96	1	0	3805.7	3868	1.016	1	0	7938.1	8050.1	1.014	1	0
ENSG00000086619.14	ERO1B	79.803	82.979	1.04	0.999	0.001	50.004	45.097	0.903	0.999	0.001	174.52	200.4	1.148	0.997	0.003	428.68	436.68	1.019	1	0
ENSG00000086666.19	ZFAND6	1868.9	1776	0.95	1	0	1141.9	1087.8	0.953	1	0	802.41	907.26	1.131	0.998	0.002	1195.6	1251.3	1.047	1	0
ENSG00000086696.11	HSD17B2	205.07	231.7	1.13	0.999	0.001	NaN	NaN	NaN	NaN	NaN	2.006	5.982	2.678	0.987	0.013	NaN	NaN	NaN	NaN	NaN
ENSG00000086712.13	TXLNG	1195.2	1077.7	0.902	0.999	0.001	640.05	668.75	1.045	1	0	949.86	860.41	0.906	0.999	0.001	1275.6	1278.6	1.002	1	0
ENSG00000086717.18	PPEF1	0	4.311	15.462	0.962	0.038	NaN	NaN	NaN	NaN	NaN	NaN	NaN	NaN	NaN	NaN	NaN	NaN	NaN	NaN	NaN
ENSG00000086730.17	LAT2	244.05	250.02	1.024	1	0	34.548	48.396	1.397	0.997	0.003	1.003	1.994	1.725	0.994	0.006	292.46	298.12	1.019	0.999	0.001
ENSG00000086758.16	HUWE1	12977	12109	0.933	1	0	9744.4	9014.9	0.925	1	0	3910.8	3332.9	0.852	0.999	0.001	18239	16437	0.901	1	0
ENSG00000086827.9	ZW10	854.63	706.94	0.827	0.996	0.004	413.67	411.37	0.994	1	0	1078.2	1048.8	0.973	0.999	0.001	1201.3	1295.4	1.078	1	0
ENSG00000086848.15	ALG9	386.02	378.26	0.98	1	0	317.3	345.92	1.09	0.999	0.001	480.44	421.73	0.878	0.998	0.002	645.88	684.68	1.06	1	0
ENSG00000086967.10	MYBPC2	0.928	0	0.243	0.997	0.003	0.909	2.2	2.027	0.998	0.002	0	0.997	3.741	0.99	0.01	0	1.05	4.563	0.995	0.005
ENSG00000086991.13	NOX4	0	1.078	4.616	0.996	0.004	450.94	469.67	1.042	1	0	8.024	4.985	0.638	0.994	0.006	0.953	2.099	1.92	0.998	0.002
ENSG00000087008.16	ACOX3	174.45	162.73	0.933	0.999	0.001	165.47	134.19	0.811	0.998	0.002	120.36	99.699	0.829	0.996	0.004	442.97	391.55	0.884	0.999	0.001
ENSG00000087053.18	MTMR2	2772.7	2658.6	0.959	1	0	1766.5	1621.3	0.918	1	0	1328	1282.1	0.965	0.999	0.001	2543.5	2648.5	1.041	1	0
ENSG00000087074.8	PPP1R15A	5683.6	6163.1	1.084	1	0	862.79	905.23	1.049	1	0	768.31	581.25	0.757	0.982	0.018	2567.3	2679.9	1.044	1	0
ENSG00000087076.9	HSD17B14	36.19	26.941	0.747	0.998	0.002	95.462	57.196	0.601	0.952	0.048	34.103	29.91	0.878	0.996	0.004	119.08	134.36	1.128	0.999	0.001
ENSG00000087077.14	TRIP6	1711.1	1672.5	0.977	1	0	2663.8	2546.3	0.956	1	0	860.59	865.39	1.006	0.999	0.001	5341.4	5346.2	1.001	1	0
ENSG00000087085.15	ACHE	38.046	37.718	0.991	0.999	0.001	17.274	7.699	0.457	0.992	0.008	6.018	20.937	3.338	0.804	0.196	23.816	30.442	1.275	0.998	0.002
ENSG00000087086.15	FTL	29844	29951	1.004	1	0	5421.3	5495.2	1.014	1	0	16140	15246	0.945	1	0	31514	31441	0.998	1	0
ENSG00000087087.20	SRRT	5164.9	5111.3	0.99	1	0	2953.9	3039.1	1.029	1	0	2330	2250.2	0.966	1	0	5214.7	5378.8	1.032	1	0
ENSG00000087088.20	BAX	1396.5	1337.4	0.958	1	0	510.95	515.86	1.01	1	0	452.36	402.79	0.891	0.998	0.002	1402.3	1323.7	0.944	1	0
ENSG00000087095.13	NLK	1783.5	1652	0.926	1	0	192.74	160.59	0.833	0.998	0.002	373.12	325.02	0.871	0.997	0.003	985.02	978.34	0.993	1	0
ENSG00000087111.21	PIGS	4814.2	4532.6	0.942	1	0	410.03	452.07	1.102	0.999	0.001	842.53	935.18	1.11	0.999	0.001	1107.9	1110.6	1.002	1	0
ENSG00000087116.16	ADAMTS2	NaN	NaN	NaN	NaN	NaN	6.364	2.2	0.38	0.996	0.004	10.03	5.982	0.611	0.993	0.007	0.953	0	0.236	0.996	0.004
ENSG00000087128.10	TMPRSS11E	NaN	NaN	NaN	NaN	NaN	1.818	0	0.161	0.994	0.006	NaN	NaN	NaN	NaN	NaN	0	1.05	4.563	0.995	0.005
ENSG00000087152.15	ATXN7L3	1917.1	2069.1	1.079	1	0	1091.9	1118.6	1.025	1	0	1934.8	1919.2	0.992	0.999	0.001	2745.5	2661	0.969	1	0
ENSG00000087157.19	PGS1	451.91	469.86	1.04	1	0	520.04	489.46	0.941	0.999	0.001	872.62	859.41	0.985	0.999	0.001	1031.7	1068.6	1.036	1	0
ENSG00000087191.13	PSMC5	3335.9	3381.7	1.014	1	0	4370.3	4030.1	0.922	1	0	2525.6	2441.6	0.967	1	0	5003.2	4880.2	0.975	1	0
ENSG00000087206.17	UIMC1	1037.4	1094.9	1.055	1	0	683.69	718.25	1.051	1	0	1492.5	1465.6	0.982	0.999	0.001	1507.1	1422.4	0.944	1	0
ENSG00000087237.12	CETP	NaN	NaN	NaN	NaN	NaN	NaN	NaN	NaN	NaN	NaN	NaN	NaN	NaN	NaN	NaN	0	1.05	4.563	0.995	0.005
ENSG00000087245.13	MMP2	NaN	NaN	NaN	NaN	NaN	3673	3368	0.917	1	0	27.081	27.916	1.03	0.997	0.003	NaN	NaN	NaN	NaN	NaN
ENSG00000087250.8	MT3	NaN	NaN	NaN	NaN	NaN	0	1.1	4.161	0.996	0.004	NaN	NaN	NaN	NaN	NaN	NaN	NaN	NaN	NaN	NaN
ENSG00000087253.13	LPCAT2	112.28	100.22	0.893	0.999	0.001	418.21	399.27	0.955	0.999	0.001	91.274	92.72	1.016	0.998	0.002	0.953	0	0.236	0.996	0.004
ENSG00000087258.15	GNAO1	5.568	6.466	1.153	0.999	0.001	0	2.2	7.322	0.992	0.008	283.85	283.15	0.998	0.998	0.002	3.811	5.249	1.35	0.998	0.002
ENSG00000087263.17	OGFOD1	3215.3	3294.4	1.025	1	0	655.5	644.55	0.983	1	0	1030.1	1055.8	1.025	0.999	0.001	3395.2	3465.1	1.021	1	0
ENSG00000087266.17	SH3BP2	619.86	653.06	1.054	1	0	1332.8	1355.1	1.017	1	0	588.77	574.27	0.975	0.999	0.001	506.8	592.04	1.168	0.998	0.002
ENSG00000087269.16	NOP14	2642.8	2625.1	0.993	1	0	1656.5	1721.4	1.039	1	0	973.93	903.28	0.927	0.999	0.001	3772.4	3564.9	0.945	1	0
ENSG00000087274.17	ADD1	3814.8	3764.3	0.987	1	0	2760.2	2856.5	1.035	1	0	2487.5	2483.5	0.998	1	0	3568.6	3783.2	1.06	1	0
ENSG00000087299.12	L2HGDH	960.42	917.09	0.955	1	0	249.11	234.28	0.941	0.999	0.001	519.56	610.16	1.174	0.997	0.003	569.67	556.35	0.977	1	0
ENSG00000087301.9	TXNDC16	185.59	183.2	0.987	0.999	0.001	133.65	149.59	1.119	0.999	0.001	337.01	423.72	1.257	0.993	0.007	202.91	187.9	0.926	0.999	0.001
ENSG00000087302.9	RTRAF	2471.9	2595	1.05	1	0	1204.4	1243.3	1.032	1	0	1686.6	2082.6	1.235	0.996	0.004	2717.9	2753.4	1.013	1	0
ENSG00000087303.18	NID2	13.056	3.265	0.267	0.975	0.025	1008.5	936.69	0.929	1	0	1773.8	3005	1.694	0.009	0.991	4.763	5.249	1.096	0.998	0.002
ENSG00000087338.5	GMCL1	2163	2151	0.994	1	0	505.49	545.56	1.079	0.999	0.001	583.75	597.2	1.023	0.999	0.001	631.6	589.94	0.934	1	0.001
ENSG00000087365.16	SF3B2	9811.1	10069	1.026	1	0	6952.9	7113	1.023	1	0	5577.8	5286.1	0.948	1	0	7497.2	7783.7	1.038	1	0
ENSG00000087448.11	KLHL42	1402.1	1376.2	0.982	1	0	680.05	721.55	1.061	1	0	707.13	765.69	1.083	0.999	0.001	1921.5	1859.1	0.968	1	0
ENSG00000087460.25	GNAS	22358	21827	0.976	1	0	15713	14614	0.93	1	0	18243	18707	1.025	1	0	17692	17483	0.988	1	0
ENSG00000087470.18	DNM1L	6966.1	7103.3	1.02	1	0	2049.2	2126.1	1.038	1	0	1344	1202.4	0.895	0.999	0.001	3453.3	3253.1	0.942	1	0
ENSG00000087494.16	PTHLH	1610.9	1855.7	1.152	0.999	0.001	82.733	74.794	0.904	0.999	0.001	20.06	9.97	0.506	0.981	0.019	1.905	3.149	1.565	0.998	0.002
ENSG00000087495.17	PHACTR3	8.352	6.466	0.782	0.999	0.001	1.818	1.1	0.668	0.998	0.002	13.039	10.967	0.845	0.996	0.004	NaN	NaN	NaN	NaN	NaN
ENSG00000087502.18	ERGIC2	2304	2269.5	0.985	1	0	1308.3	1448.6	1.107	1	0	1216.7	1437.7	1.182	0.998	0.002	1604.2	1661.7	1.036	1	0
ENSG00000087510.7	TFAP2C	0	2.155	8.231	0.992	0.008	111.83	134.19	1.199	0.998	0.002	44.133	32.901	0.748	0.994	0.006	NaN	NaN	NaN	NaN	NaN
ENSG00000087586.17	AURKA	4715.8	4659.8	0.988	1	0	2605.6	2676.1	1.027	1	0	1580.8	1619.1	1.024	0.999	0.001	4163	4304.9	1.034	1	0
ENSG00000087589.16	CASS4	0.928	5.388	4.638	0.991	0.009	NaN	NaN	NaN	NaN	NaN	0	1.994	6.481	0.98	0.02	1800.5	1630.2	0.905	0.999	0.001
ENSG00000087842.11	PIR	118.78	105.61	0.889	0.999	0.001	90.007	75.894	0.844	0.999	0.001	197.59	246.26	1.246	0.994	0.006	509.66	471.33	0.925	0.999	0.001
ENSG00000087884.14	AAMDC	71.451	107.77	1.506	0.985	0.015	285.48	313.48	1.098	0.999	0.001	168.51	185.44	1.1	0.998	0.002	34.295	39.889	1.162	0.999	0.001
ENSG00000087903.13	RFX2	256.11	246.78	0.964	1	0	98.189	85.794	0.874	0.999	0.001	113.34	111.66	0.985	0.998	0.002	151.47	149.06	0.984	0.999	0.001
ENSG00000087995.15	METTL2A	724.08	744.53	1.028	1	0	406.2	370.29	0.912	0.999	0.001	326.11	305.14	0.936	0.998	0.002	884.85	844.83	0.955	1	0
ENSG00000088002.11	SULT2B1	2.784	3.233	1.146	0.999	0.001	0	3.3	10.482	0.982	0.018	1.003	0.997	0.996	0.995	0.005	3.811	7.348	1.862	0.997	0.003
ENSG00000088035.18	ALG6	358.18	364.25	1.017	1	0	144.56	174.89	1.209	0.998	0.002	97.292	88.732	0.912	0.997	0.003	567.77	563.7	0.993	1	0
ENSG00000088038.19	CNOT3	2620	2639.3	1.007	1	0	960.71	1009.3	1.051	1	0	1079.1	1090.3	1.01	0.999	0.001	2119.3	2242.3	1.058	1	0
ENSG00000088053.11	GP6	6.496	4.311	0.678	0.998	0.002	NaN	NaN	NaN	NaN	NaN	2.006	0.997	0.574	0.994	0.006	6.668	7.348	1.098	0.999	0.001
ENSG00000088179.9	PTPN4	1807.6	1796.5	0.994	1	0	326.39	364.07	1.115	0.999	0.001	354.06	339.97	0.96	0.999	0.002	567.77	493.37	0.869	0.999	0.001
ENSG00000088205.13	DDX18	6131.8	6148	1.003	1	0	2811.1	2992.9	1.065	1	0	2542.6	2456.6	0.966	1	0	5372.8	5145.7	0.958	1	0
ENSG00000088247.17	KHSRP	10047	9511.4	0.947	1	0	5261.3	5367.6	1.02	1	0	4181.6	4047.8	0.968	1	0	11962	12089	1.011	1	0
ENSG00000088256.9	GNA11	2576.9	2423.6	0.941	1	0	1368.3	1477.2	1.08	1	0	1354.1	1289.7	0.952	0.999	0.001	3842	4006.8	1.043	1	0
ENSG00000088280.19	ASAP3	288.59	269.41	0.934	0.999	0.001	309.11	272.78	0.883	0.999	0.001	340.02	394.81	1.161	0.997	0.003	339.14	331.71	0.978	1	0
ENSG00000088298.13	EDEM2	463.04	484.95	1.047	1	0	299.11	281.58	0.941	0.999	0.001	658.98	790.62	1.2	0.997	0.003	3036	3054.7	1.006	1	0
ENSG00000088305.18	DNMT3B	208.79	220.92	1.058	0.999	0.001	286.38	287.08	1.002	0.999	0.001	252.76	275.17	1.089	0.998	0.002	336.28	359.01	1.068	0.999	0.001
ENSG00000088320.4	REM1	1.856	0	0.138	0.994	0.006	10.91	9.899	0.91	0.999	0.001	NaN	NaN	NaN	NaN	NaN	0	1.05	4.563	0.995	0.005
ENSG00000088325.16	TPX2	21361	21720	1.017	1	0	7868.8	7896.3	1.004	1	0	10339	10758	1.041	1	0	11228	11776	1.049	1	0
ENSG00000088340.16	FER1L4	59.388	77.591	1.305	0.998	0.002	13.637	21.998	1.598	0.997	0.003	23.069	30.907	1.335	0.994	0.006	16.195	27.293	1.673	0.996	0.004
ENSG00000088356.6	PDRG1	1442.9	1587.4	1.1	1	0	624.59	569.76	0.912	0.999	0.001	997	988.02	0.991	0.999	0.001	1107.9	1051.8	0.949	1	0
ENSG00000088367.23	EPB41L1	4914.4	4771.9	0.971	1	0	815.51	777.64	0.954	1	0	564.7	502.48	0.89	0.998	0.002	96.216	97.624	1.015	0.999	0.001
ENSG00000088386.17	SLC15A1	32.478	24.786	0.765	0.999	0.001	0.909	2.2	2.027	0.998	0.002	NaN	NaN	NaN	NaN	NaN	NaN	NaN	NaN	NaN	NaN
ENSG00000088387.19	DOCK9	3101.2	3158.6	1.019	1	0	760.97	730.35	0.96	1	0	1999	2052.8	1.027	0.999	0.001	4031.5	3869.3	0.96	1	0
ENSG00000088448.14	ANKRD10	452.83	492.49	1.088	0.999	0.001	328.21	342.07	1.042	0.999	0.001	512.54	537.38	1.048	0.999	0.001	724	772.6	1.067	1	0
ENSG00000088451.11	TGDS	935.36	892.3	0.954	1	0	139.1	114.39	0.823	0.998	0.002	145.44	156.53	1.076	0.998	0.002	504.9	482.87	0.956	1	0
ENSG00000088538.13	DOCK3	344.27	317.91	0.924	0.999	0.001	91.825	93.493	1.018	0.999	0.001	129.39	165.5	1.278	0.993	0.007	18.1	17.845	0.986	0.999	0.001
ENSG00000088543.15	C3orf18	99.29	98.067	0.988	0.999	0.001	70.914	84.694	1.193	0.999	0.001	10.03	7.976	0.802	0.995	0.005	138.13	118.62	0.859	0.999	0.001
ENSG00000088682.14	COQ9	1199.8	1156.3	0.964	1	0	366.39	375.07	1.024	1	0	675.03	607.17	0.9	0.998	0.002	1886.2	1864.3	0.988	1	0
ENSG00000088726.16	TMEM40	NaN	NaN	NaN	NaN	NaN	0	2.2	7.322	0.992	0.008	1.003	0	0.266	0.99	0.01	NaN	NaN	NaN	NaN	NaN
ENSG00000088727.12	KIF9	160.53	135.57	0.845	0.999	0.001	87.279	97.893	1.121	0.999	0.001	53.16	27.916	0.528	0.92	0.08	257.21	268.42	1.044	0.999	0.001
ENSG00000088756.12	ARHGAP28	173.52	133.63	0.77	0.996	0.004	16.365	17.599	1.074	0.999	0.001	2390.2	2562.3	1.072	0.999	0.001	0	1.05	4.563	0.995	0.005
ENSG00000088766.12	CRLS1	1003.1	989.03	0.986	1	0	685.74	700.65	1.022	1	0	695.12	591.9	0.852	0.997	0.003	1680.9	1615.5	0.961	1	0
ENSG00000088782.5	DEFB127	NaN	NaN	NaN	NaN	NaN	NaN	NaN	NaN	NaN	NaN	NaN	NaN	NaN	NaN	NaN	NaN	NaN	NaN	NaN	NaN
ENSG00000088808.18	PPP1R13B	515.7	548.97	1.065	1	0	452.03	437.27	0.967	1	0	881.18	928.35	1.054	0.999	0.001	629.36	637.82	1.013	1	0
ENSG00000088812.18	ATRN	1008.7	979.59	0.971	1	0	738.24	711.65	0.964	1	0	1341	1251.2	0.933	0.999	0.001	2681.7	2587.6	0.965	1	0
ENSG00000088826.18	SMOX	1321.4	1279.2	0.968	1	0	182.74	177.09	0.969	0.999	0.001	130.39	118.64	0.91	0.997	0.003	968.83	1127.4	1.164	0.998	0.002
ENSG00000088827.12	SIGLEC1	NaN	NaN	NaN	NaN	NaN	NaN	NaN	NaN	NaN	NaN	1.003	0	0.266	0.99	0.01	NaN	NaN	NaN	NaN	NaN
ENSG00000088832.17	FKBP1A	5047.1	5004.6	0.992	1	0	2208.3	2291.1	1.038	1	0	5477.4	5192.1	0.948	1	0	17798	20000	1.124	1	0
ENSG00000088833.17	NSFL1C	1498.6	1479.6	0.987	1	0	1009.2	960.23	0.952	1	0	1898.7	1833.5	0.966	0.999	0.001	3038.9	3268.8	1.076	1	0
ENSG00000088836.14	SLC4A11	487.17	507.58	1.042	1	0	754.6	752.34	0.997	1	0	117.35	119.64	1.019	0.998	0.002	135.27	127.02	0.939	0.999	0.001
ENSG00000088854.12	C20orf194	0.928	0	0.243	0.997	0.003	161.83	115.49	0.714	0.987	0.013	267.81	280.16	1.046	0.998	0.002	644.93	679.17	1.053	1	0
ENSG00000088876.12	ZNF343	225.49	219.38	0.973	1	0	120.92	162.79	1.345	0.993	0.007	208.84	197.4	0.945	0.998	0.002	780.52	741.1	0.95	1	0
ENSG00000088881.20	EBF4	10.207	6.466	0.644	0.998	0.002	109.1	100.09	0.918	0.999	0.001	48.145	37.886	0.789	0.995	0.005	98.121	127.02	1.294	0.997	0.003
ENSG00000088882.8	CPXM1	0.928	1.078	1.122	0.998	0.002	70.914	70.395	0.993	0.999	0.001	363.09	569.28	1.567	0.462	0.538	0.953	2.099	1.92	0.998	0.002
ENSG00000088888.18	MAVS	5072.1	5005.7	0.987	1	0	1298.3	1262.7	0.973	1	0	1186.6	1147.5	0.967	0.999	0.001	5731	5768.2	1.007	1	0
ENSG00000088899.15	LZTS3	247.76	216.61	0.874	0.999	0.001	218.2	222.18	1.018	0.999	0.001	340.02	366.89	1.079	0.998	0.002	284.84	289.72	1.017	0.999	0.001
ENSG00000088926.13	F11	NaN	NaN	NaN	NaN	NaN	NaN	NaN	NaN	NaN	NaN	0	0.997	3.741	0.99	0.01	NaN	NaN	NaN	NaN	NaN
ENSG00000088930.8	XRN2	2807	2822.4	1.006	1	0	1671.9	1636.7	0.979	1	0	3300.9	3309	1.003	1	0	6233.1	6115.7	0.981	1	0
ENSG00000088970.16	KIZ	60.316	87.29	1.445	0.994	0.006	99.098	70.395	0.711	0.994	0.006	1054.2	1039.9	0.986	0.999	0.001	293.41	277.13	0.945	0.999	0.001
ENSG00000088986.11	DYNLL1	5420.1	5274	0.973	1	0	1952.9	1999.7	1.024	1	0	2492.5	2480.5	0.995	1	0	5151.8	5031.3	0.977	1	0
ENSG00000088992.18	TESC	757.2	742.5	0.981	1	0	0.909	0	0.277	0.997	0.003	34.103	34.895	1.023	0.997	0.003	165.76	201.55	1.216	0.998	0.002
ENSG00000089006.16	SNX5	3446.4	3457.1	1.003	1	0	1684.7	1764.3	1.047	1	0	2785.4	2688.9	0.965	1	0	5647.2	5676.9	1.005	1	0
ENSG00000089009.15	RPL6	20345	20305	0.998	1	0	29323	29434	1.004	1	0	20476	20547	1.004	1	0	14095	14082	0.999	1	0
ENSG00000089012.14	SIRPG	0	1.078	4.616	0.996	0.004	1.818	0	0.161	0.994	0.006	NaN	NaN	NaN	NaN	NaN	NaN	NaN	NaN	NaN	NaN
ENSG00000089022.14	MAPKAPK5	2192.2	2224.7	1.015	1	0	963.71	1013.5	1.052	1	0	646.99	594.6	0.919	0.999	0.001	1089.3	1081.3	0.993	1	0
ENSG00000089041.17	P2RX7	NaN	NaN	NaN	NaN	NaN	1.818	4.73	2.344	0.997	0.003	1.003	0	0.266	0.99	0.01	0	2.099	8.126	0.99	0.01
ENSG00000089048.14	ESF1	558.62	603.49	1.08	1	0	348.21	384.97	1.106	0.999	0.001	479.44	440.67	0.919	0.998	0.002	1073.6	1013	0.944	1	0
ENSG00000089050.16	RBBP9	515.01	574.39	1.115	0.999	0.001	263.66	240.88	0.914	0.999	0.001	579.74	599.19	1.034	0.999	0.001	1048.8	1052.9	1.004	1	0
ENSG00000089053.13	ANAPC5	4619.3	4655.5	1.008	1	0	1681	1593.8	0.948	1	0	2005	2059.8	1.027	0.999	0.001	4184.9	4234.6	1.012	1	0
ENSG00000089057.15	SLC23A2	739.57	594.87	0.804	0.991	0.009	511.86	642.35	1.255	0.992	0.008	890.68	908.26	1.02	0.999	0.001	2661.7	2620.1	0.984	1	0
ENSG00000089060.11	SLC8B1	581.82	612.11	1.052	1	0	482.76	460.87	0.955	1	0	137.41	159.52	1.16	0.997	0.003	270.55	320.17	1.183	0.998	0.002
ENSG00000089063.15	TMEM230	1667.5	1566.9	0.94	1	0	743.69	785.34	1.056	1	0	1194.6	1341	1.123	0.999	0.001	3825.8	3955.4	1.034	1	0
ENSG00000089091.16	DZANK1	35.262	25.864	0.736	0.998	0.002	23.638	30.798	1.299	0.998	0.002	97.292	82.75	0.851	0.996	0.004	100.03	102.87	1.028	0.999	0.001
ENSG00000089094.19	KDM2B	1146.9	1108.4	0.966	1	0	488.22	532.36	1.09	0.999	0.001	800.41	800.1	1	0.999	0.001	1324.2	1246.9	0.942	1	0
ENSG00000089101.18	CFAP61	1.856	1.078	0.639	0.998	0.002	NaN	NaN	NaN	NaN	NaN	1.003	0	0.266	0.99	0.01	15.242	7.348	0.492	0.995	0.005
ENSG00000089116.4	LHX5	0.928	0	0.243	0.997	0.003	0	3.3	10.482	0.982	0.018	4.012	0	0.083	0.926	0.074	NaN	NaN	NaN	NaN	NaN
ENSG00000089123.16	TASP1	211.57	170.27	0.805	0.997	0.003	65.459	94.593	1.443	0.992	0.008	122.37	149.55	1.222	0.995	0.005	316.27	376.85	1.191	0.998	0.002
ENSG00000089127.13	OAS1	516.86	519.43	1.005	1	0	499.13	469.67	0.941	0.999	0.001	31.093	40.877	1.311	0.994	0.006	188.62	158.51	0.841	0.998	0.002
ENSG00000089154.11	GCN1	14702	14395	0.979	1	0	2690.2	2665.1	0.991	1	0	4736.2	4266.1	0.901	1	0	9066.2	8958.3	0.988	1	0
ENSG00000089157.16	RPLP0	66271	63241	0.954	1	0	29295	29047	0.992	1	0	37943	35078	0.925	1	0	52220	51310	0.983	1	0
ENSG00000089159.16	PXN	16256	16289	1.002	1	0	3107.2	3010.7	0.969	1	0	1473	1497.9	1.017	0.999	0.001	14638	15350	1.049	1	0
ENSG00000089163.4	SIRT4	6.496	9.699	1.472	0.998	0.002	6.364	6.6	1.035	0.999	0.001	15.045	16.949	1.124	0.996	0.004	9.526	14.696	1.526	0.998	0.002
ENSG00000089169.15	RPH3A	NaN	NaN	NaN	NaN	NaN	0	1.1	4.161	0.996	0.004	0	0.997	3.741	0.99	0.01	NaN	NaN	NaN	NaN	NaN
ENSG00000089177.18	KIF16B	937.22	938.64	1.002	1	0	107.28	133.09	1.24	0.998	0.002	317.96	293.12	0.922	0.998	0.002	604.92	549.01	0.908	0.999	0.001
ENSG00000089195.15	TRMT6	880.62	856.74	0.973	1	0	360.94	372.87	1.033	0.999	0.001	444.34	407.77	0.918	0.998	0.002	1618.5	1739.4	1.075	1	0
ENSG00000089199.10	CHGB	64.956	71.125	1.095	0.999	0.001	11.819	10.999	0.933	0.999	0.001	220.66	198.4	0.899	0.998	0.002	0.953	0	0.236	0.996	0.004
ENSG00000089220.5	PEBP1	7782.6	7613.6	0.978	1	0	2616.6	2592.5	0.991	1	0	9500.6	9077.6	0.955	1	0	2528.3	2510.9	0.993	1	0
ENSG00000089225.19	TBX5	0	1.078	4.616	0.996	0.004	NaN	NaN	NaN	NaN	NaN	18.054	19.94	1.102	0.996	0.004	NaN	NaN	NaN	NaN	NaN
ENSG00000089234.16	BRAP	1248.1	1291	1.034	1	0	611.86	597.26	0.976	1	0	398.2	426.71	1.072	0.998	0.002	844.98	911.16	1.078	1	0
ENSG00000089248.7	ERP29	2791.2	2644.9	0.948	1	0	2094.1	2189.3	1.046	1	0	1361.1	1633.1	1.2	0.997	0.003	2281.8	2257.6	0.989	1	0
ENSG00000089250.19	NOS1	0	1.078	4.616	0.996	0.004	503.67	566.46	1.125	0.999	0.001	NaN	NaN	NaN	NaN	NaN	NaN	NaN	NaN	NaN	NaN
ENSG00000089280.18	FUS	12290	12226	0.995	1	0	16608	16902	1.018	1	0	12689	12279	0.968	1	0	11409	11864	1.04	1	0
ENSG00000089289.16	IGBP1	650.49	678.92	1.044	1	0	713.69	725.95	1.017	1	0	929.8	979.05	1.053	0.999	0.001	660.17	647.68	0.981	1	0
ENSG00000089327.15	FXYD5	1467.1	1662.8	1.133	0.999	0.001	1240.1	1244	1.003	1	0	7.021	12.961	1.804	0.99	0.01	2405.4	2417.5	1.005	1	0
ENSG00000089335.21	ZNF302	408.29	347.01	0.85	0.998	0.002	545.49	673.15	1.234	0.994	0.006	1116.4	1181.4	1.058	0.999	0.001	828.79	926.91	1.118	0.999	0.001
ENSG00000089351.14	GRAMD1A	1358.5	1306.1	0.961	1	0	1028.3	939.33	0.914	1	0	2306.9	2039.8	0.884	0.999	0.001	1213.7	1228.2	1.012	1	0
ENSG00000089356.18	FXYD3	0.928	1.078	1.122	0.998	0.002	0.909	2.2	2.027	0.998	0.002	NaN	NaN	NaN	NaN	NaN	NaN	NaN	NaN	NaN	NaN
ENSG00000089472.16	HEPH	NaN	NaN	NaN	NaN	NaN	NaN	NaN	NaN	NaN	NaN	NaN	NaN	NaN	NaN	NaN	NaN	NaN	NaN	NaN	NaN
ENSG00000089486.17	CDIP1	39.901	35.563	0.892	0.999	0.001	243.65	262.88	1.079	0.999	0.001	882.65	824.51	0.934	0.999	0.001	423.92	418.84	0.988	1	0
ENSG00000089505.17	CMTM1	23.115	36.64	1.578	0.996	0.004	9.092	9.899	1.086	0.999	0.001	21.063	22.931	1.087	0.996	0.004	51.442	88.177	1.71	0.942	0.058
ENSG00000089558.9	KCNH4	39.901	40.951	1.026	0.999	0.001	1.818	3.3	1.684	0.998	0.002	13.039	14.955	1.143	0.996	0.004	58.111	46.188	0.796	0.998	0.002
ENSG00000089597.18	GANAB	18895	18602	0.985	1	0	6383.2	6287.1	0.985	1	0	13205	13327	1.009	1	0	16241	15912	0.98	1	0
ENSG00000089639.11	GMIP	615.22	602.41	0.979	1	0	300.02	312.38	1.041	0.999	0.001	92.277	120.64	1.306	0.992	0.008	768.77	822.98	1.071	1	0
ENSG00000089682.16	RBM41	283.02	300.67	1.062	1	0.001	290.93	283.78	0.975	0.999	0.001	440.32	433.69	0.985	0.999	0.001	449.64	403.09	0.897	0.999	0.001
ENSG00000089685.15	BIRC5	2894.2	2926.9	1.011	1	0	3403.9	3439.4	1.01	1	0	1974.9	2080.7	1.054	0.999	0.001	3134.2	3366.5	1.074	1	0
ENSG00000089692.9	LAG3	17.631	15.087	0.858	0.999	0.001	18.183	10.999	0.612	0.997	0.003	2.006	3.988	1.836	0.993	0.007	20.005	12.597	0.635	0.997	0.003
ENSG00000089693.10	MLF2	6051.1	6038.1	0.998	1	0	3534.8	3616.5	1.023	1	0	3543.7	3505.4	0.989	1	0	4335.4	4074	0.94	1	0
ENSG00000089723.10	OTUB2	244.06	235.96	0.967	1	0	168.06	153.47	0.913	0.999	0.001	146.11	154.86	1.06	0.998	0.002	88.261	56.538	0.642	0.983	0.017
ENSG00000089737.17	DDX24	3526.2	3581	1.016	1	0	2932.2	2852.6	0.973	1	0	7645.3	8077.3	1.057	1	0	3135.4	3135.6	1	1	0
ENSG00000089775.11	ZBTB25	526.33	468.13	0.89	0.999	0.001	76.206	88.29	1.158	0.999	0.001	280.3	258.53	0.922	0.998	0.002	569.78	634.53	1.114	0.999	0.001
ENSG00000089818.18	NECAP1	1144.9	1201.3	1.049	1	0	501.86	496.06	0.988	1	0	450.77	477.56	1.059	0.999	0.001	1035.5	1048	1.012	1	0
ENSG00000089820.15	ARHGAP4	3415.7	3183.4	0.932	1	0	41.821	57.196	1.365	0.997	0.003	119.36	142.13	1.19	0.996	0.004	3792.5	3714.9	0.98	1	0
ENSG00000089847.12	ANKRD24	18.559	19.398	1.045	0.999	0.001	15.456	12.099	0.788	0.998	0.002	3.009	0	0.108	0.961	0.039	5.716	4.199	0.748	0.998	0.002
ENSG00000089876.12	DHX32	960.7	1024.4	1.066	1	0	629.01	618.66	0.984	1	0	189.19	216.16	1.142	0.997	0.003	1262.4	1011.4	0.801	0.983	0.017
ENSG00000089902.10	RCOR1	2068.4	2195.2	1.061	1	0	1300.1	1372.7	1.056	1	0	1185.6	1247.2	1.052	0.999	0.001	3089.4	3046.3	0.986	1	0
ENSG00000089916.18	GPATCH2L	1333.4	1275.9	0.957	1	0	577.32	562.06	0.974	1	0	828.49	880.35	1.063	0.999	0.001	2386.3	2297.8	0.963	1	0
ENSG00000090006.17	LTBP4	1507	1612.2	1.07	1	0	1831	1740.1	0.95	1	0	310.93	396.8	1.276	0.991	0.009	856.42	794.64	0.928	1	0
ENSG00000090013.11	BLVRB	289.52	279.11	0.964	1	0	660.96	665.45	1.007	1	0	720.17	725.81	1.008	0.999	0.001	493.46	469.23	0.951	1	0
ENSG00000090020.11	SLC9A1	1073.6	1179	1.098	1	0	412.76	366.27	0.887	0.999	0.001	233.7	236.29	1.011	0.998	0.002	3340.9	3074.6	0.92	1	0
ENSG00000090054.15	SPTLC1	2190.9	2216.7	1.012	1	0	1310.1	1268.2	0.968	1	0	1244.7	1387.8	1.115	0.999	0.001	2748.3	2920.3	1.063	1	0
ENSG00000090060.18	PAPOLA	7985.9	7873.4	0.986	1	0	3218.4	3093	0.961	1	0	4171.5	4322	1.036	1	0	11495	11481	0.999	1	0
ENSG00000090061.17	CCNK	1460.4	1602.6	1.097	1	0	1330.9	1335.1	1.003	1	0	1245.7	1313.6	1.055	0.999	0.001	3207.1	3208.7	1.001	1	0
ENSG00000090097.21	PCBP4	1121	1101.4	0.983	1	0	1002.8	1047.1	1.044	1	0	472.42	497.5	1.053	0.999	0.001	1369.9	1388.8	1.014	1	0
ENSG00000090104.12	RGS1	2964.8	2870.9	0.968	1	0	NaN	NaN	NaN	NaN	NaN	2.006	3.988	1.836	0.993	0.007	6.668	13.646	2.002	0.996	0.004
ENSG00000090238.12	YPEL3	34.334	34.485	1.004	0.999	0.001	126.37	127.59	1.01	0.999	0.001	177.53	179.61	1.012	0.998	0.002	2.858	9.448	3.09	0.99	0.01
ENSG00000090263.16	MRPS33	789.68	845.96	1.071	1	0	773.69	848.04	1.096	0.999	0.001	225.68	207.37	0.919	0.998	0.002	672.56	683.37	1.016	1	0
ENSG00000090266.13	NDUFB2	1467.4	1384.5	0.944	1	0	1672	1606.4	0.961	1	0	501.77	529.52	1.055	0.999	0.001	1434.9	1314	0.916	1	0
ENSG00000090273.14	NUDC	3412	3281.5	0.962	1	0	1676.5	1622.4	0.968	1	0	2389.2	2063.8	0.864	0.999	0.001	3366.6	3435.7	1.021	1	0
ENSG00000090316.16	MAEA	2027.5	2077.7	1.025	1	0	1316.5	1366.1	1.038	1	0	1236.7	1172.5	0.948	0.999	0.001	2260.6	2419.6	1.07	1	0
ENSG00000090339.9	ICAM1	48.132	44.54	0.926	0.999	0.001	126.37	139.69	1.105	0.999	0.001	14.042	6.979	0.51	0.987	0.013	39.229	29.854	0.763	0.998	0.002
ENSG00000090372.15	STRN4	2553.7	2428	0.951	1	0	1186.5	1194.5	1.007	1	0	2800.4	2633.1	0.94	1	0	4277.3	4209.4	0.984	1	0
ENSG00000090376.11	IRAK3	2.784	1.078	0.446	0.998	0.002	1.818	5.5	2.699	0.996	0.004	0	2.991	9.222	0.962	0.038	241.97	244.59	1.011	0.999	0.001
ENSG00000090382.6	LYZ	6.496	9.699	1.472	0.998	0.002	3.637	3.168	0.882	0.998	0.002	3.009	12.961	3.951	0.9	0.1	12.965	14.696	1.131	0.999	0.001
ENSG00000090402.8	SI	NaN	NaN	NaN	NaN	NaN	NaN	NaN	NaN	NaN	NaN	NaN	NaN	NaN	NaN	NaN	NaN	NaN	NaN	NaN	NaN
ENSG00000090432.7	MUL1	1046.7	1038.9	0.993	1	0	693.69	716.05	1.032	1	0	370.11	432.7	1.169	0.997	0.003	685.9	742.15	1.082	0.999	0.001
ENSG00000090447.12	TFAP4	888.97	816.86	0.919	1	0	380.03	444.37	1.169	0.998	0.002	369.11	354.93	0.962	0.999	0.001	705.9	728.51	1.032	1	0
ENSG00000090470.15	PDCD7	1122.8	1057.2	0.942	1	0	867.34	840.34	0.969	1	0	605.82	568.29	0.938	0.999	0.001	1036.5	1144.2	1.104	0.999	0.001
ENSG00000090487.11	SPG21	1772.4	1703.8	0.961	1	0	1116.4	1104.3	0.989	1	0	840.53	884.33	1.052	0.999	0.001	2592.1	2465.8	0.951	1	0
ENSG00000090512.12	FETUB	NaN	NaN	NaN	NaN	NaN	0	1.1	4.161	0.996	0.004	1.003	0	0.266	0.99	0.01	NaN	NaN	NaN	NaN	NaN
ENSG00000090520.11	DNAJB11	1006.8	1019.7	1.013	1	0	1368.1	1340.7	0.98	1	0	2484.2	2762.6	1.112	0.999	0.001	2246.3	2169.8	0.966	1	0
ENSG00000090530.10	P3H2	909.38	908.46	0.999	1	0	2420.2	2382.4	0.984	1	0	4501.5	4783.6	1.063	1	0	3.811	4.199	1.095	0.998	0.002
ENSG00000090534.20	THPO	NaN	NaN	NaN	NaN	NaN	0	1.1	4.161	0.996	0.004	NaN	NaN	NaN	NaN	NaN	3.811	13.646	3.396	0.974	0.026
ENSG00000090539.15	CHRD	2.784	4.311	1.495	0.998	0.002	13.637	12.099	0.89	0.999	0.001	3.009	8.973	2.768	0.98	0.02	285.79	309.67	1.084	0.999	0.001
ENSG00000090554.13	FLT3LG	50.628	51.717	1.021	0.999	0.001	61.614	52.796	0.858	0.999	0.001	8.124	11.964	1.452	0.994	0.006	17.862	1.05	0.074	0.081	0.919
ENSG00000090565.16	RAB11FIP3	886.18	820.1	0.925	1	0	674.6	631.35	0.936	1	0	1331	1173.5	0.882	0.999	0.001	1529.9	1437.1	0.939	1	0
ENSG00000090581.10	GNPTG	409.83	388.63	0.948	1	0	373.99	357.58	0.956	0.999	0.001	449.13	477.43	1.063	0.999	0.001	813.78	817.94	1.005	1	0
ENSG00000090612.21	ZNF268	657.91	650.9	0.989	1	0	221.72	298.08	1.344	0.982	0.018	174.52	212.36	1.216	0.995	0.005	1197.5	1154.7	0.964	1	0
ENSG00000090615.15	GOLGA3	4336.3	4318.2	0.996	1	0	1176.5	1209.9	1.028	1	0	777.34	874.36	1.125	0.998	0.002	5073.7	4921.1	0.97	1	0
ENSG00000090621.14	PABPC4	8482.3	8485.5	1	1	0	6562.3	6471.9	0.986	1	0	2403.2	2244.2	0.934	0.999	0.001	13341	13195	0.989	1	0
ENSG00000090659.18	CD209	NaN	NaN	NaN	NaN	NaN	NaN	NaN	NaN	NaN	NaN	0	2.991	9.222	0.962	0.038	NaN	NaN	NaN	NaN	NaN
ENSG00000090661.12	CERS4	154.97	147.64	0.953	0.999	0.001	58.186	47.297	0.814	0.998	0.002	104.31	104.68	1.004	0.998	0.002	1.905	2.099	1.088	0.998	0.002
ENSG00000090674.16	MCOLN1	396.23	366.4	0.925	0.999	0.001	153.65	166.09	1.081	0.999	0.001	312.94	335.99	1.074	0.998	0.002	733.53	746.35	1.018	1	0
ENSG00000090686.16	USP48	1339.9	1367.5	1.021	1	0	1796.5	1754.4	0.977	1	0	907.73	912.25	1.005	0.999	0.001	2429.2	2434.3	1.002	1	0
ENSG00000090776.6	EFNB1	288.59	253.25	0.878	0.999	0.001	5037.6	4713.2	0.936	1	0	986.97	1116.6	1.131	0.999	0.001	209.58	200.5	0.957	0.999	0.001
ENSG00000090857.13	PDPR	3614.1	3541.5	0.98	1	0	2377.3	2260.7	0.951	1	0	849.68	886.65	1.044	0.999	0.001	10816	10379	0.96	1	0
ENSG00000090861.15	AARS	7800.3	7657.8	0.982	1	0	4958.5	4796.7	0.967	1	0	4836.5	4867.3	1.006	1	0	9912.1	10191	1.028	1	0
ENSG00000090863.11	GLG1	7645.3	7416.4	0.97	1	0	3164.8	3433.9	1.085	1	0	3810.5	3991	1.047	1	0	9011.9	8465	0.939	1	0
ENSG00000090889.12	KIF4A	2804.2	2954.9	1.054	1	0	2006.5	2066.7	1.03	1	0	1789.4	1841.4	1.029	0.999	0.001	2347.3	2571.8	1.096	1	0
ENSG00000090905.19	TNRC6A	2730	2780.4	1.018	1	0	1732.9	1789.6	1.033	1	0	1064.2	952.13	0.895	0.999	0.001	3515.2	3431.5	0.976	1	0
ENSG00000090924.15	PLEKHG2	2046.1	2189.8	1.07	1	0	902.79	867.84	0.961	1	0	3046.2	3181.4	1.044	1	0	2183.4	2033.3	0.931	1	0
ENSG00000090932.10	DLL3	12.063	10.777	0.896	0.999	0.001	50.913	56.096	1.101	0.999	0.001	178.54	140.58	0.788	0.993	0.007	181	183.7	1.015	0.999	0.001
ENSG00000090971.5	NAT14	619.86	551.76	0.89	0.999	0.001	265.47	268.38	1.011	0.999	0.001	652.96	629.1	0.963	0.999	0.001	735.43	589.94	0.802	0.99	0.01
ENSG00000090975.12	PITPNM2	1353.9	1326.6	0.98	1	0	163.65	153.99	0.941	0.999	0.001	258.78	285.14	1.102	0.998	0.002	383.91	402.04	1.047	0.999	0.001
ENSG00000090989.18	EXOC1	547.6	563.1	1.028	1	0	650.05	643.42	0.99	1	0	283.85	308.07	1.085	0.998	0.002	1790	1706.8	0.954	1	0
ENSG00000091009.8	RBM27	3156.7	3146.9	0.997	1	0	934.16	992.46	1.062	1	0	1164.5	1036.1	0.89	0.999	0.001	3568.3	3497.5	0.98	1	0
ENSG00000091010.6	POU4F3	0	1.078	4.616	0.996	0.004	0.909	1.1	1.152	0.998	0.002	0	0.997	3.741	0.99	0.01	0	2.099	8.126	0.99	0.01
ENSG00000091039.17	OSBPL8	6165.2	6426.1	1.042	1	0	1716.5	1789.6	1.043	1	0	2233.7	2171.5	0.972	1	0	3919.1	3754.9	0.958	1	0
ENSG00000091073.19	DTX2	431.88	477.7	1.106	0.999	0.001	266.96	279.13	1.046	0.999	0.001	120.37	116.92	0.971	0.998	0.002	478.19	386.74	0.809	0.994	0.006
ENSG00000091106.19	NLRC4	15.775	6.466	0.421	0.992	0.008	0	1.1	4.161	0.996	0.004	4.012	0.997	0.311	0.987	0.013	8.574	8.398	0.98	0.999	0.001
ENSG00000091127.14	PUS7	1913.4	1878.4	0.982	1	0	772.78	742.45	0.961	1	0	456.37	410.76	0.9	0.998	0.002	2972.2	2721.9	0.916	1	0
ENSG00000091128.13	LAMB4	33.406	32.33	0.968	0.999	0.001	0.909	1.1	1.152	0.998	0.002	7.021	2.991	0.454	0.99	0.01	127.65	114.42	0.897	0.999	0.001
ENSG00000091129.20	NRCAM	8.352	3.233	0.408	0.996	0.004	2544.7	2530.9	0.995	1	0	29.087	43.868	1.502	0.989	0.011	8711.8	8412.5	0.966	1	0
ENSG00000091136.14	LAMB1	11020	11479	1.042	1	0	7098.1	6991.3	0.985	1	0	9973	7061.7	0.708	0.949	0.051	46291	44406	0.959	1	0
ENSG00000091137.14	SLC26A4	1.856	1.078	0.639	0.998	0.002	0.909	1.1	1.152	0.998	0.002	0	0.997	3.741	0.99	0.01	60.016	51.436	0.858	0.999	0.001
ENSG00000091138.12	SLC26A3	NaN	NaN	NaN	NaN	NaN	NaN	NaN	NaN	NaN	NaN	NaN	NaN	NaN	NaN	NaN	NaN	NaN	NaN	NaN	NaN
ENSG00000091140.14	DLD	3958.6	3901.1	0.985	1	0	1171	1165.9	0.996	1	0	1010	1087.7	1.077	0.999	0.001	4134.4	3961.7	0.958	1	0
ENSG00000091157.13	WDR7	761.37	767.26	1.008	1	0	228.15	258.48	1.133	0.999	0.001	256.7	226.32	0.882	0.997	0.003	1350.6	1318.3	0.976	1	0
ENSG00000091164.13	TXNL1	1734.3	1708.1	0.985	1	0	1025.6	1009.7	0.985	1	0	882.72	885.33	1.003	0.999	0.001	1784.4	1806.6	1.012	1	0
ENSG00000091181.19	IL5RA	NaN	NaN	NaN	NaN	NaN	NaN	NaN	NaN	NaN	NaN	NaN	NaN	NaN	NaN	NaN	1.905	0	0.134	0.992	0.008
ENSG00000091262.15	ABCC6	195.6	186.7	0.955	0.999	0.001	16.61	15.509	0.935	0.999	0.001	12.488	5.394	0.448	0.983	0.017	15.242	17.845	1.168	0.999	0.001
ENSG00000091317.8	CMTM6	3601.6	3651.9	1.014	1	0	3375.4	3431.7	1.017	1	0	1968.9	2113.6	1.074	0.999	0.001	4274.5	4352.2	1.018	1	0
ENSG00000091409.15	ITGA6	7742.7	8166.5	1.055	1	0	9860.7	10941	1.11	1	0	390.17	441.67	1.132	0.998	0.002	1433.7	1475.9	1.029	1	0
ENSG00000091428.18	RAPGEF4	0.928	4.311	3.759	0.995	0.005	5.455	5.5	1.008	0.999	0.001	6.018	4.985	0.838	0.995	0.005	1.905	1.05	0.611	0.998	0.002
ENSG00000091436.17	MAP3K20	4309.3	4192.1	0.973	1	0	1565.6	1548.7	0.989	1	0	520.56	512.45	0.984	0.999	0.001	2459.7	2433.3	0.989	1	0
ENSG00000091482.8	SMPX	NaN	NaN	NaN	NaN	NaN	NaN	NaN	NaN	NaN	NaN	NaN	NaN	NaN	NaN	NaN	NaN	NaN	NaN	NaN	NaN
ENSG00000091483.6	FH	2282.7	2103.6	0.922	1	0	2412	2651.9	1.1	1	0	2318	2203.4	0.951	0.999	0.001	2669.3	2536.1	0.95	1	0
ENSG00000091490.11	SEL1L3	25.054	12.932	0.522	0.994	0.006	843.7	698.45	0.828	0.997	0.003	346.04	551.34	1.593	0.359	0.641	475.36	549.01	1.155	0.999	0.001
ENSG00000091513.16	TF	9.279	15.087	1.606	0.998	0.002	0.909	1.1	1.152	0.998	0.002	1.003	6.979	5.372	0.944	0.056	13.337	16.796	1.254	0.999	0.001
ENSG00000091527.15	CDV3	7131.2	6912.1	0.969	1	0	6651.4	6979	1.049	1	0	3759.3	4218.3	1.122	0.999	0.001	15017	15364	1.023	1	0
ENSG00000091536.19	MYO15A	0.928	12.932	10.791	0.559	0.441	7.273	8.799	1.2	0.999	0.001	NaN	NaN	NaN	NaN	NaN	0	3.149	11.688	0.98	0.02
ENSG00000091542.9	ALKBH5	5888.6	5680.1	0.965	1	0	846.43	929.43	1.098	0.999	0.001	744.24	743.76	0.999	0.999	0.001	4500	4487.5	0.997	1	0
ENSG00000091583.11	APOH	59.388	48.495	0.817	0.999	0.001	NaN	NaN	NaN	NaN	NaN	0	3.988	11.962	0.927	0.073	0	1.05	4.563	0.995	0.005
ENSG00000091592.16	NLRP1	261.67	321.92	1.23	0.997	0.003	6.364	4.4	0.707	0.998	0.002	2.197	3.988	1.7	0.994	0.006	1061.1	1180.9	1.113	0.999	0.001
ENSG00000091622.16	PITPNM3	46.397	30.174	0.653	0.996	0.004	200.01	155.09	0.776	0.995	0.005	57.172	60.817	1.063	0.997	0.003	14.289	22.044	1.532	0.997	0.003
ENSG00000091640.8	SPAG7	598.52	588.4	0.983	1	0	474.58	538.96	1.136	0.999	0.001	624.88	670.98	1.074	0.999	0.001	1015.5	997.24	0.982	1	0
ENSG00000091651.9	ORC6	1619.3	1614.3	0.997	1	0	667.32	664.35	0.996	1	0	813.45	785.63	0.966	0.999	0.001	1411.8	1458.1	1.033	1	0
ENSG00000091656.19	ZFHX4	38.973	40.951	1.05	0.999	0.001	1823.8	1674.1	0.918	1	0	2679.1	2470.6	0.922	0.999	0.001	18.1	16.796	0.929	0.999	0.001
ENSG00000091664.9	SLC17A6	NaN	NaN	NaN	NaN	NaN	1.818	8.799	4.223	0.981	0.019	NaN	NaN	NaN	NaN	NaN	NaN	NaN	NaN	NaN	NaN
ENSG00000091704.10	CPA1	0	2.155	8.231	0.992	0.008	NaN	NaN	NaN	NaN	NaN	2.006	0	0.154	0.98	0.02	0	4.199	15.251	0.959	0.041
ENSG00000091732.16	ZC3HC1	1162.7	1134.8	0.976	1	0	555.5	533.46	0.96	1	0	256.77	266.2	1.037	0.998	0.002	1680.4	1588.2	0.945	1	0
ENSG00000091831.23	ESR1	18.559	29.097	1.559	0.997	0.003	125.46	123.19	0.982	0.999	0.001	10.03	6.979	0.706	0.995	0.005	0	6.298	22.377	0.842	0.158
ENSG00000091844.8	RGS17	720.08	809.32	1.124	0.999	0.001	26.366	25.298	0.96	0.999	0.001	35.106	53.838	1.528	0.985	0.015	188.62	164.81	0.874	0.999	0.001
ENSG00000091879.13	ANGPT2	24.126	22.631	0.939	0.999	0.001	0.909	4.4	3.777	0.994	0.006	124.37	119.64	0.962	0.998	0.002	19704	19184	0.974	1	0
ENSG00000091947.10	TMEM101	514.08	511.89	0.996	1	0	319.11	318.98	1	0.999	0.001	4.012	5.982	1.45	0.995	0.005	552.53	522.76	0.946	1	0
ENSG00000091972.18	CD200	NaN	NaN	NaN	NaN	NaN	46.367	31.898	0.69	0.997	0.003	3.009	0.997	0.403	0.991	0.009	NaN	NaN	NaN	NaN	NaN
ENSG00000091986.15	CCDC80	199.51	192.9	0.967	0.999	0.001	3491.2	3506.5	1.004	1	0	662.99	1064.8	1.606	0.148	0.852	66.684	62.983	0.945	0.999	0.001
ENSG00000092009.10	CMA1	NaN	NaN	NaN	NaN	NaN	NaN	NaN	NaN	NaN	NaN	1.003	0	0.266	0.99	0.01	NaN	NaN	NaN	NaN	NaN
ENSG00000092010.15	PSME1	1467.1	1451.6	0.989	1	0	1396.5	1488.2	1.066	1	0	750.26	856.42	1.141	0.998	0.002	464.88	475.52	1.023	1	0
ENSG00000092020.10	PPP2R3C	584.6	565.51	0.967	1	0	206.38	213.38	1.034	0.999	0.001	129.39	148.55	1.148	0.997	0.003	691.61	794.56	1.149	0.999	0.001
ENSG00000092036.18	HAUS4	624.26	601.29	0.963	1	0	630.49	630.25	1	1	0	377.08	457.56	1.213	0.996	0.004	1015	1020.8	1.006	1	0
ENSG00000092051.17	JPH4	138.26	117.46	0.85	0.999	0.001	0	1.1	4.161	0.996	0.004	0	0.997	3.741	0.99	0.01	3.811	5.249	1.35	0.998	0.002
ENSG00000092054.13	MYH7	NaN	NaN	NaN	NaN	NaN	NaN	NaN	NaN	NaN	NaN	NaN	NaN	NaN	NaN	NaN	NaN	NaN	NaN	NaN	NaN
ENSG00000092067.5	CEBPE	NaN	NaN	NaN	NaN	NaN	NaN	NaN	NaN	NaN	NaN	NaN	NaN	NaN	NaN	NaN	0	2.099	8.126	0.99	0.01
ENSG00000092068.20	SLC7A8	2.784	0	0.097	0.988	0.012	5.455	4.4	0.818	0.998	0.002	3929.8	5802.5	1.477	0.754	0.246	36.2	38.84	1.072	0.999	0.001
ENSG00000092094.11	OSGEP	519.65	445.07	0.857	0.999	0.001	258.2	343.17	1.329	0.983	0.017	242.73	311.06	1.281	0.991	0.009	545.86	539.56	0.988	1	0
ENSG00000092096.16	SLC22A17	NaN	NaN	NaN	NaN	NaN	136.37	117.69	0.863	0.999	0.001	514.55	608.17	1.182	0.997	0.003	0.953	0	0.236	0.996	0.004
ENSG00000092098.17	RNF31	826.26	820.73	0.993	1	0	511.22	487.62	0.954	1	0	826.14	1034.3	1.252	0.994	0.006	1434.8	1394.6	0.972	1	0
ENSG00000092108.21	SCFD1	1850.3	1893.4	1.023	1	0	499.13	526.86	1.056	1	0	459.38	672.97	1.465	0.828	0.172	1602.3	1577.7	0.985	1	0
ENSG00000092140.16	G2E3	1136.7	1143.4	1.006	1	0	551.86	582.96	1.056	1	0	820.47	1118.6	1.363	0.963	0.037	566.82	592.04	1.045	1	0
ENSG00000092148.13	HECTD1	5040.8	5207.4	1.033	1	0	2659	2758.4	1.037	1	0	1727.8	2020.9	1.17	0.998	0.002	7723.2	7044.9	0.912	1	0
ENSG00000092199.17	HNRNPC	22164	21341	0.963	1	0	11424	11921	1.044	1	0	8094.3	8085.6	0.999	1	0	20897	20189	0.966	1	0
ENSG00000092200.12	RPGRIP1	8.352	5.388	0.657	0.998	0.002	NaN	NaN	NaN	NaN	NaN	6.018	0.997	0.213	0.965	0.035	0	3.149	11.688	0.98	0.02
ENSG00000092201.10	SUPT16H	7973.8	8230.1	1.032	1	0	4222.1	4318.3	1.023	1	0	4731.2	4689.9	0.991	1	0	11584	11049	0.954	1	0
ENSG00000092203.14	TOX4	1499.8	1533.5	1.022	1	0	937.34	889.9	0.949	1	0	891.3	980.36	1.1	0.999	0.001	2271.6	2396.3	1.055	1	0
ENSG00000092208.17	GEMIN2	425	451.54	1.062	1	0	181.83	167.19	0.92	0.999	0.001	248.75	348.95	1.402	0.958	0.042	303.89	284.47	0.936	0.999	0.001
ENSG00000092295.12	TGM1	29.694	28.019	0.944	0.999	0.001	26.366	46.197	1.742	0.987	0.013	25.075	20.937	0.837	0.996	0.004	25.721	16.796	0.657	0.997	0.003
ENSG00000092330.18	TINF2	646.77	684.31	1.058	1	0	569.13	574.16	1.009	1	0	494.49	617.14	1.248	0.994	0.006	1081.2	1124.3	1.04	1	0
ENSG00000092345.13	DAZL	NaN	NaN	NaN	NaN	NaN	NaN	NaN	NaN	NaN	NaN	NaN	NaN	NaN	NaN	NaN	NaN	NaN	NaN	NaN	NaN
ENSG00000092377.15	TBL1Y	NaN	NaN	NaN	NaN	NaN	NaN	NaN	NaN	NaN	NaN	NaN	NaN	NaN	NaN	NaN	NaN	NaN	NaN	NaN	NaN
ENSG00000092421.16	SEMA6A	283.95	357.78	1.26	0.994	0.006	170.01	194.69	1.145	0.999	0.001	206.57	197.35	0.955	0.998	0.002	324.67	294.39	0.907	0.999	0.001
ENSG00000092439.16	TRPM7	3180.1	3212.5	1.01	1	0	792.79	851.34	1.074	1	0	377.13	463.6	1.229	0.995	0.005	2699.8	2718.8	1.007	1	0
ENSG00000092445.12	TYRO3	1239.7	1146.6	0.925	1	0	272.75	278.28	1.02	0.999	0.001	606.82	512.45	0.845	0.997	0.003	876.42	854.47	0.975	1	0
ENSG00000092470.12	WDR76	1107	1057.2	0.955	1	0	795.51	834.84	1.049	1	0	250.75	241.27	0.962	0.998	0.002	1528	1444.4	0.945	1	0
ENSG00000092529.24	CAPN3	2.589	6.175	2.242	0.997	0.003	3.637	5.5	1.468	0.998	0.002	1.003	7.358	5.649	0.932	0.068	12.146	16.932	1.385	0.998	0.002
ENSG00000092531.10	SNAP23	1987.5	1974.6	0.994	1	0	784.13	843.64	1.076	1	0	678.04	677.96	1	0.999	0.001	2465.4	2357.9	0.956	1	0
ENSG00000092607.15	TBX15	26.91	33.407	1.239	0.999	0.001	240.02	200.19	0.834	0.998	0.002	5.015	1.994	0.438	0.991	0.009	0.953	0	0.236	0.996	0.004
ENSG00000092621.12	PHGDH	2525.9	2362.2	0.935	1	0	2242.9	2065.6	0.921	1	0	3449.4	3370.8	0.977	1	0	3350.4	3628.9	1.083	1	0
ENSG00000092758.18	COL9A3	16.703	29.097	1.729	0.995	0.005	107.28	65.995	0.616	0.953	0.047	146.44	210.37	1.435	0.962	0.038	1.905	4.199	2.043	0.997	0.003
ENSG00000092820.18	EZR	9607	9696.7	1.009	1	0	14174	14398	1.016	1	0	6470.5	6629	1.025	1	0	1876.7	1999.7	1.066	1	0
ENSG00000092841.18	MYL6	6093.5	6332.6	1.039	1	0	13053	13141	1.007	1	0	7729.6	8958.2	1.159	0.999	0.001	4107.1	4061.3	0.989	1	0
ENSG00000092847.12	AGO1	6238.5	6057.5	0.971	1	0	828.24	824.94	0.996	1	0	457.38	437.68	0.957	0.999	0.001	3291.3	3040	0.924	1	0
ENSG00000092850.12	TEKT2	4.64	1.078	0.279	0.995	0.005	5.455	0	0.06	0.94	0.06	NaN	NaN	NaN	NaN	NaN	0	1.05	4.563	0.995	0.005
ENSG00000092853.14	CLSPN	2078.6	1985	0.955	1	0	1187.4	1247.3	1.051	1	0	518.56	449.64	0.867	0.998	0.002	4204	4164.3	0.991	1	0
ENSG00000092871.16	RFFL	2034.8	2131.2	1.047	1	0	335.2	320.26	0.955	0.999	0.001	316.41	317.5	1.003	0.999	0.001	571.65	651.52	1.14	0.999	0.001
ENSG00000092929.11	UNC13D	6514.1	6522	1.001	1	0	618.23	565.36	0.915	0.999	0.001	949.86	715.84	0.754	0.98	0.02	24.768	20.994	0.849	0.999	0.001
ENSG00000092931.11	MFSD11	823.81	787.59	0.956	1	0	394.28	375.75	0.953	0.999	0.001	238.34	228.23	0.958	0.998	0.002	508.01	468.9	0.923	0.999	0.001
ENSG00000092964.18	DPYSL2	4502.4	4161.9	0.924	1	0	484.58	534.56	1.103	0.999	0.001	842.53	684.93	0.813	0.995	0.005	15293	15541	1.016	1	0
ENSG00000092969.12	TGFB2	2251.6	2103.6	0.934	1	0	731	685.19	0.937	1	0	46.139	38.424	0.834	0.996	0.004	0.953	3.149	2.761	0.997	0.003
ENSG00000092978.11	GPATCH2	418.5	474.17	1.133	0.999	0.001	321.84	307.98	0.957	0.999	0.001	489.47	451.64	0.923	0.998	0.002	1077.4	1062.3	0.986	1	0
ENSG00000093000.19	NUP50	5568.6	5853.8	1.051	1	0	1468.3	1487.1	1.013	1	0	1149.5	1093.7	0.952	0.999	0.001	6095.9	5968.7	0.979	1	0
ENSG00000093009.10	CDC45	1176.6	1125.1	0.956	1	0	682.78	696.25	1.02	1	0	380.14	411.76	1.083	0.998	0.002	1212.7	1236.6	1.02	1	0
ENSG00000093010.13	COMT	839.79	809.32	0.964	1	0	395.48	377.27	0.954	0.999	0.001	398.2	472.58	1.187	0.997	0.003	979.31	901.71	0.921	0.999	0.001
ENSG00000093072.18	ADA2	4.64	4.311	0.933	0.999	0.001	21.82	19.799	0.909	0.999	0.001	1.003	1.994	1.725	0.994	0.006	4.763	7.348	1.511	0.998	0.002
ENSG00000093100.13	AC016026.1	20.897	19.807	0.949	0.999	0.001	27.866	64.686	2.305	0.512	0.488	73.441	72.751	0.991	0.997	0.003	53.462	93.1	1.737	0.914	0.086
ENSG00000093134.14	VNN3	NaN	NaN	NaN	NaN	NaN	NaN	NaN	NaN	NaN	NaN	NaN	NaN	NaN	NaN	NaN	NaN	NaN	NaN	NaN	NaN
[truncated: 58,611 more rows]
