# Supplementary material for: Quantitative imaging of RAD51 expression as a marker of platinum resistance in ovarian cancer
Source: EMBO Mol Med. 2021 Mar 11;13(5):e13366. doi: 10.15252/emmm.202013366 (PMC8103098; doi:10.15252/emmm.202013366)
Supplement: Supplementary file 5 — Table EV3 [file EMMM-13-e13366-s002.zip › EMM-2020-13366-V2_TableEV3/EMM-2020-13366-V2_TableEV3.csv]

Table EV3: GSEA analysis for TCGA HGSOC cohort- RAD51-High Q4 vs RAD51-Low Q1
Term	Enrichment Score	Normalized Enrichment Score	p-value	FDR	Geneset size	Matched size	Genes	Ledge genes
HALLMARK_E2F_TARGETS	0.854862422	4.456970889	0	0	200	183	BUB1B;CCNB2;MELK;PLK1;BIRC5;KIF2C;CDK1;CKS1B;CDCA8;RRM2;TK1;AURKB;DEPDC1;DLGAP5;RACGAP1;SPC25;CENPM;KIF4A;MAD2L1;MYBL2;CHEK1;CKS2;PLK4;CDC20;TRIP13;POLA2;AURKA;PTTG1;CDCA3;H2AFZ;TACC3;CDKN3;CENPE;ATAD2;RAD51AP1;ASF1B;SPAG5;KIF18B;E2F8;GINS3;UBE2S;CHEK2;PCNA;TOP2A;MCM6;RFC2;MCM4;DSCC1;KPNA2;HMGB2;RFC3;TMPO;HMMR;MCM5;MCM2;KIF22;RANBP1;GINS1;CDC25A;H2AFX;TIPIN;MKI67;RNASEH2A;GINS4;LMNB1;SMC4;ORC6;MC…	BUB1B;CCNB2;MELK;PLK1;BIRC5;KIF2C;CDK1;CKS1B;CDCA8;RRM2;TK1;AURKB;DEPDC1;DLGAP5;RACGAP1;SPC25;CENPM;KIF4A;MAD2L1;MYBL2;CHEK1;CKS2;PLK4;CDC20;TRIP13;POLA2;AURKA;PTTG1;CDCA3;H2AFZ;TACC3;CDKN3;CENPE;ATAD2;RAD51AP1;ASF1B;SPAG5;KIF18B;E2F8;GINS3;UBE2S;CHEK2;PCNA;TOP2A;MCM6;RFC2;MCM4;DSCC1;KPNA2;HMGB2;RFC3;TMPO;HMMR;MCM5;MCM2;KIF22;RANBP1;GINS1;CDC25A;H2AFX;TIPIN;MKI67;RNASEH2A;GINS4;LMNB1;SMC4;ORC6;MC…
HALLMARK_G2M_CHECKPOINT	0.757204155	3.919626578	0	0	200	190	NUSAP1;CCNB2;PLK1;CCNA2;BIRC5;KIF2C;CDK1;UBE2C;CKS1B;CDC45;CDC6;AURKB;RACGAP1;KIF4A;MAD2L1;MYBL2;TTK;PBK;CHEK1;TPX2;BUB1;KIF15;KIF23;CKS2;EXO1;NDC80;STIL;PLK4;CDC20;POLA2;FBXO5;AURKA;PRC1;PTTG1;GINS2;SMC2;H2AFZ;RAD54L;TACC3;CDKN3;KIF11;CENPE;UBE2S;PTTG3P;POLQ;TOP2A;NEK2;MCM6;KPNA2;TMPO;DBF4;HMMR;H2AFV;MCM5;MCM2;CCNF;KIF22;TRAIP;CDC25A;H2AFX;KIF20B;MKI67;TROAP;LMNB1;SMC4;ORC6;EZH2;CENPF;ESPL1;MCM3…	NUSAP1;CCNB2;PLK1;CCNA2;BIRC5;KIF2C;CDK1;UBE2C;CKS1B;CDC45;CDC6;AURKB;RACGAP1;KIF4A;MAD2L1;MYBL2;TTK;PBK;CHEK1;TPX2;BUB1;KIF15;KIF23;CKS2;EXO1;NDC80;STIL;PLK4;CDC20;POLA2;FBXO5;AURKA;PRC1;PTTG1;GINS2;SMC2;H2AFZ;RAD54L;TACC3;CDKN3;KIF11;CENPE;UBE2S;PTTG3P;POLQ;TOP2A;NEK2;MCM6;KPNA2;TMPO;DBF4;HMMR;H2AFV;MCM5;MCM2;CCNF;KIF22;TRAIP;CDC25A;H2AFX;KIF20B;MKI67;TROAP;LMNB1;SMC4;ORC6;EZH2;CENPF;ESPL1;MCM3…
HALLMARK_MYC_TARGETS_V1	0.679833505	3.553085144	0	0	200	184	CCNA2;CDC45;MAD2L1;CDC20;TYMS;H2AFZ;RFC4;PCNA;MCM6;MCM4;KPNA2;MCM5;MCM2;RANBP1;SNRPG;CSTF2;SRSF3;MCM7;SRSF7;LSM2;POLE3;DUT;SNRPD1;CCT5;PSMD14;RRM1;NME1;PSMD8;PSMB3;NCBP1;USP1;EIF3J;PSMB2;XRCC6;PSMA2;PSMC4;CDK2;PSMA7;ILF2;DEK;PGK1;SNRPA1;HSPE1;EIF2S1;COPS5;BUB3;CCT2;PSMA4;CDK4;PSMD3;UBA2;ABCE1;NDUFAB1;ORC2;CCT4;SSBP1;LSM7;C1QBP;PHB;GSPT1;SNRPD3;CYC1;TFDP1;EIF4E;SNRPD2;UBE2E1;NHP2;SNRPA;HNRNPA2B1;V…	CCNA2;CDC45;MAD2L1;CDC20;TYMS;H2AFZ;RFC4;PCNA;MCM6;MCM4;KPNA2;MCM5;MCM2;RANBP1;SNRPG;CSTF2;SRSF3;MCM7;SRSF7;LSM2;POLE3;DUT;SNRPD1;CCT5;PSMD14;RRM1;NME1;PSMD8;PSMB3;NCBP1;USP1;EIF3J;PSMB2;XRCC6;PSMA2;PSMC4;CDK2;PSMA7;ILF2;DEK;PGK1;SNRPA1;HSPE1;EIF2S1;COPS5;BUB3;CCT2;PSMA4;CDK4;PSMD3;UBA2;ABCE1;NDUFAB1;ORC2;CCT4;SSBP1;LSM7;C1QBP;PHB;GSPT1;SNRPD3;CYC1;TFDP1;EIF4E;SNRPD2;UBE2E1;NHP2;SNRPA;HNRNPA2B1;V…
HALLMARK_MYC_TARGETS_V2	0.639676323	3.32754075	0	0	58	54	PLK1;PLK4;MCM4;MCM5;DCTPP1;HSPE1;MRTO4;CDK4;TMEM97;UNG;BYSL;PHB;RABEPK;SORD;SRM;WDR74;NDUFAF4;SLC29A2;EXOSC5;PES1;NOP16;SUPV3L1;PA2G4;PRMT3;RRP9;TFB2M;HSPD1;FARSA;SLC19A1;CBX3;AIMP2;IMP4;RCL1;GRWD1;NOC4L;DDX18;MPHOSPH10;NOP2;NIP7;TCOF1;LAS1L;NPM1;NOLC1;IPO4;DUSP2;WDR43;MAP3K6;MYC;PUS1;RRP12;UTP20;HK2;PPRC1;MYBBP1A	PLK1;PLK4;MCM4;MCM5;DCTPP1;HSPE1;MRTO4;CDK4;TMEM97;UNG;BYSL;PHB;RABEPK;SORD;SRM;WDR74;NDUFAF4;SLC29A2;EXOSC5;PES1;NOP16;SUPV3L1;PA2G4;PRMT3;RRP9;TFB2M;HSPD1;FARSA;SLC19A1;CBX3
HALLMARK_DNA_REPAIR	0.614100521	3.230920548	0	0	150	129	RAD51;ZWINT;POLA2;TYMS;FEN1;RFC4;PCNA;RFC2;RFC3;PRIM1;POLR2D;GTF2A2;ARL6IP1;SAC3D1;DUT;POLD1;POLR2K;RBX1;NME1;POLR2G;UMPS;PNP;POLD3;POLR2F;POLR2H;RPA2;RFC5;GTF3C5;NUDT21;RALA;TAF12;CLP1;SUPT4H1;RAE1;RPA3;GTF2H5;POLR2I;ADRM1;POLA1;SSRP1;DGUOK;ADA;TAF9;TARBP2;HPRT1;POLB;PDE6G;COX17;POLR1C;DDB2;CSTF3;SURF1;BRF2;DAD1;TAF13;POLR2C;UPF3B;SF3A3;POLR2J;PDE4B;ELL;NT5C;CANT1;AAAS;BCAP31;POLR2E;GPX4;MRPL40;…	RAD51;ZWINT;POLA2;TYMS;FEN1;RFC4;PCNA;RFC2;RFC3;PRIM1;POLR2D;GTF2A2;ARL6IP1;SAC3D1;DUT;POLD1;POLR2K;RBX1;NME1;POLR2G;UMPS;PNP;POLD3;POLR2F;POLR2H;RPA2;RFC5;GTF3C5;NUDT21;RALA;TAF12;CLP1;SUPT4H1;RAE1;RPA3;GTF2H5;POLR2I;ADRM1;POLA1;SSRP1;DGUOK;ADA;TAF9;TARBP2;HPRT1;POLB;PDE6G;COX17;POLR1C;DDB2;CSTF3;SURF1;BRF2;DAD1;TAF13;POLR2C;UPF3B
HALLMARK_OXIDATIVE_PHOSPHORYLATION	0.601336394	3.124543139	0	2.21E-05	200	188	MRPS12;MRPL11;TIMM10;MRPS30;MRPS15;TOMM22;MRPS11;UQCRFS1;POLR2F;NDUFS3;HCCS;NDUFB6;ATP6V0B;NDUFS6;MRPL15;ATP5C1;SDHB;NDUFAB1;ATP5J2;COX7A2;MRPL35;IDH2;ETFA;HSD17B10;PMPCA;NDUFB5;FXN;COX6B1;SLC25A5;ATP5G1;COX8A;MTX2;COX7B;CYC1;TIMM13;MRPS22;ATP5G3;IDH3A;GRPEL1;NDUFV2;PDHX;NDUFB4;MDH1;ATP6V1C1;ALAS1;COX5B;SUCLG1;FDX1;ECI1;SLC25A11;NDUFA9;NNT;NDUFA6;ATP6V1E1;PRDX3;COX17;UQCRC1;ATP6V1F;MDH2;MRPL34;BA…	MRPS12;MRPL11;TIMM10;MRPS30;MRPS15;TOMM22;MRPS11;UQCRFS1;POLR2F;NDUFS3;HCCS;NDUFB6;ATP6V0B;NDUFS6;MRPL15;ATP5C1;SDHB;NDUFAB1;ATP5J2;COX7A2;MRPL35;IDH2;ETFA;HSD17B10;PMPCA;NDUFB5;FXN;COX6B1;SLC25A5;ATP5G1;COX8A;MTX2;COX7B;CYC1;TIMM13;MRPS22;ATP5G3;IDH3A;GRPEL1;NDUFV2;PDHX;NDUFB4;MDH1;ATP6V1C1;ALAS1;COX5B;SUCLG1;FDX1;ECI1;SLC25A11;NDUFA9;NNT;NDUFA6;ATP6V1E1;PRDX3;COX17;UQCRC1;ATP6V1F;MDH2;MRPL34;BA…
HALLMARK_MTORC1_SIGNALING	0.591866969	3.078397371	0	1.94E-05	200	191	PLK1;RRM2;BUB1;AURKA;MCM4;MCM2;CCNF;CDC25A;EBP;IDI1;PSMD14;TUBG1;DHFR;TFRC;PSMC4;STIP1;PNO1;PNP;MTHFD2;PSMD12;GMPS;PGK1;CACYBP;PRDX1;HSPE1;NUP205;RIT1;COPS5;PSMA4;PSMC2;TMEM97;GLA;UNG;DDX39A;ARPC5L;ASNS;PDK1;NFKBIB;PSMG1;PSMA3;SLC1A4;UCHL5;HMBS;SORD;ATP5G1;PPA1;TOMM40;ELOVL5;ELOVL6;EEF1E1;CTSC;SLC1A5;ENO1;HPRT1;UBE2D3;PSMB5;LGMN;PSMC6;DHCR7;CCT6A;HMGCR;CYB5B;GCLC;TPI1;WARS;PSAT1;NAMPT;IMMT;HMGCS1…	PLK1;RRM2;BUB1;AURKA;MCM4;MCM2;CCNF;CDC25A;EBP;IDI1;PSMD14;TUBG1;DHFR;TFRC;PSMC4;STIP1;PNO1;PNP;MTHFD2;PSMD12;GMPS;PGK1;CACYBP;PRDX1;HSPE1;NUP205;RIT1;COPS5;PSMA4;PSMC2;TMEM97;GLA;UNG;DDX39A;ARPC5L;ASNS;PDK1;NFKBIB;PSMG1;PSMA3;SLC1A4;UCHL5;HMBS;SORD;ATP5G1;PPA1;TOMM40;ELOVL5;ELOVL6;EEF1E1;CTSC;SLC1A5;ENO1;HPRT1;UBE2D3;PSMB5;LGMN;PSMC6;DHCR7;CCT6A;HMGCR;CYB5B;GCLC;TPI1;WARS;PSAT1;NAMPT;IMMT;HMGCS1…
HALLMARK_INTERFERON_ALPHA_RESPONSE	0.559465865	2.914543869	0	0.000146366	97	77	CXCL10;CD47;PLSCR1;USP18;PSMA3;RIPK2;TAP1;UBE2L6;ISG15;CXCL11;TDRD7;OASL;IFI35;PSMB9;NMI;IFI27;LAP3;PSME2;IFI44;RSAD2;B2M;PSMB8;WARS;LAMP3;IFIT3;IRF1;DDX60;CCRL2;IFIH1;IRF7;MX1;IL15;CNP;SAMD9;TMEM140;PSME1;IFI44L;TRAFD1;TRIM25;OAS1;PARP12;RTP4;BST2;HERC6;PROCR;CASP1;HLA-C;LY6E;TRIM21;FTSJD2;SELL;STAT2;SP110;DHX58;GMPR;TRIM5;CSF1;IFIT2;IL7;IRF9;TRIM14;GBP2;EIF2AK2;TRIM26;IRF2;LGALS3BP;IFITM3;ADAR;…	CXCL10;CD47;PLSCR1;USP18;PSMA3;RIPK2;TAP1;UBE2L6;ISG15;CXCL11;TDRD7;OASL;IFI35;PSMB9;NMI;IFI27;LAP3;PSME2;IFI44;RSAD2;B2M;PSMB8;WARS;LAMP3;IFIT3;IRF1;DDX60;CCRL2;IFIH1;IRF7;MX1;IL15;CNP;SAMD9;TMEM140;PSME1;IFI44L;TRAFD1;TRIM25;OAS1;PARP12;RTP4;BST2;HERC6;PROCR
HALLMARK_MITOTIC_SPINDLE	0.486287194	2.532064589	0	0.004006137	200	177	NUSAP1;CCNB2;PLK1;BIRC5;KIF2C;CDK1;DLGAP5;RACGAP1;KIF4A;ECT2;TTK;TPX2;BUB1;KIF15;KIF23;NDC80;FBXO5;AURKA;PRC1;KIF11;CENPE;TOP2A;NEK2;KIF22;KIF20B;LMNB1;SMC4;CENPF;ESPL1;SAC3D1;BRCA2;CDC27;CKAP5;KATNA1;KNTC1;CEP72;INCENP;SMC1A;BCL2L11;MAPRE1;CDC42;TBCD;CEP192;TUBGCP5;CENPJ;LRPPRC;WASF1;MARCKS;UXT;ARFIP2;ATG4B;TRIO;TUBD1;STK38L;MID1IP1;GEMIN4;YWHAE;TUBA4A;SMC3;CDK5RAP2;KPTN;ARF6;RANBP9;ARHGEF3;CAPZ…	NUSAP1;CCNB2;PLK1;BIRC5;KIF2C;CDK1;DLGAP5;RACGAP1;KIF4A;ECT2;TTK;TPX2;BUB1;KIF15;KIF23;NDC80;FBXO5;AURKA;PRC1;KIF11;CENPE;TOP2A;NEK2;KIF22;KIF20B;LMNB1;SMC4;CENPF;ESPL1;SAC3D1;BRCA2;CDC27;CKAP5;KATNA1;KNTC1;CEP72;INCENP
HALLMARK_INTERFERON_GAMMA_RESPONSE	0.468681355	2.448076277	0	0.00605112	200	171	PSMB2;PSMA2;PNP;MTHFD2;CXCL10;CASP3;PLSCR1;USP18;PSMA3;RIPK2;SAMHD1;TAP1;NUP93;UBE2L6;ISG15;CXCL11;CCL7;TDRD7;OASL;IFI35;XCL1;PSMB9;NMI;SRI;DDX58;GCH1;IFI27;LAP3;PSME2;IFI44;RSAD2;B2M;PSMB8;CD38;VAMP5;IFIT1;STAT1;WARS;SOCS1;NAMPT;OAS3;TOR1B;MT2A;CD69;IDO1;CXCL9;IFIT3;CD40;CCL2;IRF1;GZMA;CCL5;DDX60;IFIH1;IRF7;OAS2;MX1;IL15;TNFAIP6;IRF5;IFNAR2;PSME1;PDE4B;UPP1;HLA-A;IFI44L;STAT4;TRAFD1;TRIM25;TNFSF…	PSMB2;PSMA2;PNP;MTHFD2;CXCL10;CASP3;PLSCR1;USP18;PSMA3;RIPK2;SAMHD1;TAP1;NUP93;UBE2L6;ISG15;CXCL11;CCL7;TDRD7;OASL;IFI35;XCL1;PSMB9;NMI;SRI;DDX58;GCH1;IFI27;LAP3;PSME2;IFI44;RSAD2;B2M;PSMB8;CD38;VAMP5;IFIT1;STAT1;WARS;SOCS1;NAMPT;OAS3;TOR1B;MT2A;CD69;IDO1;CXCL9;IFIT3;CD40;CCL2;IRF1;GZMA;CCL5;DDX60;IFIH1;IRF7;OAS2;MX1;IL15;TNFAIP6;IRF5;IFNAR2;PSME1;PDE4B;UPP1;HLA-A;IFI44L;STAT4;TRAFD1;TRIM25;TNFSF…
HALLMARK_SPERMATOGENESIS	0.448419194	2.369319074	0	0.0090984	135	122	CCNB2;KIF2C;CDK1;TTK;BUB1;NCAPH;AURKA;CDKN3;RFC4;NEK2;RPL39L;DBF4;EZH2;PARP2;TOPBP1;CLPB;PSMG1;SLC12A2;CLGN;TSN;TNNI3;PIAS2;BRAF;VDAC3;ART3;MLF1;COIL;NAA11;CCT6B;GAD1;CHRM4;CAMK4;CFTR;ADCYAP1;ACTL7B;DMRT1;LDHC;TALDO1;TULP2;AKAP4;ACRV1;SYCP1;PHKG2;SLC2A5;OAZ3;DPEP3;POMC;HSPA4L;ZC3H14;THEG;CCNA1;DDX4;PRM2;IDE;CST8;TLE4;NF2;IL12RB2;TSSK2;DDX25;PGK2;YBX2;IL13RA2;NEFH;RAD17;GSG1;PEBP1;TKTL1;HTR5A;PAPO…	CCNB2;KIF2C;CDK1;TTK;BUB1;NCAPH;AURKA;CDKN3;RFC4;NEK2;RPL39L;DBF4;EZH2;PARP2;TOPBP1;CLPB;PSMG1
HALLMARK_UV_RESPONSE_UP	0.450611684	2.360460648	0	0.00885153	158	155	FEN1;RFC4;GGH;H2AFX;CCNE1;POLE3;PSMC3;AP2S1;TFRC;CEBPG;CDK2;STIP1;AMD1;BAK1;DNAJA1;POLR2H;CASP3;TARS;PARP2;ASNS;CHRNA5;CTSL2;TAP1;BID;BCL2L11;GRPEL1;HSPA13;ATP6V1C1;ALAS1;CDC5L;E2F5;KLHDC3;GCH1;CA2;BTG3;SIGMAR1;PPIF;CYB5B;ATP6V1F;KCNH2;EIF2S3;CLCN2;PPP1R2;UROD;IGFBP2;IRF1;PPAT;PRPF3;RPN1;SEPW1;HMOX1;LHX2;BSG;CNP;ALDOA;SHOX2;HLA-F;CHKA;HYAL2;HTR7;MGAT1;MSX1;ARRB2;STK25;PTPRD;CDC34;TUBA4A;PPT1;YKT6…	FEN1;RFC4;GGH;H2AFX;CCNE1;POLE3;PSMC3;AP2S1;TFRC;CEBPG;CDK2;STIP1;AMD1;BAK1;DNAJA1;POLR2H;CASP3;TARS;PARP2;ASNS;CHRNA5;CTSL2;TAP1;BID;BCL2L11;GRPEL1;HSPA13;ATP6V1C1;ALAS1;CDC5L;E2F5;KLHDC3;GCH1;CA2;BTG3;SIGMAR1;PPIF;CYB5B;ATP6V1F;KCNH2;EIF2S3;CLCN2;PPP1R2;UROD;IGFBP2;IRF1;PPAT;PRPF3;RPN1;SEPW1;HMOX1;LHX2;BSG
HALLMARK_UNFOLDED_PROTEIN_RESPONSE	0.45028365	2.355555534	0.000268745	0.008451743	113	104	CKS1B;H2AFX;EIF4EBP1;LSM4;POP4;CEBPG;MTHFD2;GOSR2;SPCS3;EXOSC2;EIF2S1;EXOSC9;TARS;CHAC1;ASNS;SLC1A4;EXOSC10;EIF4E;PREB;EXOSC4;YIF1A;NHP2;EIF4A3;EXOSC5;IFIT1;PSAT1;EXOC2;IARS;SPCS1;CCL2;CALR;LSM1;XPOT;PDIA6;SERP1;ERN1;RRP9;YWHAZ;HSPA5;FUS;IMP3;ATF4;CNOT6;EIF4G1;GEMIN4;HSPA9;NOP14;SLC30A5;XBP1;ATP6V0D1;SSR1;TATDN2;DDX10;PARN;NFYA;PAIP1;NPM1;TUBB2A;NOLC1;ZBTB17;EXOSC1;SLC7A5;ERO1L;HYOU1;DCTN1;CEBPB;…	CKS1B;H2AFX;EIF4EBP1;LSM4;POP4;CEBPG;MTHFD2;GOSR2;SPCS3;EXOSC2;EIF2S1;EXOSC9;TARS;CHAC1;ASNS;SLC1A4;EXOSC10;EIF4E;PREB;EXOSC4;YIF1A;NHP2;EIF4A3;EXOSC5;IFIT1;PSAT1;EXOC2;IARS;SPCS1;CCL2;CALR;LSM1;XPOT;PDIA6;SERP1;ERN1;RRP9;YWHAZ;HSPA5;FUS;IMP3;ATF4
HALLMARK_CHOLESTEROL_HOMEOSTASIS	0.433006165	2.239773648	0.01537123	0.01479507	74	58	ACAT2;EBP;IDI1;TMEM97;PLSCR1;NSDHL;FDPS;STX5;PDK3;LGMN;DHCR7;HMGCR;ECH1;HMGCS1;PLAUR;FASN;SQLE;TRIB3;PPARG;AVPR1A;FADS2;MVK;CHKA;LDLR;SCD;PCYT2;ETHE1;FDFT1;NFIL3;CBS;MVD;ACTG1;GNAI1;CD9;TM7SF2;ANXA5;JAG1;LPL;ALCAM;TNFRSF12A;ALDOC;SREBF2;PMVK;ATF5;GUSB;GLDC;HSD17B7;ATF3;CTNNB1;LSS;S100A11;ANXA13;FAM129A;SEMA3B;LGALS3;PNRC1;ABCA2;CLU	ACAT2;EBP;IDI1;TMEM97;PLSCR1;NSDHL;FDPS;STX5;PDK3;LGMN;DHCR7;HMGCR;ECH1;HMGCS1;PLAUR;FASN;SQLE;TRIB3;PPARG;AVPR1A;FADS2;MVK;CHKA;LDLR
HALLMARK_PI3K_AKT_MTOR_SIGNALING	0.411469184	2.17023356	0.002996051	0.019875709	105	99	CDK1;E2F1;PPP1CA;UBE2N;CDK2;RIT1;CDK4;CFL1;PFN1;CSNK2B;PDK1;NFKBIB;SFN;EIF4E;UBE2D3;ARPC3;PPP2R1B;LCK;AP2M1;MAP2K6;PLA2G12A;TRAF2;ACTR3;PIN1;GRB2;CALR;PRKAG1;HRAS;IL2RG;MAPK1;TRIB3;PAK4;CAMK4;SLC2A1;VAV3;MAPKAP1;CXCR4;SLA;FGF6;ATF1;TBK1;STAT2;RIPK1;FASLG;IRAK4;RPS6KA3;ECSIT;PITX2;ADRBK1;MAPK8;ARHGDIA;PRKCB;CAB39L;DDIT3;PIK3R3;NCK1;TIAM1;MAP3K7;IL4;FGF17;SMAD2;MAPK9;RAF1;RPS6KA1;RALB;FGF22;AKT1;CL…	CDK1;E2F1;PPP1CA;UBE2N;CDK2;RIT1;CDK4;CFL1;PFN1;CSNK2B;PDK1;NFKBIB;SFN;EIF4E;UBE2D3;ARPC3;PPP2R1B;LCK;AP2M1;MAP2K6;PLA2G12A;TRAF2;ACTR3;PIN1;GRB2;CALR;PRKAG1;HRAS;IL2RG;MAPK1;TRIB3
HALLMARK_FATTY_ACID_METABOLISM	0.40120669	2.12214084	0.000259504	0.023684023	158	142	H2AFZ;ACAT2;IDI1;SMS;HCCS;ADSL;PTS;HSD17B10;NSDHL;CD36;UBE2L6;ELOVL5;MDH1;SUCLG1;CA2;ECI1;HMGCL;ACOT8;RAP1GDS1;MDH2;ECI2;MIF;ACAA2;ECH1;HMGCS1;ODC1;LDHA;FASN;TDO2;UROD;NCAPH2;SDHC;GSTZ1;GRHPR;CBR1;PDHA1;YWHAH;IDH1;IDH3B;CPT2;SDHA;BMPR1B;ALDOA;METAP1;LGALS1;NTHL1;PSME1;PRDX6;UROS;SETD8;HSPH1;GPD2;DECR1;APEX1;NBN;RDH11;ACADM;DLST;CD1D;PTPRG;FH;ECHS1;CYP4A22;GCDH;HSDL2;GLUL;BPHL;PCBD1;CYP1A1;CBR3;GP…	H2AFZ;ACAT2;IDI1;SMS;HCCS;ADSL;PTS;HSD17B10;NSDHL;CD36;UBE2L6;ELOVL5;MDH1;SUCLG1;CA2;ECI1;HMGCL;ACOT8;RAP1GDS1;MDH2;ECI2;MIF;ACAA2;ECH1;HMGCS1;ODC1;LDHA;FASN;TDO2;UROD;NCAPH2;SDHC;GSTZ1;GRHPR;CBR1;PDHA1;YWHAH;IDH1;IDH3B;CPT2;SDHA;BMPR1B;ALDOA;METAP1;LGALS1;NTHL1;PSME1;PRDX6;UROS;SETD8;HSPH1;GPD2;DECR1;APEX1;NBN;RDH11;ACADM;DLST;CD1D;PTPRG;FH;ECHS1;CYP4A22;GCDH
HALLMARK_ALLOGRAFT_REJECTION	0.397526415	2.076012999	0.000123138	0.027654658	200	196	NME1;EIF3J;UBE2N;CDKN2A;BRCA1;CD47;ABCE1;RIPK2;TAP1;EIF5A;CCL7;MAP4K1;GZMB;CXCL13;TAP2;B2M;TPD52;GLMN;LCK;STAT1;WARS;SIT1;SOCS1;CD3D;CD80;CD2;TRAF2;CXCL9;CD40;CCL2;SRGN;GZMA;LTB;CCL5;IL2RG;IRF7;CD8A;CCR1;IL18RAP;GPR65;IL15;IFNG;IFNAR2;MMP9;CD7;IL2RA;HLA-A;PRF1;NCF4;UBE2D1;ZAP70;MRPL3;STAT4;CCL11;ELANE;CD86;CCL4;IRF8;ST8SIA4;RARS;HLA-G;CD3G;F2R;PTPRC;CD3E;CD247;CTSS;KLRD1;HLA-DOB;CD1D;IFNGR2;LCP2;…	NME1;EIF3J;UBE2N;CDKN2A;BRCA1;CD47;ABCE1;RIPK2;TAP1;EIF5A;CCL7;MAP4K1;GZMB;CXCL13;TAP2;B2M;TPD52;GLMN;LCK;STAT1;WARS;SIT1;SOCS1;CD3D;CD80;CD2;TRAF2;CXCL9;CD40;CCL2;SRGN;GZMA;LTB;CCL5;IL2RG;IRF7;CD8A;CCR1;IL18RAP;GPR65;IL15;IFNG;IFNAR2;MMP9;CD7;IL2RA;HLA-A;PRF1;NCF4;UBE2D1;ZAP70;MRPL3;STAT4;CCL11;ELANE;CD86;CCL4;IRF8;ST8SIA4;RARS;HLA-G;CD3G;F2R;PTPRC;CD3E;CD247;CTSS;KLRD1;HLA-DOB;CD1D;IFNGR2;LCP2;…
HALLMARK_GLYCOLYSIS	0.362863568	1.884872866	0.002728851	0.062300468	200	180	CDK1;DEPDC1;AURKA;KIF20A;HMMR;STMN1;POLR3K;PSMC4;NASP;PGK1;KIF2A;PGAM1;SAP30;SLC25A10;GALK1;ECD;NSDHL;PRPS1;ENO1;MDH1;PDK3;MDH2;MIF;GCLC;GALE;TPI1;PMM2;TXN;PC;SRD5A3;LDHA;ME2;ALDH7A1;GOT1;GALK2;SDHC;SLC37A4;CTH;MERTK;G6PD;MPI;HAX1;IDH1;GNPDA1;CASP6;ALDOA;AKR1A1;GPC3;PLOD1;SOD1;GLRX;HSPA5;DSC2;TSTA3;PLOD2;FUT8;FAM162A;RARS;B4GALT7;LDHC;COPB2;TALDO1;ARPP19;EXT2;TPST1;B4GALT2;CXCR4;SLC25A13;B4GALT1;…	CDK1;DEPDC1;AURKA;KIF20A;HMMR;STMN1;POLR3K;PSMC4;NASP;PGK1;KIF2A;PGAM1;SAP30;SLC25A10;GALK1;ECD;NSDHL;PRPS1;ENO1;MDH1;PDK3;MDH2;MIF;GCLC;GALE;TPI1;PMM2;TXN;PC;SRD5A3;LDHA;ME2;ALDH7A1;GOT1;GALK2;SDHC;SLC37A4;CTH;MERTK;G6PD;MPI;HAX1;IDH1;GNPDA1;CASP6;ALDOA;AKR1A1;GPC3;PLOD1;SOD1;GLRX;HSPA5;DSC2;TSTA3;PLOD2;FUT8;FAM162A
HALLMARK_REACTIVE_OXIGEN_SPECIES_PATHWAY	0.365046805	1.831098549	0.185140441	0.075089886	49	40	PRDX1;CDKN2D;NDUFB4;ATOX1;NDUFA6;GCLC;TXN;GSR;GLRX2;PRDX2;G6PD;HHEX;PRDX6;SOD1;GLRX;TXNRD2;GPX4;FTL;STK25;GCLM;TXNRD1;PFKP;NQO1;HMOX2;FES;NDUFS2;OXSR1;PPP2R4;IPCEF1;MPO;PDLIM1;SBNO2;GPX3;ABCC1;CAT;JUNB;ERCC2;MBP;MSRA;PRNP	PRDX1;CDKN2D;NDUFB4;ATOX1;NDUFA6;GCLC;TXN;GSR;GLRX2;PRDX2;G6PD;HHEX;PRDX6;SOD1;GLRX;TXNRD2;GPX4;FTL;STK25
HALLMARK_IL6_JAK_STAT3_SIGNALING	0.315692696	1.656237314	0.174413764	0.156880283	87	84	BAK1;CXCL10;CD36;CXCL11;CCL7;CBL;CXCL13;CD38;INHBE;STAT1;SOCS1;CXCL9;IRF1;GRB2;HMOX1;LTB;ITGA4;IL2RG;HAX1;CCR1;IL9R;IL2RA;CSF2;IL15RA;IFNGR2;TNFRSF21;IL12RB1;TNF;IL10RB;PTPN1;IFNAR1;STAT2;IL17RB;CSF2RB;OSMR;CSF3R;CSF2RA;CD9;IL1B;IL3RA;CSF1;IL6;CD14;DNTT;IL7;FAS;PIK3R5;TNFRSF12A;IRF9;PF4;TNFRSF1B;CNTFR;IFNGR1;CXCL1;CXCL3;PLA2G2A;PIM1;ITGB3;TGFB1;PTPN2;PDGFC;MYD88;EBI3;ACVRL1;SOCS3;MAP3K8;A2M;CD44;…	BAK1;CXCL10;CD36;CXCL11;CCL7;CBL;CXCL13;CD38;INHBE;STAT1;SOCS1;CXCL9;IRF1;GRB2;HMOX1;LTB;ITGA4;IL2RG;HAX1;CCR1;IL9R;IL2RA;CSF2
HALLMARK_ADIPOGENESIS	0.304141619	1.577881321	0.075814536	0.211919508	200	165	MTCH2;AK2;NDUFS3;MRPL15;SDHB;NDUFAB1;SLC25A10;COQ3;CD36;PTCD3;COX8A;COX7B;CYC1;PREB;IDH3A;ELOVL6;GRPEL1;SLC1A5;SUCLG1;APOE;DHCR7;PRDX3;UQCRC1;MDH2;ACAA2;ECH1;COX6A1;GHITM;IMMT;UQCR10;DLAT;UQCRQ;MCCC1;SDHC;IDH1;PPARG;CPT2;SLC5A6;ATP5O;ALDOA;QDPR;CDKN2C;DDT;AIFM1;NDUFB7;NMT1;SOD1;BCKDHA;GPD2;SLC19A1;DECR1;COQ9;REEP5;GPX4;TALDO1;SLC25A1;ACADM;ABCB8;ECHS1;SQRDL;DHRS7B;LIFR;LIPE;STOM;PEX14;DLD;DGAT1;A…	MTCH2;AK2;NDUFS3;MRPL15;SDHB;NDUFAB1;SLC25A10;COQ3;CD36;PTCD3;COX8A;COX7B;CYC1;PREB;IDH3A;ELOVL6;GRPEL1;SLC1A5;SUCLG1;APOE;DHCR7;PRDX3;UQCRC1;MDH2;ACAA2;ECH1;COX6A1;GHITM;IMMT;UQCR10;DLAT;UQCRQ;MCCC1;SDHC;IDH1;PPARG;CPT2;SLC5A6;ATP5O;ALDOA;QDPR;CDKN2C;DDT;AIFM1;NDUFB7;NMT1;SOD1;BCKDHA
HALLMARK_ESTROGEN_RESPONSE_LATE	0.276386694	1.432708851	0.155705521	0.372445081	200	192	CDC6;STIL;PLK4;CDC20;GINS2;KIF20A;TOP2A;RNASEH2A;NMU;MICB;NXT1;IMPA2;GLA;IDH2;SLC1A4;MAPK13;SNX10;XRCC3;PLAC1;SORD;SFN;TPD52L1;ELOVL5;MYB;HPRT1;CA2;FRK;MDK;BTG3;DHCR7;SLC2A8;PPIF;GALE;PGR;BATF;CHPT1;DCXR;SIAH2;ARL3;ASS1;MEST;TSTA3;BAG1;PRSS23;ST14;SLC29A1;FDFT1;KCNK5;OVOL2;HOMER2;ADD3;FKBP5;XBP1;BLVRB;SLC16A1;TFPI2;HSPA4L;COX6C;METTL3;DNAJC1;JAK2;SLC27A2;HMGCS2;CCNA1;IL17RB;KRT13;SLC9A3R1;SERPINA…	CDC6;STIL;PLK4;CDC20;GINS2;KIF20A;TOP2A;RNASEH2A;NMU;MICB;NXT1;IMPA2;GLA;IDH2;SLC1A4;MAPK13;SNX10;XRCC3;PLAC1;SORD;SFN;TPD52L1;ELOVL5;MYB;HPRT1;CA2;FRK;MDK;BTG3;DHCR7;SLC2A8;PPIF
HALLMARK_PANCREAS_BETA_CELLS	0.27866496	1.406444871	0.604012346	0.395573748	40	38	SRP14;PAX6;ELP4;SST;SPCS1;NKX6-1;NEUROD1;PKLR;SRP9;CHGA;INSM1;HNF1A;ABCC8;IAPP;DPP4;SLC2A2;FOXA2;PAX4;LMO2;G6PC2;PDX1;NEUROG3;MAFB;NKX2-2;PCSK1;GCG;SEC11A;SCGN;ISL1;GCK;DCX;AKT3;PCSK2;VDR;SYT13;FOXO1;STXBP1;PAK3	SRP14;PAX6;ELP4;SST;SPCS1;NKX6-1;NEUROD1;PKLR;SRP9
HALLMARK_PEROXISOME	0.253954844	1.336640578	0.511631089	0.490304683	104	92	TOP2A;MSH2;IDI1;PEX13;PRDX1;IDH2;FDPS;SLC25A17;ELOVL5;HMGCL;ACOT8;ECI2;ECH1;PEX2;CRABP2;HRAS;YWHAH;IDH1;HSD11B2;SOD1;CNBP;SERPINA6;CRABP1;RDH11;FABP6;FIS1;UGT2B17;DIO1;TTR;ITGB1BP1;SLC27A2;PEX14;CLN6;ERCC3;ABCC8;BCL10;IDE;HSD17B11;SLC25A4;ABCD1;ALB;ABCD3;TSPO;ABCD2;ABCB9;EHHADH;CDK7;DHRS3;HAO2;NR1I2;ACOX1;ERCC1;HSD17B4;MLYCD;DHCR24;CRAT;SCGB1A1;RXRG;ACSL4;ESR2;ACAA1;CLN8;ISOC1;SMARCC1;PEX6;CEL;SI…	TOP2A;MSH2;IDI1;PEX13;PRDX1;IDH2;FDPS;SLC25A17;ELOVL5;HMGCL;ACOT8;ECI2;ECH1;PEX2;CRABP2;HRAS;YWHAH;IDH1;HSD11B2;SOD1;CNBP
HALLMARK_COMPLEMENT	0.251356948	1.314510555	0.347842355	0.508465282	200	179	PPP4C;CASP3;KIF2A;PFN1;PLSCR1;USP15;APOC1;USP14;CD36;CTSL2;CTSL1;CTSC;RCE1;PSMB9;GZMB;FDX1;LAP3;CA2;LGMN;KYNU;ATOX1;LCK;PLAUR;MMP12;VCPIP1;PIK3CA;IRF1;GRB2;FCER1G;GZMA;CCL5;PRCP;IRF7;CPM;GCA;GMFB;GZMK;GNAI3;TIMP2;S100A12;HSPA5;C1QA;LAMP2;PLEK;PIK3CG;GPD2;CTSS;PREP;CASP1;APOBEC3G;LCP2;ADRA2B;XPNPEP1;RNF4;DGKG;TFPI2;FCN1;C4BPB;NOTCH4;JAK2;CDH13;ACTN2;LIPA;ME1;COL4A2;CTSB;HPCAL4;C9;OLR1;SIRT6;CASP10…	PPP4C;CASP3;KIF2A;PFN1;PLSCR1;USP15;APOC1;USP14;CD36;CTSL2;CTSL1;CTSC;RCE1;PSMB9;GZMB;FDX1;LAP3;CA2;LGMN;KYNU;ATOX1;LCK;PLAUR;MMP12;VCPIP1;PIK3CA;IRF1;GRB2;FCER1G;GZMA;CCL5;PRCP;IRF7;CPM;GCA;GMFB;GZMK;GNAI3;TIMP2;S100A12;HSPA5;C1QA;LAMP2;PLEK;PIK3CG;GPD2
HALLMARK_ANDROGEN_RESPONSE	0.241870709	1.259018236	0.59047362	0.58459065	101	98	CENPN;IDI1;XRCC6;SMS;DBI;SPCS3;SORD;ADRM1;ELOVL5;B2M;HMGCR;TNFAIP8;TPD52;XRCC5;HMGCS1;GSR;PA2G4;UBE2I;MERTK;ITGAV;BMPR1B;NGLY1;GNAI3;SCD;SLC38A2;ELL2;SRP19;SAT1;HOMER2;FKBP5;B4GALT1;LIFR;SEC24D;INSIG1;GUCY1A3;KLK2;PGM3;RPS6KA3;MYL12A;KRT8;INPP4B;AKAP12;SPDEF;TARP;ABCC4;KLK3;TMEM50A;STK39;IQGAP2;SGK1;ADAMTS1;SEPP1;AKT1;NDRG1;NKX3-1;PTPN21;HSD17B14;DHCR24;DNAJB9;VAPA;HPGD;UBE2J1;APPBP2;TMPRSS2;RRP1…	CENPN;IDI1;XRCC6;SMS;DBI;SPCS3;SORD;ADRM1;ELOVL5;B2M;HMGCR;TNFAIP8;TPD52;XRCC5;HMGCS1;GSR;PA2G4;UBE2I;MERTK;ITGAV;BMPR1B;NGLY1;GNAI3
HALLMARK_XENOBIOTIC_METABOLISM	0.218315698	1.138892996	0.651306825	0.771236733	200	186	GART;TMEM97;SPINT2;PGD;PTS;CD36;ELOVL5;SLC1A5;ALAS1;SAR1B;HPRT1;PTGES3;GCH1;APOE;CA2;KYNU;ADH5;GCLC;PYCR1;SLC35B1;ECH1;MT2A;PC;ACP2;GSR;TDO2;GSTO1;DAK;AHCY;CBR1;SHMT2;ASL;HMOX1;IDH1;FMO3;Mar-06;DCXR;CYP2J2;CASP6;UPP1;DDT;GSS;NMT1;CCL25;GAD1;NPC1;IRF8;PGRMC1;SERPINA6;MTHFD1;ARPP19;PMM1;AKR1C3;TPST1;DHPS;SSR3;BCAT1;BLVRB;GCNT2;BPHL;CYP1A1;ACOX3;GNMT;NQO1;SLC6A6;TAT;NINJ1;CYP17A1;ENTPD5;FMO1;ACP1;ET…	GART;TMEM97;SPINT2;PGD;PTS;CD36;ELOVL5;SLC1A5;ALAS1;SAR1B;HPRT1;PTGES3;GCH1;APOE;CA2;KYNU;ADH5;GCLC;PYCR1;SLC35B1;ECH1;MT2A;PC;ACP2;GSR;TDO2;GSTO1;DAK;AHCY;CBR1;SHMT2;ASL;HMOX1;IDH1;FMO3;Mar-06;DCXR;CYP2J2;CASP6;UPP1;DDT;GSS;NMT1;CCL25;GAD1;NPC1
HALLMARK_INFLAMMATORY_RESPONSE	0.213940503	1.118674761	0.697183972	0.7774626	200	190	SLC31A1;CXCL10;RIPK2;ADRM1;CXCL11;CCL7;CD48;NMI;SRI;GCH1;CCL20;LCK;NAMPT;CD69;PLAUR;FFAR2;LAMP3;CXCL9;MEFV;CD40;CCL2;IRF1;CCL5;CCRL2;TNFRSF9;IRF7;IL18RAP;CCR7;IL15;TNFAIP6;GPR132;GPC3;PDE4B;SPHK1;IL8;GNAI3;TNFSF10;LDLR;EMR1;RTP4;PVR;LPAR1;SLC28A2;MSR1;BST2;IL15RA;IFNGR2;LCP2;SELE;SLAMF1;LY6E;MARCO;SLC7A2;CXCR6;IL2RB;IFNAR1;SLC1A2;APLNR;ACVR2A;EREG;C3AR1;CCL22;FPR1;PTGER4;CCL17;SLC31A2;SELL;CALCRL…	SLC31A1;CXCL10;RIPK2;ADRM1;CXCL11;CCL7;CD48;NMI;SRI;GCH1;CCL20;LCK;NAMPT;CD69;PLAUR;FFAR2;LAMP3;CXCL9;MEFV;CD40;CCL2;IRF1;CCL5;CCRL2;TNFRSF9;IRF7;IL18RAP;CCR7;IL15;TNFAIP6;GPR132;GPC3;PDE4B;SPHK1;IL8;GNAI3;TNFSF10;LDLR;EMR1;RTP4;PVR;LPAR1;SLC28A2;MSR1;BST2;IL15RA;IFNGR2;LCP2;SELE;SLAMF1;LY6E;MARCO;SLC7A2;CXCR6;IL2RB;IFNAR1;SLC1A2;APLNR;ACVR2A;EREG;C3AR1;CCL22;FPR1;PTGER4;CCL17;SLC31A2;SELL
HALLMARK_APOPTOSIS	0.194734996	1.022332186	0.884330266	0.884312783	161	152	TOP2A;HMGB2;EBP;CDK2;CDC25B;BRCA1;DNAJA1;CASP3;DNM1L;TAP1;BID;BCL2L11;PMAIP1;GCH1;BTG3;CD38;BAX;CASP2;CFLAR;CD69;CD2;GSR;PAK1;IRF1;VDAC2;CTH;HMOX1;AVPR1A;CASP6;PRF1;SOD1;TIMP2;TNFSF10;WEE1;BCAP31;F2R;GPX4;CASP1;PPT1;SAT1;TNF;DFFA;DIABLO;DAP;EREG;IFNB1;PPP3R1;MGMT;IER3;FASLG;CCNA1;SLC20A1;BCL10;GNA15;HGF;IL1B;NEFH;KRT18;DDIT3;CASP7;RELA;BIK;IL6;CD14;TSPO;LUM;F2;FDXR;FAS;TNFRSF12A;IL1A;GADD45A;XIAP…	TOP2A;HMGB2;EBP;CDK2;CDC25B;BRCA1;DNAJA1;CASP3;DNM1L;TAP1;BID;BCL2L11;PMAIP1;GCH1;BTG3;CD38;BAX;CASP2;CFLAR;CD69;CD2;GSR;PAK1;IRF1;VDAC2;CTH;HMOX1
HALLMARK_KRAS_SIGNALING_DN	-0.114080096	-3.036593241	1	0.793396503	200	189	BARD1;GPR19;GTF3C5;THRB;ENTPD7;RSAD2;TNNI3;FAM46C;CD80;YPEL1;RIBC2;MEFV;DLK2;IGFBP2;FGF16;ASB7;MX1;CPA2;BMPR1B;IFNG;SKIL;SPHK2;HSD11B2;IFI44L;SHOX2;TLX1;PNMT;WNT16;CALCB;VPREB1;CDKAL1;NPHS1;CACNA1F;STAG3;KLK8;EGF;RYR1;SNN;UGT2B17;BRDT;CALML5;SLC30A3;HNF1A;LFNG;GPRC5C;TEX15;ITGB1BP2;ACTC1;OXT;PTPRJ;CCNA1;TFF2;COPZ2;LYPD3;ABCB11;TFAP2B;CHRNG;FGGY;KCNMB1;KRT13;SLC5A5;IRS4;SNCB;GPR3;PDCD1;NR6A1;EDN2;…	SPTBN2;TGFB2;KRT5;SLC38A3;PKP1;UPK3B;TCF7L1;KRT4;MAGIX;ZBTB16;FGFR3;CLSTN3;MFSD6;KLHDC8A;ATP6V1B1;TAS2R4;IDUA;TGM1;ADCK3;EFHD1;SYNPO;CELSR2;MAST3;BTG2
HALLMARK_APICAL_SURFACE	-0.309947632	-3.081423847	0.30219471	0.820826414	44	32	BRCA1;PLAUR;IL2RG;IL2RB;B4GALT1;SLC2A4;LYPD3;EFNA5;AKAP7;RHCG;LYN;AIM1;ADIPOR2;GAS1;FLOT2;ATP6V0A4;HSPB1;CX3CL1;MAL;EPHB4;NTNG1;GATA3;NCOA6;SRPX;TMEM8B;ADAM10;SHROOM2;THY1;GSTM3;CROCC;APP;ATP8B1	EPHB4;NTNG1;GATA3;NCOA6;SRPX;TMEM8B;ADAM10;SHROOM2;THY1;GSTM3;CROCC;APP;ATP8B1
HALLMARK_NOTCH_SIGNALING	-0.342400396	-3.128729674	0.243381956	0.851017722	32	28	RBX1;SAP30;PSENEN;SKP1;CUL1;ARRB1;LFNG;JAG1;NOTCH3;WNT2;HEYL;FZD5;APH1A;PSEN2;HES1;ST3GAL6;NOTCH1;KAT2A;WNT5A;PPARD;TCF7L2;FBXW11;FZD7;FZD1;PRKCA;NOTCH2;DTX4;CCND1	WNT5A;PPARD;TCF7L2;FBXW11;FZD7;FZD1;PRKCA;NOTCH2;DTX4;CCND1
HALLMARK_ANGIOGENESIS	-0.31416152	-3.173634171	0.257592801	0.885190431	36	35	SPP1;ITGAV;LRPAP1;MSX1;TNFRSF21;STC1;POSTN;OLR1;APOH;JAG1;LPL;LUM;KCNJ8;PF4;VAV2;THBD;CXCL6;VCAN;COL3A1;COL5A2;SLCO2A1;NRP1;PGLYRP1;PRG2;FSTL1;PTK2;S100A4;SERPINA5;JAG2;VEGFA;FGFR1;TIMP1;APP;PDGFA;CCND2	SLCO2A1;NRP1;PGLYRP1;PRG2;FSTL1;PTK2;S100A4;SERPINA5;JAG2;VEGFA;FGFR1;TIMP1;APP;PDGFA;CCND2
HALLMARK_PROTEIN_SECRETION	-0.221986684	-3.795909143	0.49691358	0.743947848	96	94	AP2S1;NAPG;GOSR2;RER1;COPE;GLA;DNM1L;CTSC;ANP32E;TPD52;RAB9A;AP2M1;ZW10;STAM;CLTA;SCAMP3;MAPK1;SOD1;VPS45;ATP6V1H;TMX1;BET1;LAMP2;SNAP23;VAMP7;COPB2;NAPA;TOM1L1;PPT1;TSG101;SNX2;YIPF6;VAMP3;YKT6;SEC24D;BNIP3;ERGIC3;RPS6KA3;COPB1;AP1G1;KRT18;RAB2A;TMED2;ARFIP1;SH3GL2;ARFGAP3;CLTC;STX12;RAB14;SGMS1;USO1;LMAN1;OCRL;GNAS;AP3S1;M6PR;CLN5;COG2;ABCA1;AP3B1;GBF1;VPS4B;ADAM10;IGF2R;ARFGEF1;SCRN1;ICA1;ATP7…	ARFGEF1;SCRN1;ICA1;ATP7A;ARCN1;TSPAN8;DST;CAV2;ARFGEF2;AP2B1;CD63;STX7;KIF1B;PAM;SCAMP1;GALC;SEC31A;RAB5A;ATP6V1B1;GOLGA4;DOPEY1;CLCN3;TMED10;ATP1A1;STX16;RAB22A;SSPN;MON2;EGFR;VAMP4
HALLMARK_WNT_BETA_CATENIN_SIGNALING	-0.361989272	-3.872751169	0.076654037	0.76674685	42	39	SKP2;HDAC2;CUL1;ADAM17;HEY1;WNT1;NOTCH4;DKK4;HEY2;DVL2;HDAC11;GNAI1;JAG1;FZD8;TP53;LEF1;MYC;FRAT1;PSEN2;NOTCH1;DKK1;MAML1;KAT2A;WNT6;AXIN1;CTNNB1;NUMB;NCSTN;JAG2;HDAC5;PPARD;WNT5B;FZD1;CSNK1E;RBPJ;TCF7;PTCH1;CCND2;NCOR2	KAT2A;WNT6;AXIN1;CTNNB1;NUMB;NCSTN;JAG2;HDAC5;PPARD;WNT5B;FZD1;CSNK1E;RBPJ;TCF7;PTCH1;CCND2;NCOR2
HALLMARK_IL2_STAT5_SIGNALING	-0.16834533	-4.079968028	0.950475238	0.745358341	200	172	CDC6;CCNE1;UMPS;PNP;CXCL10;CASP3;PLSCR1;ITGAE;SLC1A5;CD48;CA2;SLC29A2;TNFRSF4;SOCS1;ODC1;GSTO1;SPP1;AHCY;BATF;ICOS;LTB;TNFRSF9;ITGAV;PTRH2;GUCY1B3;TWSG1;GPR65;IL2RA;RHOH;DCPS;IL1RL1;PHLDA1;CSF2;TNFSF10;CD86;COCH;IRF8;PHTF2;CYFIP1;GPX4;SYNGR2;SMPDL3A;TNFRSF21;HUWE1;TNFSF11;CD83;XBP1;IL2RB;SLC2A3;NFIL3;CAPG;APLP1;SLC39A8;SELL;MYO1E;BATF3;NOP2;ENO3;CST7;ECM1;IKZF4;IL10RA;MXD1;PRAF2;TNFRSF8;CCR4;FGL2…	POU2F1;LIF;KLF6;BMPR2;HIPK2;RORA;PTGER2;RHOB;GABARAPL1;CAPN3;MYO1C;BCL2;PTCH1;IRF6;PLEC;PRNP;CCND2;RABGAP1L;MAPKAPK2;AHNAK
HALLMARK_BILE_ACID_METABOLISM	-0.3045538	-5.041905633	0.0315165	0.368662694	112	98	IDI1;PXMP2;PEX13;IDH2;LCK;HSD17B6;PEX7;PEX19;OPTN;CYP7A1;IDH1;FADS2;SOD1;CYP7B1;NPC1;SOAT2;SERPINA6;SLC29A1;SLC27A5;GCLM;DIO1;TTR;GNMT;LIPE;SLC27A2;HSD17B11;ABCD1;GC;PEX12;PECR;AKR1D1;ABCD3;FDXR;DIO2;ABCD2;HSD3B1;PIPOX;BBOX1;NR1I2;KLF1;HSD17B4;AQP9;PAOX;MLYCD;NR0B2;SLCO1A2;DHCR24;HAO1;RXRG;PEX16;RBP1;CYP46A1;SULT1B1;PHYH;ISOC1;AGXT;PEX1;PEX26;TFCP2L1;APOA1;PEX6;EFHC1;CYP39A1;ABCA1;NEDD4;CH25H;NR1…	ACSL1;ABCA6;ABCA8;EPHX2;ALDH9A1;ACSL5;PEX11A;ABCA4;SLC22A18;GSTK1;BCAR3;ALDH8A1;ABCA5;CYP27A1;RETSAT;ABCA3;NR3C2;AR;RXRA;ABCA2;ATXN1;CROT;SLC23A2
HALLMARK_TGF_BETA_SIGNALING	-0.42653745	-5.154770617	0.004301075	0.34189704	54	52	PPP1CA;UBE2D3;HDAC1;RHOA;SKIL;TGFBR1;SMAD1;FNTA;IFNGR2;SLC20A1;PPM1A;FKBP1A;ID1;CDK9;MAP3K7;THBS1;SMURF2;ID3;XIAP;SERPINE1;RAB31;LEFTY2;TGFB1;TJP1;KLF10;BMPR1A;FURIN;SMAD6;CTNNB1;BMP2;SMAD7;ACVR1;TGIF1;APC;CDKN1C;SMURF1;ID2;JUNB;BCAR3;SPTBN1;SKI;ENG;LTBP2;BMPR2;HIPK2;SMAD3;CDH1;PPP1R15A;PMEPA1;TRIM33;ARID4B;NCOR2	ACVR1;TGIF1;APC;CDKN1C;SMURF1;ID2;JUNB;BCAR3;SPTBN1;SKI;ENG;LTBP2;BMPR2;HIPK2;SMAD3;CDH1;PPP1R15A;PMEPA1;TRIM33;ARID4B;NCOR2
HALLMARK_HEDGEHOG_SIGNALING	-0.524092536	-5.476748713	0.000869313	0.225139201	36	35	NKX6-1;TLE1;HEY1;HEY2;ACHE;VLDLR;MYH9;TLE3;UNC5C;SHH;CNTFR;CDK5R1;PLG;SCG2;PML;GLI1;CELSR1;NRP2;NRP1;NF1;L1CAM;RTN1;CRMP1;CDK6;VEGFA;LDB1;NRCAM;GPR56;THY1;ETS2;OPHN1;AMOT;DPYSL2;PTCH1;RASA1	RTN1;CRMP1;CDK6;VEGFA;LDB1;NRCAM;GPR56;THY1;ETS2;OPHN1;AMOT;DPYSL2;PTCH1;RASA1
HALLMARK_KRAS_SIGNALING_UP	-0.240897019	-6.472344888	0.098125689	0.033490369	200	190	CXCL10;ADAMDEC1;MAP4K1;CBL;CA2;CBX8;PSMB8;YRDC;CCL20;PLAUR;F2RL1;HOXD11;SPP1;SLMO2;FCER1G;IL2RG;HIST1H2BB;MMD;MMP10;EPHB2;ATG10;CLEC4A;MYCN;MMP9;STRN;LCP1;GLRX;CSF2;GPRC5B;IRF8;ZNF639;LY96;CTSS;LAPTM5;CXCR4;ADAM17;AMMECR1;GPNMB;TLR8;ETS1;AKT2;PRKG2;PLEK2;EREG;PTBP2;C3AR1;GNG11;MALL;ELTD1;RELN;BTBD3;GUCY1A3;TFPI;SERPINA3;ANXA10;IL10RA;TMEM158;CMKLR1;CSF2RA;PECAM1;IL1B;CIDEA;EPB41L3;IL7R;GABRA3;CAB…	GALNT3;NR1H4;MTMR10;IL1RL2;GYPC;BMP2;WNT7A;PTGS2;SCG5;ZNF277;PCSK1N;USP12;NGF;MPZL2;FLT4;IGF2;ETV1;SPARCL1;MAP3K1;TRIB1;FUCA1;CFH;SPRY2;FGF9;APOD;F13A1;PCP4;CFHR2;TSPAN1;VWA5A;ID2;GPR124;EMP1;SEMA3B;LIF;ENG;AVL9;NAP1L2;KCNN4;ITGBL1;ANKH;TRIB2;PPP1R15A;PTCD2;TNNT2;ANO1;KIF5C;SOX9;EVI5;ITGA2;SATB1;CCND2;RABGAP1L;CROT
HALLMARK_HYPOXIA	-0.264306699	-6.785317848	0.02189781	0.018257302	200	191	PGK1;SAP30;PDK1;GALK1;ENO1;JMJD6;PDK3;TPD52;MIF;TPI1;NAGK;MT2A;LDHA;PLAUR;SLC37A4;GRHPR;HMOX1;GPI;MT1E;LOX;CASP6;ALDOA;SIAH2;GPC3;CSRP2;PKLR;GLRX;LALBA;HSPA5;FAM162A;CCRN4L;SLC2A1;LDHC;SLC25A1;PCK1;CXCR4;BRS3;XPNPEP1;PGF;GAPDH;ETS1;HEXA;SLC2A3;NFIL3;SLC2A5;GCNT2;PFKP;STC1;NCAN;TGFBI;SLC6A6;IER3;PLAC8;FOSL2;ENO3;PGM1;PHKG1;UGP2;ADM;INHA;EFNA3;HOXB9;DPYSL4;EDN2;CCNG2;DDIT3;TPST2;ILVBL;VLDLR;TKTL1;K…	ATP7A;VEGFA;BHLHE40;PPFIA4;MAP3K1;CAV1;KDM3A;CDKN1C;SDC3;CTGF;PKP1;SCARB1;GAA;SDC2;FOXO3;DUSP1;BGN;PPP1R3C;HK1;KLF7;AMPD3;PDGFB;PAM;ANKZF1;CYR61;JUN;KLF6;ZNF292;BNIP3L;ZFP36;PNRC1;F3;RORA;IRS2;WSB1;PRKCA;PPP1R15A;MXI1;RBPJ;NDST1;PTRF;HDLBP;FOS;CHST3;EGFR;BCL2;GPC1;IDS
HALLMARK_HEME_METABOLISM	-0.265253785	-6.873432731	0.022763367	0.016638989	200	190	TFRC;CDC27;GMPS;USP15;TFDP2;ASNS;HMBS;MYL4;ACP5;CA2;NNT;E2F2;GCLC;UBAC1;FAM46C;ALAS2;PC;GDE1;HTRA2;NARF;MOCOS;PRDX2;UROD;XPO7;OPTN;HDGF;BTRC;BSG;RBM38;TCEA1;HAGH;ISCA1;BMP2K;UROS;MPP1;LAMP2;SLC2A1;TAL1;PSMD9;ELL2;RCL1;XK;GCLM;MINPP1;DCUN1D1;BLVRB;CCDC28A;ACSL6;ATG4A;AQP3;GYPA;SLC30A10;SPTA1;HTATIP2;CTSB;FBXO9;SLC10A3;GYPB;SDCBP;RHD;BLVRA;FBXO7;KHNYN;RHCE;EPB42;ABCB6;FTCD;CLIC2;MARK3;ARL2BP;CTSE;H…	TMEM9B;ADIPOR1;CROCCP2;YPEL5;FOXO3;TSPAN5;SLC11A2;BCAM;PPP2R5B;PICALM;C3;EIF2AK1;BNIP3L;DAAM1;LRP10;SEC14L1;JHDM1D;CLCN3;MXI1;TNRC6B;EPOR;RNF123;RBM5;MKRN1;Mar-08;FOXJ2;RANBP10;MBOAT2;HEBP1;ATP6V0A1;TRAK2;SLC25A37;NEK7;ALAD;CAST;EZH1;SIDT2;ARHGEF12;SLC30A1;BTG2
HALLMARK_COAGULATION	-0.34885939	-7.105149451	0	0.010513334	138	132	APOC1;CTSL2;MMP1;PEF1;LGMN;MMP10;MMP3;MSRB2;MMP9;P2RY1;C1QA;LAMP2;PLEK;PRSS23;SIRT2;PREP;KLK8;F9;C8A;TFPI2;CPB2;HMGCS2;ARF4;CTSB;C9;OLR1;GNB2;PECAM1;DPP4;CD9;APOC3;CFD;PLAU;S100A13;F12;COMP;F2;DUSP14;PROZ;CTSE;CPN1;WDR1;DCT;C2;MMP15;CTSK;PF4;C8G;MBL2;THBS1;ITIH1;C8B;F2RL2;F11;MMP11;CASP9;GP1BA;HRG;GP9;MMP7;PLG;THBD;SERPINE1;MMP8;F13B;CFI;ITGB3;CRIP2;FGA;LEFTY2;HNF4A;FBN1;ADAM9;SPARC;MASP2;FN1;MMP…	LTA4H;CFH;KLKB1;F8;RAPGEF3;CAPN5;GNG12;TIMP1;FGG;SERPING1;F10;C1R;CTSO;S100A1;TIMP3;VWF;MMP2;KLF7;SH2B2;PDGFB;C3;ACOX2;MST1;RAC1;F3;TMPRSS6;BMP1;TF;PROS1;ITGA2;CAPN2;LRP1;HTRA1;CLU
HALLMARK_APICAL_JUNCTION	-0.294018344	-7.36684209	0.005173306	0.005641301	200	176	TUBG1;PFN1;MAPK13;MDK;KCNH2;ZAK;RSU1;CAP1;ITGA9;HRAS;COL9A1;TIAL1;YWHAH;SGCE;ATP1A3;MMP9;CLDN6;CDSN;CD86;SYK;CLDN7;ICAM2;MAPK14;CLDN11;CDK8;PTPRC;PVRL3;CDH15;DMP1;COL17A1;MYL12B;DHX16;AKT2;B4GALT1;MVD;ARPC2;SLC30A3;INSIG1;ACTC1;TGFBI;ACTG1;PDZD3;ACTN2;GRB7;GNAI1;VCAM1;ACTN4;NF2;PECAM1;ACTA1;DSC3;LDLRAP1;ACTG2;FYB;KRT31;DSC1;CNN2;PIK3R3;CD34;ITGB1;MYH9;LIMA1;NRAP;MPP5;MAPK11;CLDN18;CLDN14;MSN;CD99…	FSCN1;TNFRSF11B;CADM3;NFASC;ADRA1B;CDH4;CLDN9;MPZL1;TSPAN4;TMEM8B;ICAM5;PTK2;SLIT2;CTNNA1;EPB41L2;PLCG1;CDH6;CLDN8;CD209;ADAMTS5;AKT3;NLGN3;CDH11;PVRL1;MPZL2;SORBS3;ZYX;VCL;SHROOM2;SDC3;MYH10;CLDN15;THY1;INPPL1;SIRPA;FLNC;THBS3;PARVA;RHOF;LAMA3;PIK3CB;LAMC2;STX4;CNTN1;VWF;JAM3;MMP2;ACTN1;LAMB3;EVL;SHC1;GTF2F1;CDH1;COL16A1;BMP1;TSC1;IRS1;WASL;ITGA3;EGFR;ITGA2;SPEG;RASA1;ITGB4
HALLMARK_EPITHELIAL_MESENCHYMAL_TRANSITION	-0.302908461	-7.476816527	0.001515152	0.005099964	200	191	MCM7;SNTB1;MMP1;SGCB;GPX7;PRSS2;PLAUR;IGFBP2;SPP1;PPIB;TPM4;ITGAV;IL15;LOX;MMP3;SERPINH1;LGALS1;PLOD1;IL8;TPM2;MEST;PLOD2;MSX1;IL32;SGCG;PVR;GJA1;GREM1;SAT1;PTX3;TPM1;CAPG;TFPI2;APLP1;LEPRE1;FAP;TGFBI;GEM;POSTN;COL4A2;CALU;PCOLCE2;COL4A1;EMP3;SGCD;RGS4;ECM1;VCAM1;QSOX1;FERMT2;CXCL12;PTHLH;ANPEP;PFN2;LOXL2;TNC;BDNF;ITGB1;MATN3;IL6;LUM;COMP;FZD8;COL5A3;FAS;ITGA5;FBN2;TNFRSF12A;GAS1;THBS1;GADD45A;IT…	DCN;CD44;GLIPR1;SERPINE2;TGM2;DPYSL3;PDGFRB;NT5E;FBLN5;ENO2;CD59;FSTL1;TNFRSF11B;MGP;FOXC2;EFEMP2;TGFBR3;SLIT2;CDH6;FGF2;COL5A1;PCOLCE;NID2;WIPF1;MFAP5;CDH11;CDH2;PDLIM4;COL1A1;VEGFA;COL6A3;CALD1;WNT5A;FBLN2;FUCA1;FBLN1;PLOD3;COL1A2;MYLK;CADM1;DST;CTGF;CAP2;FSTL3;VIM;THY1;TIMP1;COL6A2;BGN;SPOCK1;COPA;ELN;GADD45B;ECM2;LAMA3;LAMC2;TIMP3;ID2;COL7A1;IGFBP4;LAMA2;MMP2;CYR61;JUN;SLIT3;MXRA5;COL16A1;BMP…
HALLMARK_TNFA_SIGNALING_VIA_NFKB	-0.29403138	-7.714304249	0.003719447	0.00341897	200	195	CXCL10;RIPK2;TAP1;CXCL11;DDX58;GCH1;KYNU;BCL2A1;BTG3;SLC2A6;NFKBIE;TNFAIP8;YRDC;CCL20;RELB;NAMPT;CFLAR;CD80;CD69;PLAUR;F2RL1;FUT4;CCL2;IRF1;MARCKS;SERPINB8;CCL5;CCRL2;TNFRSF9;IFIH1;TNFAIP6;PDE4B;SPHK1;RNF19B;PHLDA1;CSF2;CCL4;LDLR;PLEK;IL23A;IL15RA;IFNGR2;SAT1;TNF;PTX3;SNN;CD83;SPSB1;TNIP2;SLC2A3;B4GALT1;NFIL3;PTGER4;PANX1;GEM;IER3;BIRC2;FOSL2;NINJ1;NFKB1;FJX1;OLR1;MXD1;FOSL1;GPR183;IL1B;IL7R;JAG1…	ATP2B1;KLF2;DUSP1;STAT5A;GADD45B;NFE2L2;ID2;KLF9;JUNB;NR4A1;LAMB3;LIF;PLK2;CYR61;JUN;ETS2;KLF6;CEBPD;ZFP36;FOSB;SMAD3;PNRC1;F3;EGR3;TSC22D1;IRS2;RHOB;PPP1R15A;PMEPA1;PER1;IER2;PDLIM5;PTPRE;EGR1;FOS;BCL6;MCL1;KDM6B;SIK1;CCND1;BTG2;IL6ST;NFAT5
HALLMARK_P53_PATHWAY	-0.313322961	-7.794462097	0.000506073	0.003376233	200	191	PCNA;CDKN2A;BAK1;RAD51C;TAP1;SFN;TPD52L1;ADA;TRIAP1;TPRKB;DDB2;BAX;SOCS1;TCN2;RRP8;HRAS;HMOX1;TRIB3;HINT1;RCHY1;SLC3A2;DCXR;UPP1;SPHK1;NUDT15;RNF19B;TRAFD1;IKBKAP;SP1;FAM162A;RAP2B;TRAF4;HIST1H1C;DNTTIP2;F2R;PROCR;ST14;CASP1;PPM1D;PMM1;SAT1;KLK8;VAMP8;LDHB;HSPA4L;CGRRF1;STOM;PRKAB1;IER3;CDH13;CCP110;HDAC3;AEN;HIST3H2A;NINJ1;SERTAD3;TNNI1;MXD1;DDIT3;RAD9A;DRAM1;EI24;FDXR;MDM2;IRAK1;FAS;MAPKAPK3;TN…	PTPN14;TGFA;ALOX15B;CTSD;SLC19A2;RB1;DEF6;CLCA2;LRMP;GM2A;CCNG1;AK1;S100A4;EPHA2;NOL8;RPS27L;PRMT2;APAF1;S100A10;BMP2;SEC61A1;POLH;CDKN1A;IP6K2;CSRNP2;ZNF365;JAG2;RPL36;RPL18;CD82;VDR;PERP;CD81;FUCA1;RALGDS;ABAT;TM7SF3;SESN1;ACVR1B;FBXW7;PHLDA3;TCHH;SLC35D1;WWP1;ANKRA2;FOXO3;TOB1;CYFIP2;INHBB;VWA5A;ZBTB16;LIF;PLK2;JUN;MKNK2;PLXNB2;EPS8L2;RETSAT;ADCK3;TSC22D1;TSPYL2;PPP1R15A;RRAD;ABCC5;ZMAT3;PTPRE…
HALLMARK_MYOGENESIS	-0.353833747	-8.97119773	0	0.000113966	200	187	RIT1;CD36;FDPS;TPD52L1;MYL4;KCNH2;PC;FKBP1B;MYL6B;MYL3;SPHK1;TPM2;MYH1;CNN3;SGCG;PDLIM7;BAG1;SCD;SIRT2;SLN;SYNGR2;SMTN;MYH8;ATP2A1;RYR1;MAPK12;AKT2;MYOZ1;APLNR;GABARAPL2;NQO1;ACTC1;CDH13;EPHB3;ACTN2;ANKRD2;CHRNG;COL4A2;PVALB;MYL7;TNNT1;ENO3;SGCD;TNNI2;MYOM1;TNNI1;IFRD1;FHL1;ACHE;COL15A1;CKM;CFD;ACTA1;SH3BGR;MYL1;PICK1;CHRNA1;ITGB1;MYLPF;MYH9;SPDEF;CHRNB1;PYGM;BDKRB2;CACNA1H;CSRP3;FABP3;TEAD4;KCNH…	PFKM;FGF2;CDKN1A;GPX3;PTGIS;ATP6AP1;CAMK2B;SORBS3;COL1A1;BHLHE40;COL6A3;ITGA7;PPFIA4;VIPR1;KIFC3;MYLK;FXYD1;APOD;HDAC5;AEBP1;HSPB8;TSC2;FST;DMD;ACSL1;BIN1;GAA;SVIL;DMPK;COL6A2;GADD45B;PPP1R3C;AGRN;LAMA2;CTF1;HSPB2;MYH3;MYH11;SH2B1;MAPRE3;SORBS1;PLXNB2;CRYAB;NCAM1;LPIN1;TNNT2;KLF5;SPTAN1;ABLIM1;MEF2A;SSPN;MYO1C;ST5;APP;MEF2D;PRNP;SPEG;FLII;CLU;ITGB4;ADCY9
HALLMARK_ESTROGEN_RESPONSE_EARLY	-0.380222013	-10.10162062	0	0	200	192	MICB;NXT1;GLA;SLC1A4;SFN;TPD52L1;ELOVL5;TGIF2;MYB;PMAIP1;FRK;DHCR7;PPIF;FASN;PGR;MPPED2;CHPT1;UGCG;MREG;SIAH2;ARL3;CLDN7;CANT1;SLC2A1;ADCY1;BAG1;GJA1;PRSS23;UNC119;FDFT1;KCNK5;OVOL2;SLC7A2;ADD3;FKBP5;XBP1;B4GALT1;BLVRB;SLC16A1;AQP3;THSD4;JAK2;SLC27A2;IL17RB;KRT13;SLC9A3R1;MED24;DEPTOR;RBBP8;CXCL12;TSKU;KRT18;KRT8;KLK10;RHOD;SYBU;MSMB;TIAM1;FOXC1;P2RY2;RASGRP1;SNX24;CYP26B1;SLC7A5;ISG20L2;FHL2;DHR…	ENDOD1;CBFA2T3;SLC1A1;LAD1;AMFR;NRIP1;SULT2B1;WISP2;MYBBP1A;TPBG;MUC1;RARA;FAIM3;BHLHE40;GFRA1;ABAT;PLA2G16;SLC37A1;FAM102A;HSPB8;DYNLT3;SCARB1;SCNN1A;SVIL;GREB1;SLC24A3;RAPGEFL1;RAB17;MYOF;TOB1;FAM134B;ZNF185;INHBB;KCNK15;ITPK1;PEX11A;DLC1;PTGES;IGFBP4;AKAP1;SLC39A6;SEMA3B;CLIC3;EGR3;KAZN;WWC1;TMPRSS3;ELF1;ABCA3;ANXA9;SYNGR1;ABLIM1;MAST4;FOS;FLNB;SLC22A5;CELSR2;KDM4B;BCL2;AFF1;SLC26A2;AR;FAM63A;…
HALLMARK_UV_RESPONSE_DN	-0.500638204	-10.64623896	0	0	144	140	SRI;ATP5S;MT1E;PPARG;LDLR;FZD2;LPAR1;MAPK14;MMP16;GJA1;LPHN2;CACNA1A;AMPH;GCNT1;ADD3;ACVR2A;INSIG1;PEX14;BCKDHB;MGMT;SFMBT1;NFKB1;TFPI;RGS4;KALRN;PAPD7;PRKCE;ID1;CDON;INPP4B;VLDLR;HAS2;PIK3R3;BDNF;PTGFR;FHL2;EFEMP1;DLG1;ADORA2B;PPAP2B;AGGF1;COL11A1;VAV2;SCN8A;LTBP1;SNAI2;SERPINE1;PTPN21;DAB2;PMP22;ITGB3;CITED2;MYC;COL3A1;PLCB4;CDKN1B;COL5A2;ANXA4;MRPS31;SPOP;TJP1;NFIB;GRK5;NRP1;BMPR1A;FYN;PTPRM;A…	AKT3;ABCC1;MIOS;SMAD7;SYNJ2;SCAF8;ICA1;TGFBR2;COL1A1;BHLHE40;APBB2;CAV1;COL1A2;RASA2;MAP1B;NIPBL;NR1D2;CAP2;DBP;ERBB2;PRKAR2B;SDC2;ATP2B1;MET;SLC7A1;DUSP1;PRDM2;KIT;DLC1;SLC22A18;MTA1;WDR37;SIPA1L1;CYR61;ATP2C1;MGLL;KCNMA1;PHF3;SMAD3;SYNE1;F3;MAGI2;ZMIZ1;IGFBP5;PRKCA;NOTCH2;YTHDC1;DYRK1A;IRS1;FAM179B;LAMC1;PDLIM5;CDK13;CELF2;ATRX;ATRN;NEK7;ATP2B4;RXRA;CDC42BPA;ARHGEF9;ATXN1
