# Supplementary material for: Quantitative imaging of RAD51 expression as a marker of platinum resistance in ovarian cancer
Source: EMBO Mol Med. 2021 Mar 11;13(5):e13366. doi: 10.15252/emmm.202013366 (PMC8103098; doi:10.15252/emmm.202013366)
Supplement: Supplementary file 6 — Table EV4 [file EMMM-13-e13366-s004.zip › EMM-2020-13366-V2_TableEV4/EMM-2020-13366-V2_TableEV4.csv]

Table EV4: Differential immune gene expression (RAD51-High Q4 vs RAD51-Low Q1) for four EOC mRNA cohorts: TCGA, AOCS, MGH and Duke
Gene	ImmuneResponse	CellType	ImmuneResponse Type	Immune Response Category	Annotation	TCGA_lg2fc (Q4-Q1)	TCGA_t-test.pv	AOCS_lg2fc (Q4-Q1)	AOCS_t-test.pv	MGH_lg2fc (Q4-Q1)	MGH_t-test.pv	Duke_lg2fc (Q4-Q1)	Duke_t-test.pv
A2M	Immune Response	---	I	Chemokines	Chemokines and receptors, Innate immune response	-0.150488732	0.159419553	0.350698507	0.028129492	-0.20876087	0.334043516	-0.230655706	0.327814208
ABL1	Immune Response	---	---	Cell Cycle, Regulation, Senescence	Regulation of cell cycle, S phase and DNA replication, Senescence initiators	-0.160604225	0.021462076	0.044347761	0.681843757	-0.571328261	1.59E-06	-0.292761336	0.012756581
ADA	Immune Response	---	---	B-Cell Functions, T-Cell Functions	B-cell activation, B-cell differentiation, T-cell differentiation	0.327757042	3.14E-05	0.366822388	0.00014444	0.338128261	0.008753103	0.362021321	0.012538706
AICDA	Immune Response	---	---	B-Cell Functions	B-cell differentiation	0.016859155	0.550732657	0.096385075	0.105044184	-0.03051087	0.565775833	-0.017688063	0.768547214
AIRE	Immune Response	---	H	---	Humoral immune response	0.05508169	0.11465976	-0.085783582	0.156626154	-0.034676087	0.60113663	-0.069968694	0.394946996
AKT3	Immune Response - Cell Type specific	Tem	---	Cell Functions	Basic cell functions, Cell Type specific	-0.038839437	0.381992949	-0.009302985	0.914758665	-0.339958696	0.000390428	-0.055148423	0.597135594
ALCAM	Immune Response	---	A	Adhesion	Adaptive immune response, Adhesion, CD molecules	0.040188732	0.777347319	0.167323881	0.39504227	0.590056522	0.010128104	-0.058889715	0.844596117
AMBP	Immune Response	---	---	Regulation	Negative regulation of immune response	0.052759859	0.239939054	0.146459701	0.150232006	0.174817391	0.263183617	0.132329054	0.216180931
ANP32B	Immune Response - Cell Type specific	T helper cell	---	Cell Functions	Basic cell functions, Cell Type specific	0.15858662	0.010846158	0.34010597	0.000320158	0.192484783	0.053268023	0.19659497	0.129422205
ANXA1	Immune Response	---	---	Transporter Functions	Phagocytosis recognition and engulfment	-0.160937324	0.242706248	-0.102859701	0.576676733	0.235215217	0.273272436	-0.839178679	0.004890775
APOE	Immune Response - Cell Type specific	Macrophages	---	Transporter Functions	Cell Type specific, Lipid transporter activity	0.448519014	0.000303333	0.548207463	0.001894532	0.354208696	0.083542436	0.337835285	0.188435115
APP	Immune Response	---	I	---	Innate immune response	-0.350538028	2.35E-05	-0.411135821	0.00108794	-0.213791304	0.119044959	-0.603183108	0.000266052
ARG1	Immune Response	---	---	---	Response to drug	-0.016524648	0.733708689	0.130492537	0.030869734	-0.116171739	0.114151974	0.068074249	0.392711496
ARG2	Immune Response	---	---	---	Response to drug	0.050126761	0.328711083	0.063952239	0.442044796	-0.080667391	0.384836447	0.116447523	0.286030578
ATF1	Immune Response	---	I	---	Innate immune response	0.099026056	0.196794259	0.051113433	0.643209339	0.465978261	4.43E-05	-0.165335586	0.248678457
ATF2	Immune Response	---	I	---	Innate immune response	-0.222720423	0.000722058	-0.085068657	0.296734306	0.400395652	0.000161422	-0.231141141	0.071400454
ATG10	Immune Response	---	---	Transporter Functions	Genes responsible for protein transport	0.082139437	0.021066015	0.039410448	0.533950171	-0.088482609	0.194137462	-0.037411862	0.61980347
ATG12	Immune Response	---	I	---	Innate immune response	-0.094348592	0.179828792	-0.30368209	0.00266818	0.292228261	0.014679569	-0.295647898	0.03631346
ATG16L1	Immune Response	---	---	Transporter Functions	Autophagic vacuole formation, Genes responsible for protein transport	-0.312747887	5.43E-08	-0.204244776	0.038136387	-0.28611087	0.006553606	-0.122461787	0.275363521
ATG5	Immune Response	---	I	---	Innate immune response	0.452007746	2.21E-08	0.37309403	0.003289673	0.778054348	1.11E-09	0.069701426	0.635204203
ATG7	Immune Response	---	---	Transporter Functions	Genes responsible for protein transport, Protein ubiquitination	0.196788028	0.002069638	0.095889552	0.241839585	0.078252174	0.422908319	-0.178298198	0.128663609
ATM	Immune Response - Cell Type specific	Tcm	---	Cell Cycle	Cell Type specific, DNA damage checkpoint, Induction of apoptosis	-0.357516197	1.18E-06	-0.008068657	0.941902325	-0.471395652	0.000825027	0.126711036	0.354422952
AXL	Immune Response	---	I	---	Innate immune response	-0.234087324	0.030272028	-0.108929851	0.494632663	-0.932752174	1.55E-06	-0.115353303	0.589481709
BATF	Immune Response - Cell Type specific	T helper cell	---	Cell Functions	Basic cell functions, Cell Type specific	0.112280282	0.067338147	0.119335821	0.144301915	-0.112443478	0.262719978	0.130649024	0.235229519
BAX	Immune Response	---	---	Cell Cycle, Regulation	Co-Regulators of autophagy and apoptosis/cell cycle	0.23459507	0.001532281	-0.023461194	0.832885645	0.06038913	0.601950839	0.094123498	0.538579806
BCL10	Immune Response	---	A;I	---	Adaptive immune response, Innate immune response	0.020484507	0.736767646	0.309495522	0.000236925	0.416226087	2.29E-05	0.043822673	0.730829615
BCL2	Immune Response - Cell Type specific	NK cell	---	Cell Cycle	Cell Type specific, G1/S transition of mitotic cell cycle	-0.5727	6.94E-06	-0.745531343	6.77E-05	-0.753106522	1.31E-05	-0.642830706	0.006755568
BCL2L1	Immune Response	---	I	---	Innate immune response	-0.184611972	0.004037982	-0.197244776	0.038120885	0.234121739	0.018418785	-0.208856757	0.076346882
BCL6	Immune Response - Cell Type specific	TFH	---	Regulation	Cell Type specific, Regulation of immune response	-0.563275352	6.13E-09	-0.535458209	0.000357719	-0.307226087	0.088638956	-0.358987988	0.06292117
BID	Immune Response	---	---	Cell Cycle, Regulation	Co-Regulators of autophagy and apoptosis/cell cycle	0.391091549	7.87E-06	0.293223881	0.009012821	0.76805	6.90E-07	0.161991742	0.326174222
BIRC5	Immune Response	---	---	Cell Cycle	G2 phase and G2/M transition	1.637556338	9.56E-39	1.829456716	6.03E-28	1.645623913	5.27E-21	1.661532207	1.16E-11
BLK	Immune Response - Cell Type specific	B-cell	---	B-Cell Functions	B-cell receptor signaling pathway, Cell Type specific	-0.039783099	0.327515674	-0.053022388	0.477151726	-0.006132609	0.921260897	-0.155526426	0.107413508
BLNK	Immune Response	---	H	---	Humoral immune response	-0.096780282	0.449701708	-0.055876119	0.754942745	0.33723913	0.098052127	-0.230383108	0.324552903
BST1	Immune Response	---	H	---	CD molecules, Humoral immune response	0.267320423	0.004576502	0.566456716	4.33E-05	0.2273	0.103792656	0.136549625	0.523760198
BST2	Immune Response	---	H;I	---	CD molecules, Humoral immune response, Innate immune response	0.016247887	0.917237959	0.359692537	0.12154143	0.282080435	0.280389426	0.678366667	0.017318414
BTK	Immune Response	---	A;I	---	Adaptive immune response, Innate immune response	0.056462676	0.343603065	0.170377612	0.064645693	-0.154904348	0.117803492	0.157181532	0.178503936
C1QA	Immune Response	---	I	Complement	Complement pathway, Innate immune response	0.231665493	0.101094116	0.439820896	0.02556229	0.136008696	0.563227734	0.281178378	0.331286328
C1QBP	Immune Response	---	F	Chemokines	CD molecules, Chemokines and receptors, Inflammatory response	0.442711268	3.38E-06	0.251231343	0.0636096	0.871917391	1.50E-09	0.1867	0.276648405
C1R	Immune Response	---	I	Complement	Complement pathway, Innate immune response	-0.363577465	0.004270842	0.038455224	0.838811449	-0.722082609	0.001212958	-0.044662387	0.861980786
C1S	Immune Response	---	I	Complement	Complement pathway, Innate immune response	-0.315164789	0.033210142	-0.024932836	0.911816587	-0.598715217	0.013751366	0.088506907	0.774729572
C2	Immune Response	---	I	Complement	Innate immune response	-0.061697183	0.618588826	0.424874627	0.007354634	-0.010254348	0.957217761	0.485920195	0.021123617
C3	Immune Response	---	I	Regulation	Innate immune response, Regulation of immune response	-0.607209155	0.003236763	-0.263189552	0.295075666	-0.317967391	0.305782361	-0.49428994	0.162560064
C3AR1	Immune Response	---	F	Regulation	Regulation of inflammatory response	0.117217606	0.240611717	0.199407463	0.172613001	0.02341087	0.873267487	0.011252853	0.954415548
C4BPA	Immune Response	---	I	Complement	Complement pathway, Innate immune response	0.125508451	0.295721005	-0.043732836	0.773539324	-0.040491304	0.774323601	-0.802201877	0.006932513
C5	Immune Response	---	I	Complement	Complement pathway, Innate immune response	-0.027442254	0.688922099	-0.066928358	0.576115387	-0.151873913	0.231752023	-0.063140991	0.570451128
C6	Immune Response	---	I	Complement	Complement pathway, Innate immune response	-0.391783803	0.000191716	-0.441358209	0.000151473	-0.725069565	9.03E-05	-0.711161336	0.003669739
C7	Immune Response	---	I	Complement	Complement pathway, Innate immune response	-0.950478873	4.86E-05	-1.180541791	0.000594208	-1.67906087	8.49E-05	-1.578913964	0.001086523
C8A	Immune Response	---	I	Complement	Complement pathway, Innate immune response	0.026707746	0.404620393	-0.086386567	0.144923846	-0.077323913	0.217399186	-0.061849249	0.386250122
C8B	Immune Response	---	I	Complement	Complement pathway, Innate immune response	0.008640141	0.807347087	5.22E-05	0.99933143	-0.106182609	0.113923796	-0.009646396	0.906788768
C8G	Immune Response	---	I	Complement	Complement pathway, Innate immune response	-0.005078169	0.89087001	0.005802985	0.940521887	0.0779	0.477782643	-0.055368919	0.607989743
C9	Immune Response	---	I	Complement	Complement pathway, Innate immune response	0.022376056	0.471232081	0.078471642	0.173235357	-0.065434783	0.321518014	-0.021942718	0.707643086
CAMP	Immune Response	---	F	---	Inflammatory response	-0.044761268	0.281300209	-0.044479104	0.652922289	-0.119669565	0.306012482	-0.004769369	0.960129671
CARD9	Immune Response	---	I	---	Innate immune response	-0.098379577	0.167145958	0.253858209	0.009769741	0.047017391	0.707356425	0.081135661	0.576400317
CASP1	Immune Response	---	I	---	Innate immune response	0.146182394	0.14946166	0.293744776	0.043672316	0.254326087	0.12143348	-0.034147147	0.86391783
CASP10	Immune Response	---	I	---	Innate immune response	0.056858451	0.374136128	0.267365672	0.00245605	0.123945652	0.203901782	0.160547297	0.219358961
CASP3	Immune Response	---	---	Cell Cycle, Regulation	Cell cycle checkpoint and cell cycle arrest, Co-Regulators of autophagy and apoptosis/cell cycle, Negative regulation of cell cycle	0.28545	2.36E-06	0.393167164	8.27E-06	0.491326087	6.51E-06	0.200886261	0.09760915
CASP8	Immune Response	---	I	---	Innate immune response	-0.18763169	0.011375731	0.233480597	0.01797974	0.288426087	0.020082042	-0.247414489	0.120920395
CCL1	Immune Response - Cell Type specific	aDC	F	Chemokines	Cell Type specific, Chemokines and receptors, Inflammatory response	0.036135915	0.207168373	0.003922388	0.942052181	-0.064104348	0.321580944	0.05587973	0.424847172
CCL11	Immune Response	---	F	Chemokines	Chemokines and receptors, Chronic inflammatory response	0.21186831	0.03273654	0.397131343	0.009646612	0.070630435	0.708336838	0.404171396	0.041665939
CCL13	Immune Response - Cell Type specific	DC	F	Chemokines	Cell Type specific, Chemokines and receptors, Inflammatory response	-0.02585493	0.692603016	0.007801493	0.935110391	-0.030845652	0.742907119	-0.171980856	0.072594632
CCL16	Immune Response	---	F;H	Chemokines, Regulation	Chemokines and receptors, Regulation of inflammatory response, Humoral immune response	-0.045529577	0.195469132	-0.08140597	0.14658774	-0.128726087	0.059416584	0.050867492	0.48567055
CCL17	Immune Response - Cell Type specific	DC	---	Chemokines	Cell Type specific, Chemokines and receptors, Inflammatory response	-0.017171831	0.64709587	-0.03389403	0.487939363	-0.060617391	0.339613848	0.014770946	0.837156828
CCL19	Immune Response	---	---	Chemokines, Regulation	Chemokines and receptors, Anti-inflammatory cytokines, Regulation of inflammatory response	0.000715493	0.994110819	0.024565672	0.875693753	-0.346986957	0.069250427	-0.379394444	0.08769208
CCL2	Immune Response	---	H	Chemokines	Chemokines and receptors, Humoral immune response	0.388060563	0.007015718	0.068238806	0.753732254	-0.409271739	0.125932791	0.10510015	0.699871735
CCL20	Immune Response	---	---	Chemokines	Chemokines and receptors	0.60903169	0.001397823	0.978132836	0.00021838	0.822236957	0.011498053	-0.00311464	0.992940655
CCL21	Immune Response	---	---	Chemokines, Regulation	Chemokines and receptors, Anti-inflammatory cytokines, Regulation of inflammatory response	-0.05435493	0.492870622	-0.200816418	0.110917099	-0.443169565	0.005550376	-0.214960736	0.258130693
CCL22	Immune Response - Cell Type specific	DC	---	Chemokines, Pathogen Defense	Cell Type specific, Chemokines and receptors, Defense response to virus	-0.012202817	0.75732015	-0.06828209	0.231367838	-0.057217391	0.354264504	-0.105208033	0.15256474
CCL23	Immune Response	---	F	Chemokines, Regulation	Chemokines and receptors, Regulation of inflammatory response	0.001361972	0.959656244	-0.009665672	0.824561377	-0.110173913	0.066918096	-0.070471547	0.176136669
CCL24	Immune Response	---	F	Chemokines, Regulation	Chemokines and receptors, Regulation of inflammatory response	-0.00978169	0.753496681	-0.027028358	0.580761019	-0.157063043	0.000681449	-0.031691592	0.62086479
CCL25	Immune Response	---	F	Chemokines, Complement	Chemokines and receptors, Complement pathway, Inflammatory response	0.085279577	0.055773175	0.113116418	0.117061206	-0.101204348	0.248277518	0.079093168	0.423091809
CCL27	Immune Response	---	---	Chemokines	Chemokines and receptors	-0.016912676	0.640473963	0.022725373	0.728132407	-0.065634783	0.369970137	0.029893168	0.715753716
CCL4	Immune Response	---	F	Chemokines, Regulation	Chemokines and receptors, Regulation of inflammatory response	0.162495775	0.152545661	0.355523881	0.025652427	0.233597826	0.204756321	0.053857658	0.802666567
CCL5	Immune Response	---	F;I	Chemokines, Cytokines	Cytokines and receptors, Chronic inflammatory response, Chemokines and receptors, Acute-phase response, Inflammatory response, Innate immune response	0.285033803	0.03716075	0.578877612	0.002882853	0.034713043	0.877018402	0.177450676	0.492227536
CCL7	Immune Response - Cell Type specific	Macrophages	F	Chemokines	Cell Type specific, Chemokines and receptors, Inflammatory response	0.232683099	1.66E-05	0.282816418	0.002243823	-0.097621739	0.351173467	0.115020721	0.304843928
CCL8	Immune Response	---	F	Chemokines, Regulation	Chemokines and receptors, Regulation of inflammatory response	0.652440141	3.31E-05	0.990756716	1.18E-05	0.538136957	0.055627137	0.437794895	0.150459899
CCND3	Immune Response	---	---	Cell Cycle	Regulation of cell cycle	-0.128659155	0.059032014	-0.163061194	0.144959047	-0.067308696	0.580362144	0.035556306	0.770807724
CCR1	Immune Response	---	F	Chemokines, Cytokines, Regulation, T-Cell Functions	CD molecules, Chemokines and receptors, Cytokines and receptors, Regulation of inflammatory response, T-cell polarization	0.272742958	0.012852955	0.541262687	0.000358105	0.224067391	0.180676203	0.240504129	0.284357228
CCR2	Immune Response - Cell Type specific	Tem	F	Cytokines	Cell Type specific, CD molecules, Cytokines and receptors, Inflammatory response	0.011088028	0.910348065	0.173762687	0.21661257	-0.0039	0.980202162	-0.206594444	0.250080972
CCR3	Immune Response - Cell Type specific	Eosinophils	---	Chemokines	Cell Type specific, CD molecules, Chemokines and receptors	-0.012664789	0.6746702	-0.081723881	0.123524319	-0.071578261	0.21314332	0.075073649	0.266716523
CCR4	Immune Response	---	F	Chemokines, Cytokines, Regulation, T-Cell Functions	CD molecules, Chemokines and receptors, Cytokines and receptors, Regulation of inflammatory response, T-cell polarization	0.000225352	0.994695796	-0.072973134	0.239632261	-0.102634783	0.139793254	-0.085644895	0.251561928
CCR5	Immune Response	---	---	Cytokines, T-Cell Functions	CD molecules, Cytokines and receptors, T-cell polarization	0.105970423	0.185875611	0.315032836	0.009092325	-0.11285	0.34688322	-0.041345571	0.803658518
CCR6	Immune Response	---	H;I	---	CD molecules, Humoral immune response, Innate immune response	-0.002419718	0.945609907	-0.002549254	0.970881589	-0.035041304	0.603659623	-0.057929505	0.556198584
CCR7	Immune Response	---	F;H	Chemokines, Regulation	CD molecules, Chemokines and receptors, Humoral immune response, Regulation of inflammatory response	0.031271127	0.701015561	0.173902985	0.204119433	-0.0815	0.581530033	-0.130031682	0.468817974
CCR9	Immune Response	---	I	---	CD molecules, Innate immune response	0.026894366	0.436155774	-0.027204478	0.611350196	-0.034282609	0.554762504	-0.102976051	0.160272307
CCRL2	Immune Response	---	F	Chemokines	Chemokines and receptors, Inflammatory response	0.150272535	0.006933847	0.200201493	0.02153801	0.05123913	0.591807938	0.101963739	0.327027718
CD14	Immune Response	---	I	---	CD molecules, Innate immune response	0.021647887	0.873070235	0.216529851	0.271200813	0.207628261	0.362618251	-0.03251952	0.904800324
CD163	Immune Response	---	---	Transporter Functions	CD molecules, Phagocytosis	0.275628873	0.068166862	0.665873134	0.00186506	0.572252174	0.022793718	0.328858483	0.282713482
CD164	Immune Response	---	---	---	CD molecules	0.084542254	0.213012328	-0.121674627	0.239405784	0.258497826	0.015267529	-0.244841742	0.053573831
CD180	Immune Response	---	I	---	CD molecules, Innate immune response	0.013348592	0.816172078	0.144143284	0.105781506	-0.139917391	0.144129361	-0.125754279	0.286989522
CD19	Immune Response - Cell Type specific	B-cell	---	B-Cell Functions, Regulation	B-cell receptor signaling pathway, Cell Type specific, CD molecules, Regulation of immune response	0.163835915	0.005236278	0.210908955	0.021208139	-0.07513913	0.335603377	-0.167947973	0.163652076
CD1A	Immune Response - Cell Type specific	iDC	---	Cell Functions	Basic cell functions, Cell Type specific, CD molecules	-0.092347887	0.169925393	-0.02118209	0.824973648	-0.183443478	0.121819456	0.018581006	0.887434406
CD1B	Immune Response - Cell Type specific	iDC	---	Cell Functions	Basic cell functions, Cell Type specific, CD molecules	0.001761268	0.962727763	-0.017295522	0.767408706	-0.111652174	0.109295005	-0.06151952	0.416113323
CD1C	Immune Response	---	---	T-Cell Functions	CD molecules, T-cell activation	-0.036571127	0.519228104	-0.088365672	0.253699382	-0.079341304	0.396021699	-0.259234234	0.026729067
CD1D	Immune Response	---	---	T-Cell Functions	CD molecules, T-cell differentiation	0.019480986	0.747264539	0.086098507	0.401196932	0.053197826	0.616982562	-0.060468018	0.672786728
CD1E	Immune Response - Cell Type specific	iDC	---	Antigen Processing	Antigen processing and presentation, Cell Type specific, CD molecules	0.047419014	0.229149876	-0.03948806	0.564926044	-0.097728261	0.232256392	0.162968994	0.041377863
CD2	Immune Response - Cell Type specific	T-cell	---	Leukocyte Functions, T-Cell Functions	Cell Type specific, CD molecules, Leukocyte migration, T-cell activation, T-cell differentiation	0.304208451	0.011319352	0.441485075	0.010545581	0.129943478	0.537014093	0.165278303	0.482102818
CD200	Immune Response	---	---	Regulation	CD molecules, Regulation of immune response	-0.403197887	0.008189308	-0.620319403	0.008535172	-0.304863043	0.204240775	-0.320266667	0.298158375
CD207	Immune Response	---	---	---	CD molecules	-0.081942958	0.191657866	-0.136170149	0.047626182	0.056204348	0.607273511	-0.137320345	0.186009456
CD209	Immune Response - Cell Type specific	DC	---	Cell Functions	Basic cell functions, Cell Type specific, CD molecules	-0.112435915	0.029323156	-0.037604478	0.628640177	-0.321873913	0.001116862	-0.293418919	0.009123904
CD22	Immune Response	---	A	---	Adaptive immune response, CD molecules	-0.186089437	0.009125379	-0.137779104	0.152871719	-0.469045652	2.42E-05	-0.128285511	0.304966867
CD24	Immune Response	---	---	---	CD molecules	-0.223583803	0.114599801	-0.099510448	0.634549097	0.634169565	0.001724725	-0.023064339	0.942417231
CD244	Immune Response	---	---	---	CD molecules	0.072597887	0.033775242	-0.066826866	0.190164847	-0.080086957	0.129490272	-0.126963814	0.05361202
CD247	Immune Response	---	---	Regulation	CD molecules, Regulation of immune response	0.092409859	0.141867124	0.142756716	0.128423299	0.020073913	0.847314513	-0.090123949	0.475367121
CD27	Immune Response - Checkpoint	---	---	B-Cell Functions	B-cell differentiation, CD molecules	0.062223944	0.390596158	0.121429851	0.264289295	-0.09526087	0.453708118	-0.119083408	0.444156789
CD28	Immune Response - Cell Type specific / Checkpoint	T helper cell	F;H	---	Cell Type specific, CD molecules, Humoral immune response, Inflammatory response to antigenic stimulus, T-cell activation, T-cell proliferation	0.016706338	0.669483344	0.120426866	0.142668391	-0.127013043	0.038213525	-0.127835511	0.239672664
CD33	Immune Response	---	---	---	CD molecules	0.041784507	0.441225731	0.146331343	0.069656451	-0.145404348	0.123053493	0.130341141	0.25069145
CD34	Immune Response	---	---	Regulation	CD molecules, Regulation of immune response	0.021675352	0.692095306	0.115867164	0.160513079	-0.353530435	0.003321978	-0.222606757	0.041715027
CD36	Immune Response	---	---	Transporter Functions	CD molecules, Receptors involved in phagocytosis	0.407742254	0.004526363	0.475725373	0.032027108	0.015673913	0.959568467	-0.083284084	0.786243329
CD37	Immune Response	---	A	---	Adaptive immune response, CD molecules	-0.04645493	0.626201289	0.145834328	0.327110442	-0.268115217	0.113770822	-0.05628033	0.78531764
CD38	Immune Response - Cell Type specific	Th1 cell	A	B-Cell Functions, Regulation	Adaptive immune response, Cell Type specific, CD molecules, Response to drug, Positive regulation of B-cell proliferation	0.260892254	0.010341694	0.54119403	0.000210321	0.212793478	0.237420438	-0.045616967	0.804102438
CD3D	Immune Response	---	A	Regulation	Adaptive immune response, CD molecules, Regulation of immune response	0.237233099	0.011854435	0.222358209	0.103122776	0.189854348	0.23613746	-0.014607733	0.936925702
CD3E	Immune Response - Cell Type specific	T-cell	A	T-Cell Functions	Adaptive immune response, Cell Type specific, CD molecules, T-cell anergy, T-cell differentiation, T-cell proliferation	0.079529577	0.153595985	0.102352239	0.220276427	-0.130545652	0.150938822	-0.140268844	0.233600572
CD3EAP	Immune Response	---	A	Regulation	Adaptive immune response, CD molecules, Transcription factors	0.04458169	0.343270886	0.057989552	0.47833857	0.00793913	0.916214543	-0.161560811	0.140284678
CD3G	Immune Response - Cell Type specific	T-cell	A	Regulation, T-Cell Functions	Adaptive immune response, Cell Type specific, CD molecules, Regulation of immune response, T-cell activation	0.078869014	0.210115858	0.129353731	0.138144366	-0.045156522	0.662004614	-0.121282057	0.275445168
CD4	Immune Response	---	A;I	---	Adaptive immune response, CD molecules, Innate immune response	-0.079052817	0.268276951	0.233376119	0.026454871	-0.296080435	0.010493863	-0.136518769	0.373181538
CD40	Immune Response	---	A	Regulation	Adaptive immune response, CD molecules, Regulation of immune response	0.19460493	0.008540064	0.202076119	0.051534003	0.089536957	0.432115618	0.106931532	0.464383063
CD40LG	Immune Response - Checkpoint	---	A	Regulation	Adaptive immune response, CD molecules, Regulation of immune response	-0.015922535	0.628436014	-0.000268657	0.996189183	-0.137695652	0.031535641	-0.113005631	0.089067574
CD44	Immune Response	---	---	Senescence, Transporter Functions	Phagocytosis recognition and engulfment, Senescence pathway	-0.169126761	0.25530212	-0.052983582	0.778720369	-0.345334783	0.189830862	-0.376477477	0.179363281
CD46	Immune Response	---	I	---	CD molecules, Innate immune response	-0.251833803	0.000710381	-0.39409403	0.000102785	0.36465	0.001515318	-0.412091291	0.002658703
CD47	Immune Response	---	---	Regulation, T-Cell Functions, Transporter Functions	CD molecules, Phagocytosis recognition and engulfment, Regulators of T-cell activation	0.634283803	3.90E-08	0.959695522	4.08E-09	0.966204348	1.77E-08	0.875915315	6.80E-05
CD48	Immune Response	---	---	---	CD molecules	0.404446479	0.000265116	0.356601493	0.027070404	0.299593478	0.088276461	0.004274174	0.984596576
CD5	Immune Response	---	A	T-Cell Functions, Regulation	Adaptive immune response, CD molecules, Regulators of Th1 and Th2 development	0.039076761	0.217642085	-0.026732836	0.620080854	-0.041478261	0.4538399	-0.077005931	0.242966966
CD53	Immune Response	---	A	---	CD molecules, Adaptive immune response	0.284339437	0.028003957	0.376107463	0.039865909	0.215863043	0.270302428	-0.03077973	0.905445533
CD55	Immune Response	---	I	---	CD molecules, Innate immune response	-0.31618169	0.011477975	-0.177971642	0.30626481	0.491752174	0.028905136	-0.990809084	0.000110414
CD58	Immune Response	---	A	---	Adaptive immune response, CD molecules	0.378002817	0.000117894	0.051195522	0.713986029	0.786597826	8.01E-06	-0.088107583	0.661811936
CD59	Immune Response	---	---	---	CD molecules	-0.108961268	0.19161709	-0.21901791	0.055213154	-0.023806522	0.861144519	-0.439131832	0.006717995
CD6	Immune Response - Cell Type specific	T-cell	A	Cell Functions	Adaptive immune response, Basic cell functions, Cell Type specific, CD molecules	-0.002823239	0.951599716	0.106626866	0.110968836	-0.116697826	0.085671168	-0.042615015	0.628568988
CD63	Immune Response	---	---	---	CD molecules	-0.144159155	0.004967182	-0.173079104	0.03766898	0.150080435	0.046328231	-0.187992417	0.077622601
CD7	Immune Response	---	A	Regulation, T-Cell Functions	Adaptive immune response, CD molecules, Regulators of T-cell activation, Regulators of Th1 and Th2 development	0.100454225	0.03428808	0.132568657	0.076343492	-0.131104348	0.136142747	-0.016711862	0.852520178
CD70	Immune Response	---	A	Cytokines, TNF Superfamily, T-Cell Functions	Adaptive immune response, CD molecules, Cytokines and receptors, TNF superfamily members and their receptors	0.000809155	0.984861691	-0.092759701	0.173328294	-0.191943478	0.023997299	-0.053410661	0.52501135
CD74	Immune Response	---	A	---	Adaptive immune response, CD molecules	-0.257958451	0.065219185	0.037374627	0.841555153	-0.35626087	0.090394354	-0.056681006	0.830104339
CD79A	Immune Response	---	A	---	Adaptive immune response, CD molecules	-0.04556338	0.479274586	-0.005713433	0.959009296	-0.174284783	0.157166789	0.168871997	0.214191948
CD79B	Immune Response	---	A	B-Cell Functions	Adaptive immune response, B-cell activation, CD molecules	-0.112174648	0.027135914	-0.035364179	0.698628244	-0.031673913	0.72392288	0.02735548	0.827442698
CD80	Immune Response	---	A	B-Cell Functions, Regulation, T-Cell Functions	Adaptive immune response, B-cell activation, CD molecules, Regulators of T-cell activation, T-cell differentiation	0.110716901	0.005347824	0.094483582	0.112672316	-0.066397826	0.312096344	-0.076837312	0.352025042
CD81	Immune Response	---	A	Regulation	Adaptive immune response, CD molecules, Regulation of immune response	-0.185065493	0.008293229	-0.032002985	0.771635634	0.049623913	0.651220745	-0.193957808	0.154308883
CD83	Immune Response	---	H	---	CD molecules, Humoral immune response	0.103969014	0.146326645	0.254086567	0.008640251	-0.246421739	0.040284199	0.075729279	0.558296529
CD84	Immune Response	---	---	---	CD molecules	0.021598592	0.758755023	0.240150746	0.026136343	-0.158982609	0.168787397	-0.107601201	0.464972322
CD86	Immune Response	---	A	B-Cell Functions, Regulation, T-Cell Functions	Adaptive immune response, CD molecules, Defense response to virus, Regulators of T-cell activation, Th1 & Th2 differentiation, T-cell differentiation	0.213007042	0.059425281	0.378662687	0.023059289	0.31315	0.115118251	0.170728904	0.456452846
CD8A	Immune Response - Cell Type specific	CD8 T-cell	A	Antigen Processing, Pathogen Defense, T-Cell Functions	Adaptive immune response, Antigen processing and presentation, Cell Type specific, CD molecules, Defense response to virus, T-cell activation, T-cell differentiation	0.227384507	0.021190362	0.165832836	0.229165078	-0.097719565	0.532129935	0.028382958	0.870771068
CD9	Immune Response	---	---	---	CD molecules	0.057892958	0.570748267	-0.139089552	0.343586378	0.617495652	0.000131523	0.07905015	0.653683117
CD96	Immune Response	---	---	Regulation	CD molecules, Regulation of immune response	-0.053935915	0.331790371	0.144502985	0.075840615	-0.068932609	0.446152381	-0.221536486	0.032771352
CD97	Immune Response	---	F	---	CD molecules, Inflammatory response	0.078702817	0.363998573	0.32318209	0.007674523	-0.242026087	0.089768033	0.053644294	0.760064156
CD99	Immune Response	---	---	---	CD molecules	-0.005019718	0.956983331	0.143702985	0.234344303	-0.190032609	0.234932764	0.027408859	0.873644632
CDH1	Immune Response	---	---	Regulation	CD molecules, Regulation of immune response	-0.322657746	0.028305211	-0.189428358	0.408242577	0.633484783	0.00543495	-0.379170045	0.160193162
CDH5	Immune Response	---	---	---	CD molecules	-0.131109859	0.080580437	0.124543284	0.265259226	-0.542558696	0.001061297	-0.423892568	0.004980201
CDK1	Immune Response	---	I	---	Innate immune response	1.671124648	2.34E-35	1.844941791	1.79E-24	1.555813043	1.79E-13	1.900941366	8.45E-13
CDKN1A	Immune Response	---	---	Cell Cycle, Regulation, Senescence	Cell cycle checkpoint and cell cycle arrest, Regulation of cell cycle, Senescence pathway, Senescence initiators interferon related	-0.17843662	0.096042543	-0.364685075	0.009723188	-0.884706522	6.04E-07	-0.589616141	0.007765773
CEACAM1	Immune Response	---	---	Adhesion	Adhesion, CD molecules	0.075858451	0.594162152	-0.236191045	0.218384196	-0.164082609	0.410121807	-0.237027252	0.377483612
CEACAM6	Immune Response	---	---	Adhesion	Adhesion, CD molecules	-0.043388732	0.807037926	-0.27988209	0.236422861	-0.208917391	0.349656889	-0.579728153	0.150354897
CEACAM8	Immune Response	---	---	Adhesion, Chemokines	Adhesion, CD molecules, Chemokines and receptors	0.035979577	0.28752005	-0.051	0.367384908	-0.077215217	0.250925519	-0.100346321	0.392727467
CEBPB	Immune Response	---	---	---	Acute-phase response	-0.091402817	0.229380004	0.271585075	0.029555669	-0.097826087	0.410857839	0.357612462	0.023084832
CFB	Immune Response	---	I	---	Innate immune response	-0.361469718	0.056145677	0.358446269	0.152399153	0.635658696	0.055354883	0.202754204	0.571280889
CFD	Immune Response	---	I	---	Innate immune response	-0.063226761	0.605307658	-0.166247761	0.326084425	-0.363532609	0.127991048	-0.581573724	0.014535448
CFI	Immune Response	---	I	---	Innate immune response	0.028134507	0.849820276	0.345271642	0.111474497	0.205491304	0.338519956	-0.602123949	0.030793421
CFP	Immune Response	---	I	---	Innate immune response	0.034850704	0.380995393	-0.058473134	0.344588576	-0.150843478	0.008326762	-0.114316517	0.186013868
CHIT1	Immune Response - Cell Type specific	Macrophages	---	Cell Functions	Basic cell functions, Cell Type specific	-0.046121127	0.486252044	0.032362687	0.825325176	-0.101152174	0.307520306	-0.186547973	0.210928903
CHUK	Immune Response	---	I	---	Innate immune response	0.015454225	0.843873137	0.21021194	0.080953902	0.458602174	5.89E-05	0.129056081	0.422768301
CLEC4A	Immune Response	---	I	---	Innate immune response	0.049798592	0.329980365	0.066656716	0.426964453	0.114543478	0.142825914	-0.163524099	0.131772028
CLEC5A	Immune Response	---	I	---	Innate immune response	-0.017200704	0.859578755	0.249470149	0.099836856	0.087273913	0.589074353	0.14631539	0.428186379
CLEC7A	Immune Response	---	I	---	Innate immune response	0.118388028	0.301514785	0.317646269	0.05602286	0.278873913	0.167588804	-0.075824249	0.759096068
CLU	Immune Response	---	I	---	Innate immune response	-0.836919718	1.81E-07	-1.264126866	3.68E-07	-0.421034783	0.128601524	-1.187718844	0.000300199
CMA1	Immune Response - Cell Type specific	Mast cell	F	Regulation	Cell Type specific, Regulation of inflammatory response	0.01558169	0.683892841	0.030638806	0.643873288	-0.153819565	0.051797432	0.060840165	0.49525302
CMKLR1	Immune Response	---	---	Chemokines	Chemokines and receptors	0.026944366	0.565500951	0.178653731	0.013289005	-0.062126087	0.420476165	-0.171173724	0.104894725
COL3A1	Immune Response	---	---	Regulation	Negative regulation of immune response	-0.100104225	0.5122629	0.206207463	0.368916742	-0.029954348	0.90729871	-0.094434009	0.787872869
COLEC12	Immune Response	---	I	---	Innate immune response	-0.336680282	0.015301631	0.142255224	0.479217027	-0.741523913	0.001032103	-0.307431456	0.242967859
CR1	Immune Response	---	I	---	CD molecules, Innate immune response	-0.030883099	0.468335584	-0.053389552	0.522290804	-0.038658696	0.718886499	0.006234009	0.952540362
CR2	Immune Response - Cell Type specific	B-cell	I	B-cell Functions	B-cell activation, Cell Type specific, CD molecules, Innate immune response	-0.026847887	0.71860379	-0.037073134	0.750139634	-0.025336957	0.820169353	-0.268433483	0.097773087
CREB1	Immune Response	---	I	---	Innate immune response	0.145491549	0.039279702	-0.116377612	0.219207484	0.363469565	0.000891617	-0.075686036	0.562600755
CREBBP	Immune Response	---	I	---	Innate immune response	-0.302061972	2.49E-05	-0.09530597	0.377748501	0.019330435	0.861697411	-0.109395195	0.41449916
CRP	Immune Response	---	F;H;I	Transporter Functions	Acute-phase response, Humoral immune response, Inflammatory response, Innate immune response, Receptors involved in phagocytosis	-0.066699296	0.067709779	-0.032985075	0.624502786	-0.105015217	0.203778283	-0.145999174	0.134904946
CSF1	Immune Response	---	I	---	Innate immune response	0.028666197	0.679282778	0.302598507	0.001438634	-0.252763043	0.023984059	0.258933784	0.026389427
CSF1R	Immune Response	---	I	---	CD molecules, Innate immune response	-0.139620423	0.134943059	0.090461194	0.51165105	-0.257715217	0.12487996	-0.059698198	0.761739958
CSF2	Immune Response - Cell Type specific	Th1 cell	---	Cytokines, Macrophage Functions, Regulation	Cell Type specific, Cytokines and receptors, Positive regulation of macrophages	0.093014085	0.0114842	0.040965672	0.460130062	-0.106217391	0.10795211	-0.011431982	0.881665492
CSF2RB	Immune Response	---	A	Chemokines	CD molecules, Chemokines and receptors, Adaptive immune response	0.000500704	0.996239359	0.415180597	0.013991767	-0.037304348	0.831707496	-0.096462538	0.682432374
CSF3	Immune Response	---	---	Cell Functions	Basic cell functions	-0.019052113	0.696538545	-0.18260597	0.017336486	-0.227121739	0.023468892	0.01142485	0.905713721
CSF3R	Immune Response - Cell Type specific	Neutrophils	---	Cytokines	Cell Type specific, CD molecules, Cytokines and receptors	0.018691549	0.803119371	0.224053731	0.02793167	-0.232719565	0.115727309	-0.238629429	0.15039242
CTAGE1	CT Antigen	---	---	---	---	0.077942958	0.012833055	-0.012191045	0.788296975	-0.054015217	0.286896452	-0.042225751	0.50652652
CTLA4	Immune Response - Cell Type specific / Checkpoint	Th1 cell	A	B-Cell Functions, T-Cell Functions	Adaptive immune response, B-cell receptor signaling pathway, Cell Type specific, CD molecules, T-cell receptor signaling pathway	-0.036246479	0.363600312	0.008156716	0.901799893	-0.100626087	0.182102375	-0.165661637	0.054892318
CTSG	Immune Response - Cell Type specific	Mast cell	---	Regulation, Pathogen Defense	Cell Type specific, Defense response to fungus, Positive regulation of immune response	-0.076488028	0.042749429	-0.008244776	0.877848793	-0.110343478	0.081588272	-0.065155556	0.414647582
CTSH	Immune Response	---	A	---	Adaptive immune response	-0.171175352	0.076779217	-0.232602985	0.076255683	0.167828261	0.245662699	-0.187742492	0.347612961
CTSS	Immune Response	---	A	---	Adaptive immune response	0.217566901	0.086196009	0.294859701	0.103169874	0.25211087	0.182123292	0.000509459	0.998405409
CTSW	Immune Response	---	---	Transporter Functions	CD molecules, Phagocytosis	0.023323239	0.677930005	0.035885075	0.634171782	-0.121804348	0.12565189	-0.156648423	0.094938163
CX3CL1	Immune Response	---	A	Chemokines, T-Cell Functions	Adaptive immune response, Leukocyte activation, Chemokines and receptors, Th1 orientation	-0.073279577	0.28899092	-0.061591045	0.522016774	0.079128261	0.492103175	-0.083233033	0.566752993
CX3CR1	Immune Response	---	A	Chemokines, Microglial Functions	Adaptive immune response, Chemokines and receptors, Microglial cell activation	-0.595519718	0.000109088	-0.805995522	0.000230459	-0.371113043	0.163767742	-0.789178228	0.00593531
CXCL1	Immune Response	---	F	Chemokines, Regulation	Chemokines and receptors, Regulation of inflammatory response	-0.048532394	0.769165564	-0.077783582	0.723491436	0.13591087	0.611976657	0.103674625	0.745193979
CXCL10	Immune Response	---	A;F;I	Chemokines, Cytokines, Pathogen Defense, Regulation, T-Cell Functions	Adaptive immune response, Chemokines and receptors, Cytokines and receptors, Defense response to virus, Innate immune response, Regulation of inflammatory response, Th1 orientation	1.245877465	8.64E-08	1.510892537	3.91E-07	1.128493478	0.002729807	0.943692868	0.025524921
CXCL11	Immune Response	---	A	Chemokines, T-Cell Functions	Adaptive immune response, Chemokines and receptors, Th1 orientation	0.651273944	0.00132756	1.129576119	3.78E-05	0.662663043	0.068215476	0.529470946	0.180111454
CXCL12	Immune Response	---	---	Chemokines	Chemokines and receptors	0.07531338	0.69108138	0.449392537	0.098255125	-0.498991304	0.158639186	-0.08993048	0.825527216
CXCL13	Immune Response - Cell Type specific	TFH	A;F;H	Chemokines	Adaptive immune response, Cell Type specific, Chronic inflammatory response, Humoral immune response, Chemokines and receptors	0.529579577	0.004768217	0.911137313	0.001088986	1.01821087	0.003333117	0.279761486	0.478135134
CXCL14	Immune Response	---	A;F	Chemokines	Adaptive immune response, Chemokines and receptors, Inflammatory response	-0.321719014	0.123690457	-0.719291045	0.024764825	-0.392891304	0.305811334	-0.965012087	0.02510777
CXCL2	Immune Response	---	F	Chemokines, Regulation	Regulation of inflammatory response, Chemokines and receptors	-0.197500704	0.271309503	0.1387	0.585020598	-0.31495	0.37273726	0.015072748	0.962171485
CXCL3	Immune Response	---	F	Chemokines, Regulation	Chemokines and receptors, Regulation of inflammatory response	-0.042925352	0.680641197	-0.124571642	0.458420902	0.16955	0.445660068	0.209614414	0.211959358
CXCL5	Immune Response - Cell Type specific	Macrophages	---	Chemokines	Cell Type specific, Chemokines and receptors	0.220321127	0.119990078	0.330738806	0.139747682	0.340052174	0.241970809	-0.034916592	0.87612571
CXCL6	Immune Response	---	F	Chemokines, Regulation	Chemokines and receptors, Regulation of inflammatory response	0.036592958	0.757820589	0.002565672	0.988339856	0.054443478	0.774158422	-0.180715165	0.394659366
CXCL9	Immune Response	---	A;F	Chemokines, Regulation, T-Cell Functions	Adaptive immune response, Chemokines and receptors, Regulation of inflammatory response, Th1 orientation	0.528214085	0.009463898	0.761465672	0.008014988	0.299219565	0.388737383	0.366478303	0.320700216
CXCR1	Immune Response	---	F	Chemokines, Regulation	CD molecules, Chemokines and receptors, Regulation of inflammatory response	0.064907042	0.022415465	0.027395522	0.575900372	0.054643478	0.346464605	-0.128358333	0.051452088
CXCR2	Immune Response	---	F	Chemokines, Regulation	CD molecules, Chemokines and receptors, Regulation of inflammatory response	-0.042302113	0.291841202	0.050237313	0.484792851	-0.091745652	0.28847795	0.100102553	0.329642841
CXCR3	Immune Response	---	A	Chemokines, T-Cell Functions	Adaptive immune response, CD molecules, Chemokines and receptors, T-cell polarization	-0.07625493	0.043685039	-0.125608955	0.072888373	-0.068423913	0.415993775	0.100409685	0.232876018
CXCR4	Immune Response	---	A	Cell Cycle, Chemokines, Regulation, T-Cell Functions	Adaptive immune response, CD molecules, Chemokines and receptors, Co-Regulators of autophagy and apoptosis/cell cycle, T-cell polarization	0.152373239	0.280099345	0.784028358	3.09E-05	0.80703913	0.000949765	0.536500751	0.072077873
CXCR5	Immune Response	---	A	Chemokines, B-Cell Functions	Adaptive immune response, B-cell activation, CD molecules, Chemokines and receptors	-0.000788732	0.980940432	0.000838806	0.988368852	-0.036784783	0.596198411	0.05389955	0.512332284
CXCR6	Immune Response - Cell Type specific	Th2 cell	---	Chemokines	Cell Type specific, CD molecules, Chemokines and receptors	0.017371831	0.655470093	0.064019403	0.341881246	-0.091184783	0.203758593	-0.080453979	0.355312348
CYBB	Immune Response	---	I	---	Innate immune response	0.061669718	0.632062229	0.22941194	0.223211944	-0.062002174	0.769891916	0.070587913	0.775480633
CYFIP2	Immune Response	---	I	---	Innate immune response	-0.230657042	0.011391437	-0.184853731	0.144571135	-0.075052174	0.627190094	-0.079816216	0.663445641
CYLD	Immune Response	---	I	---	Innate immune response	-0.07286338	0.362470469	0.088444776	0.430336343	0.119780435	0.385124961	-0.086158108	0.59771056
DDX43	CT Antigen	---	---	---	---	-0.043188732	0.535430473	-0.066892537	0.531318508	0.166917391	0.174869409	-0.040486787	0.737918447
DDX58	Immune Response	---	I	---	Innate immune response	0.471988028	0.000268949	0.618052239	0.000865494	0.542367391	0.013381812	0.546648123	0.019760696
DEFB1	Immune Response	---	I	---	Innate immune response	-0.528897183	0.030314022	0.315352239	0.365723465	0.976452174	0.014357367	-0.52039039	0.286722317
DMBT1	Immune Response	---	I	---	Innate immune response	-0.090427465	0.464357624	0.140231343	0.384835864	0.278421739	0.20576969	-0.349479054	0.118249131
DOCK9	Immune Response - Cell Type specific	Tcm	---	Cell Functions	Basic cell functions, Cell Type specific	-0.563599296	1.68E-10	-0.373850746	0.001958105	0.034413043	0.815731168	-0.490219219	0.004760345
DPP4	Immune Response	---	---	Regulation, T-Cell Functions	CD molecules, Regulators of T-cell activation	0.135340845	0.30484534	-0.102261194	0.57355097	-0.23611087	0.231149516	-0.406611336	0.088449712
DUSP4	Immune Response	---	I	---	Innate immune response	-0.252634507	0.048256464	-0.522647761	0.001476749	-0.302230435	0.118549932	-0.893827327	0.001826463
DUSP6	Immune Response	---	I	---	Innate immune response	-0.228806338	0.079230899	0.134165672	0.460101759	0.374697826	0.085236892	-0.678194219	0.0108034
EBI3	Immune Response - Cell Type specific	aDC	H	Cytokines	Cell Type specific, Cytokines and receptors, Humoral immune response	-0.059908451	0.283406855	0.111892537	0.152627842	-0.142352174	0.147483545	0.276323123	0.005244146
ECSIT	Immune Response	---	I	---	Innate immune response	0.095378873	0.168832615	-0.030680597	0.744165895	0.214645652	0.045519475	-0.019998273	0.878804794
EGR1	Immune Response	---	---	Senescence, T-Cell Functions	T-cell differentiation, Senescence initiators interferon related	-0.607064789	3.28E-06	-0.358764179	0.036992395	-0.779715217	0.000657023	-0.687211637	0.005683751
EGR2	Immune Response	---	---	Regulation	Transcriptional regulators	-0.425406338	0.000304346	-0.148652239	0.370949493	-0.29003913	0.152866523	-0.441593544	0.052594253
ELANE	Immune Response	---	---	Regulation	Positive regulation of immune response	0.093874648	0.008373384	-0.03191791	0.684276212	0.035534783	0.675445205	0.071546471	0.504895399
ELK1	Immune Response	---	I	---	Innate immune response	0.025122535	0.588190157	0.031235821	0.667192498	-0.13096087	0.123701527	0.173329129	0.074810221
ENG	Immune Response	---	---	---	CD molecules	-0.352414789	4.48E-06	-0.050395522	0.665271957	-0.653073913	6.05E-06	-0.38634497	0.017169689
ENTPD1	Immune Response	---	A	---	Adaptive immune response, CD molecules	0.092233803	0.23554274	0.059834328	0.602343889	-0.305926087	0.037540153	-0.067714189	0.647469705
EP300	Immune Response	---	I	---	Innate immune response	-0.340346479	6.06E-07	0.109004478	0.242935678	-0.033795652	0.755631473	-0.260588514	0.04184341
EPCAM	Immune Response	---	---	Adhesion, Cell Functions	Adhesion, Basic cell functions, CD molecules	0.030126056	0.831990022	0.221892537	0.280651446	1.059734783	3.93E-06	0.118744369	0.705512207
ETS1	Immune Response	---	---	Senescence	Senescence pathway	0.081209859	0.046975072	0.123952239	0.116494317	-0.126606522	0.175385715	-0.115975676	0.289263628
EWSR1	Immune Response - Cell Type specific	Tem	---	Cell Functions	Basic cell functions, Cell Type specific	0.132733099	0.004220309	0.424	8.49E-09	0.065547826	0.444174338	-0.015381832	0.887731454
F12	Immune Response	---	I	---	Innate immune response	0.091116901	0.306313336	0.196053731	0.145224343	0.531506522	0.000386765	-0.188885135	0.237739607
F13A1	Immune Response - Cell Type specific	iDC	---	Cell Functions	Basic cell functions, Cell Type specific	-0.449395775	0.000788769	-0.50758209	0.007566896	-0.501284783	0.044657548	-0.897466517	0.000572768
F2RL1	Immune Response	---	---	T-Cell Functions	T-cell activation	0.363740141	0.004823076	0.085413433	0.651526515	0.926634783	2.92E-05	-0.351571096	0.096422877
FADD	Immune Response	---	I	---	Innate immune response	0.160161972	0.002702534	0.325023881	0.000222166	0.437091304	2.30E-06	0.017708709	0.867381553
FAS	Immune Response	---	---	B-Cell Functions, Regulation, TNF Superfamily, Transporter Functions, T-Cell Functions	B-cell activation, CD molecules, Co-Regulators of autophagy and apoptosis/cell cycle, Receptors involved in phagocytosis, T-cell regulators, TNF superfamily members and their receptors	0.056319718	0.632108151	-0.374047761	0.023753888	-0.051567391	0.79457225	-0.652449249	0.003015299
FCER1A	Immune Response	---	F	---	Inflammatory response	-0.184483099	0.029001412	-0.253461194	0.024250179	-0.194928261	0.078073707	-0.137320946	0.235459651
FCER1G	Immune Response	---	---	Regulation	Positive regulation of immune response	0.337101408	0.009271109	0.463192537	0.01244754	0.118680435	0.582079785	0.176152402	0.492272053
FCER2	Immune Response	---	A;F	---	Adaptive immune response, CD molecules, Inflammatory response	-0.046144366	0.2389011	-0.100873134	0.132692655	-0.028906522	0.674216778	-0.080659009	0.414769773
FCGR2A	Immune Response	---	---	Transporter Functions	CD molecules, Receptors involved in phagocytosis	0.11188662	0.334756685	0.224680597	0.185884005	0.093521739	0.649869868	-0.035322598	0.881166744
FCGR2B	Immune Response	---	---	Regulation	CD molecules, Regulation of immune response	0.139172535	0.289952781	0.15911791	0.40591198	0.418576087	0.036071964	0.008878904	0.971935734
FEZ1	Immune Response - Cell Type specific	Tgd	---	Cell Functions	Basic cell functions, Cell Type specific	-0.085274648	0.336409402	-0.08370597	0.500296224	-0.552702174	0.001051502	-0.582034985	0.000901297
FLT3	Immune Response	---	---	---	CD molecules	-0.010628169	0.764006599	0.049189552	0.436896451	-0.096826087	0.12286048	-0.062866141	0.392243968
FLT3LG	Immune Response - Cell Type specific	CD8 T-cell	---	Cytokines	Cell Type specific, Cytokines and receptors	0.004222535	0.920303986	0.024274627	0.750074242	0.0141	0.854515267	-0.309963138	0.001194305
FN1	Immune Response	---	---	Senescence	Senescence pathway	-0.118183803	0.422913043	0.364644776	0.086702333	0.160319565	0.515669449	0.172196171	0.57060028
FOS	Immune Response	---	I	---	Innate immune response	-0.914226056	3.29E-07	-0.577085075	0.024992079	-1.038534783	0.000652744	-1.493513363	2.19E-05
FOXJ1	Immune Response - Cell Type specific	NK CD56bright cell	H	---	Cell Type specific, Humoral immune response	-0.068597887	0.482372432	-0.184576119	0.155189222	-0.084015217	0.605472982	-0.154381607	0.457762037
FOXP3	Immune Response - Cell Type specific	Treg	F	Cytokines, T-Cell Functions	Cell Type specific, Cytokines and receptors, T-cell mediated immunity, Chronic inflammatory response	0.01128662	0.679309226	-0.020341791	0.681050587	-0.118019565	0.029979107	0.029714339	0.616251219
FPR2	Immune Response - Cell Type specific	Neutrophils	F	---	Cell Type specific, Inflammatory response	0.005905634	0.855934449	0.014497015	0.797891681	-0.056732609	0.377418874	-0.128946246	0.107953899
FUT5	Immune Response - Cell Type specific	NK cell	---	Cell Functions	Basic cell functions, Cell Type specific	0.117221127	0.001649811	-0.018389552	0.784089935	-0.08951087	0.274586559	0.056118619	0.538648217
FUT7	Immune Response	---	---	Leukocyte Functions	Leukocyte migration	0.0743	0.01957145	-0.00278806	0.964728666	0.039323913	0.523106666	0.007668694	0.917656758
FYN	Immune Response	---	---	Transporter Functions	Phagyocytosis signal transduction	-0.097059859	0.386944796	-0.419525373	0.008344527	-0.82048913	5.55E-05	-0.543388438	0.013117224
GATA3	Immune Response - Cell Type specific	Th2 cell	---	Cell Functions	Basic cell functions, Cell Type specific	-0.226292958	0.078817013	0.148713433	0.463423654	-0.300006522	0.128464467	-0.239679429	0.359329148
GNLY	Immune Response - Cell Type specific	Cytotoxic cell	A	Cytotoxicity, Pathogen Defense	Adaptive immune response, Cell Type specific, Cytotoxicity, Defense response to bacterium, Defense response to fungus	0.17865	0.098857592	0.177249254	0.237786134	0.049730435	0.77005695	-0.034790616	0.781514678
GPI	Immune Response	---	H	---	Humoral immune response	0.187327465	0.038229257	0.296141791	0.022758061	0.259482609	0.053709392	0.432244294	0.015669846
GTF3C1	Immune Response - Cell Type specific	NK CD56dim cell	---	Cell Functions	Basic cell functions, Cell Type specific	-0.078211972	0.074883203	0.033837313	0.588527615	-0.225904348	0.002168712	-0.064608183	0.486952724
GZMA	Immune Response - Cell Type specific	Cytotoxic cell	A	Cell Functions, Cytotoxicity	Adaptive immune response, Basic cell functions, Cell Type specific, Cytotoxicity	0.302228873	0.012038143	0.27611791	0.120272883	0.334997826	0.140806382	0.035963664	0.878644875
GZMB	Immune Response - Cell Type specific	NK CD56dim cell	A	Cell Functions, Cytotoxicity	Adaptive immune response, Basic cell functions, Cell Type specific, Cytotoxicity	0.43255	0.000157706	0.57078806	0.000377999	0.381782609	0.04916691	0.050960285	0.791570541
GZMH	Immune Response - Cell Type specific	Cytotoxic cell	A	Cell Functions, Cytotoxicity	Adaptive immune response, Basic cell functions, Cell Type specific, Cytotoxicity	0.192665493	0.011113803	0.123685075	0.231692773	0.072067391	0.570615383	-0.065214414	0.611138734
GZMK	Immune Response	---	A;I	Cell Functions, Cytotoxicity	Adaptive immune response, Basic cell functions, Cytotoxicity, Innate immune response	0.102969014	0.327136079	0.148767164	0.383281825	-0.130063043	0.517133897	-0.234788739	0.291997779
GZMM	Immune Response - Cell Type specific	CD8 T-cell	A;I	Cell Functions, Cytotoxicity	Adaptive immune response, Basic cell functions, Cell Type specific, Cytotoxicity, Innate immune response	-0.02698662	0.536910547	-0.068695522	0.348443328	0.018369565	0.787177122	0.004151727	0.972151704
HAMP	Immune Response	---	I	---	Innate immune response	-0.010670423	0.901564577	0.028101493	0.814763022	0.073017391	0.664843566	0.020306081	0.90397782
HCK	Immune Response	---	I	Leukocyte Functions	Innate immune response, Leukocyte migration	0.133074648	0.149355656	0.31370597	0.021391506	0.041286957	0.794635644	-0.030360661	0.887573734
HLA-A	Immune Response	---	A	Antigen Processing, Cytotoxicity, Regulation	Adaptive immune response, Antigen processing and presentation, Cytotoxicity, Regulation of immune response	0.165562676	0.056958219	0.286143284	0.019322844	0.094771739	0.472102426	0.411458634	0.012761527
HLA-B	Immune Response	---	A	Antigen Processing, Cytotoxicity, Regulation	Adaptive immune response, Antigen processing and presentation, Cytotoxicity, Regulation of immune response	0.159380282	0.116070945	0.26870597	0.05446406	0.046402174	0.756463686	0.411678453	0.03482075
HLA-C	Immune Response	---	A	Antigen Processing, Cytotoxicity, Regulation	Adaptive immune response, Antigen processing and presentation, Cytotoxicity, Regulation of immune response	0.093744366	0.298052689	0.24301194	0.054387078	0.023386957	0.862955586	0.256736111	0.119505233
HLA-DMA	Immune Response	---	A	Antigen Processing, Regulation	Adaptive immune response, Antigen processing and presentation, Positive regulation of immune response	-0.08485	0.57842126	-0.077391045	0.710740983	0.010823913	0.96615675	-0.199477402	0.481024578
HLA-DMB	Immune Response	---	A	Antigen Processing	Adaptive immune response, Antigen processing and presentation	0.037692958	0.757481304	0.111328358	0.508781969	0.525593478	0.008746541	-0.005433258	0.981223144
HLA-DOB	Immune Response - Cell Type specific	B-cell	A	Antigen Processing, Cytokines	Adaptive immune response, Antigen processing and presentation, Cell Type specific, Cytokines and receptors	0.16585	0.069305324	0.202561194	0.074022898	-0.143467391	0.336970459	0.107874249	0.511703991
HLA-DPA1	Immune Response	---	A	Antigen Processing	Adaptive immune response, Antigen processing and presentation	-0.096038732	0.542448427	0.002907463	0.989035525	-0.205086957	0.429828463	-0.238815165	0.425730096
HLA-DRA	Immune Response	---	A	Antigen Processing	Adaptive immune response, Antigen processing and presentation	-0.041085915	0.805742448	-0.083364179	0.709740921	0.181541304	0.495168236	-0.011253979	0.97245151
HLA-E	Immune Response	---	---	Regulation	Regulation of immune response	-0.066716901	0.455489937	0.162631343	0.176842205	0.018995652	0.897827387	0.150968919	0.376700598
HLA-G	Immune Response	---	---	Regulation	Regulation of immune response	0.164592958	0.091346772	0.224558209	0.078045443	0.13023913	0.362861505	0.228865691	0.196856286
HMGB1	Immune Response	---	F;I	Regulation	Inflammatory response to antigenic stimulus, Innate immune response	0.126285915	0.003138331	0.17229403	0.005104208	0.120571739	0.092383265	0.218330856	0.018923638
HRAS	Immune Response	---	---	Senescence	Senescence pathway	0.170693662	0.005182342	0.234264179	0.011524798	0.203532609	0.074967172	0.040455405	0.732639411
HSD11B1	Immune Response - Cell Type specific	DC	---	Cell Functions	Basic cell functions, Cell Type specific	-0.112601408	0.273387333	-0.107822388	0.48527723	-0.444113043	0.008829622	-0.474296171	0.019960997
ICAM1	Immune Response	---	---	Adhesion, Regulation	Adhesion, CD molecules, Regulation of immune response	0.015298592	0.899472371	0.317791045	0.058428671	-0.464145652	0.0169898	0.084226727	0.710931636
ICAM2	Immune Response	---	---	Adhesion, Regulation	Adhesion, CD molecules, Regulation of immune response	0.060911972	0.41585111	0.235080597	0.02881065	0.011043478	0.932014254	-0.150826351	0.307727562
ICAM3	Immune Response	---	---	Adhesion, Regulation	Adhesion, CD molecules, Regulation of immune response	0.17439507	0.044107701	0.137664179	0.250201116	0.624565217	8.15E-06	0.013808934	0.939192909
ICAM4	Immune Response	---	---	Adhesion, Regulation	Adhesion, CD molecules, Regulation of immune response	0.030147887	0.740159869	-0.059386567	0.659498685	-0.121715217	0.492396374	0.253166817	0.130055178
ICOS	Immune Response - Cell Type specific / Checkpoint	T helper cell	A	Cell Functions	Adaptive immune response, Basic cell functions, Cell Type specific, CD molecules	0.099883803	0.044178831	0.168574627	0.034095606	0.087315217	0.241065955	-0.163321772	0.097581259
ICOSLG	Immune Response	---	A	B-Cell Functions, Regulation, T-Cell Functions	Adaptive immune response, B-cell activation, CD molecules, Regulators of T-cell activation, T-cell proliferation	0.004366197	0.914266983	0.033347761	0.556577834	-0.141695652	0.035577203	-0.074623198	0.365758694
IDO1	Immune Response - Cell Type specific	aDC	F	Cytokines, T-Cell Functions	Cell Type specific, Cytokines and receptors, Chronic inflammatory response, Th2 orientation, T-cell proliferation	0.540596479	0.00353143	0.710007463	0.004764154	0.705106522	0.028510885	0.102423574	0.779438464
IFI16	Immune Response	---	---	Chemokines	Chemokines and receptors	-0.148866901	0.253973651	-0.017310448	0.930859736	-0.086847826	0.684735389	-0.291861186	0.231508136
IFI27	Immune Response	---	---	Chemokines	Chemokines and receptors	0.455838028	0.01348887	0.748465672	0.000635364	0.667734783	0.016283445	0.476607658	0.142523553
IFI35	Immune Response	---	---	Chemokines	Chemokines and receptors	0.361960563	0.000484428	0.429885075	0.004052523	0.235086957	0.157726116	0.37423521	0.07442548
IFIH1	Immune Response	---	I	---	Innate immune response	0.254237324	0.062047826	0.662191045	0.000521578	0.584030435	0.007268498	0.573923198	0.024996889
IFIT1	Immune Response	---	---	Chemokines	Chemokines and receptors	0.535247887	0.003743987	0.834658209	0.001326486	0.808541304	0.00972136	1.150566441	0.00160996
IFIT2	Immune Response	---	---	Chemokines	Chemokines and receptors	-0.030297887	0.778531245	0.218158209	0.156537145	-0.187084783	0.289342126	0.257762988	0.189463363
IFITM2	Immune Response	---	I	---	Innate immune response	-0.238390141	0.003876924	-0.124916418	0.296258336	-0.272736957	0.029746254	-0.171247598	0.308475426
IFNA1	Immune Response	---	I	Interleukins	Innate immune response, Interleukins	0.029611972	0.261002848	0.072835821	0.042719612	-0.034113043	0.514682439	-0.055276877	0.228675683
IFNA17	Immune Response	---	I	Interleukins	Innate immune response, Interleukins	-0.058059155	0.101592411	-0.047408955	0.429064261	-0.109726087	0.135626664	-0.058564114	0.46341796
IFNA2	Immune Response	---	I	Interleukins	Innate immune response, Interleukins	0.065383803	0.008392283	-0.013122388	0.753184157	0.004467391	0.926034803	0.012552027	0.798798133
IFNA8	Immune Response	---	I	Interleukins	Innate immune response, Interleukins	0.00868662	0.759127365	-0.029876119	0.501960785	-0.038047826	0.422788515	-0.05565458	0.206048626
IFNAR1	Immune Response	---	---	Pathogen Defense	Defense response to virus	0.117426761	0.072925853	0.224428358	0.032640409	0.325808696	0.00314616	0.151835135	0.220864795
IFNAR2	Immune Response	---	---	Chemokines	Chemokines and receptors	0.122071831	0.024296729	0.194223881	0.009750096	0.141308696	0.107697131	0.083186336	0.401217605
IFNB1	Immune Response	---	A;H;I	---	Adaptive immune response, Humoral immune response, Innate immune response	0.063735915	0.054701775	0.041610448	0.415300821	-0.089545652	0.105310144	-0.050325676	0.503884036
IFNG	Immune Response - Cell Type specific	Th1 cell	A;H	Cytokines, Interleukins, T-Cell Functions	Adaptive immune response, Cell Type specific, CD8-positive, Cytokines and receptors, Humoral immune response, Interleukins, Th1 orientation, T-cell differentiation	0.092677465	0.049360107	0.218637313	0.004122354	0.125469565	0.191674375	0.041072523	0.656244762
IFNGR1	Immune Response	---	I	T-Cell Functions	Adaptive immune response, CD molecules, Innate immune response, Th1 orientation	0.015165493	0.846891841	-0.150526866	0.164265413	0.299452174	0.014137239	-0.408017718	0.005192648
IGF2R	Immune Response	---	---	---	CD molecules	-0.122226056	0.126918861	-0.064904478	0.57450366	-0.300384783	0.023299265	-0.375098498	0.01756554
IGLL1	Immune Response	---	---	---	CD molecules	0.024427465	0.564835127	-0.042173134	0.547832495	-0.073715217	0.345357593	0.167528228	0.082836344
IKBKB	Immune Response	---	I	---	Innate immune response	-0.292880282	0.000226393	0.04128806	0.723046705	-0.298982609	0.013260909	-0.13671982	0.383174887
IKBKE	Immune Response	---	I	---	Innate immune response	0.005870423	0.907640288	0.298729851	3.42E-05	-0.231069565	0.00199449	-0.038802928	0.666050169
IKBKG	Immune Response	---	I	---	Innate immune response	-0.014283803	0.730119631	0.193752239	0.002543144	-0.182382609	0.01995526	0.143624249	0.124914153
IL10	Immune Response	---	---	Interleukins	Immunosuppression, Interleukins	-0.01668169	0.69754721	0.084377612	0.323157176	-0.075126087	0.389423274	0.021409309	0.754480464
IL10RA	Immune Response	---	---	Cytokines	CD molecules, Cytokines and receptors	0.050835211	0.639600371	0.300270149	0.057033338	0.014763043	0.933671371	-0.044519219	0.843629265
IL11	Immune Response	---	---	B-Cell Functions, Cytokines, Interleukins	Anti-inflammatory cytokines, B-cell differentiation, Interleukins	-0.008572535	0.834303295	-0.055434328	0.416893449	-0.165063043	0.02286861	0.024331832	0.772693102
IL11RA	Immune Response	---	---	Chemokines	Chemokines and receptors	0.006839437	0.951876751	-0.219568657	0.127064497	-0.384863043	0.018517536	-0.468467868	0.028335128
IL12A	Immune Response	---	A	Cytokines, Interleukins, NK Cell Functions, Regulation, T-Cell Functions	Adaptive immune response, Anti-inflammatory cytokines, Interleukins, NK cell activation, Regulators of Th1 and Th2 development, Th1 orientation, Th1 & Th2 differentiation, T-cell polarization	0.000826761	0.989079187	-0.102314925	0.22245212	0.01995	0.839648954	0.030545345	0.799196733
IL12B	Immune Response	---	A	Cytokines, Interleukins, NK Cell Functions, T-Cell Functions	Adaptive immune response, Anti-inflammatory cytokines, Cytokines and receptors, Interleukins, NK cell activation, Th1 orientation, Th1 & Th2 differentiation, T-cell differentiation, T-cell proliferation	0.005571127	0.86243608	0.036158209	0.477060631	0.041767391	0.343725859	0.026582658	0.65055304
IL12RB1	Immune Response	---	A	T-Cell Functions	Adaptive immune response, CD molecules, T-cell polarization, Th1 & Th2 differentiation, Th1 orientation	0.045876761	0.202559282	0.030197015	0.599710982	-0.029606522	0.60493363	-0.104539565	0.164987082
IL12RB2	Immune Response - Cell Type specific	Th1 cell	A	Cytokines, T-Cell Functions	Adaptive immune response, Cell Type specific, Cytokines and receptors, Th1 orientation	-0.005749296	0.907538872	-0.094816418	0.284770097	-0.094586957	0.226486289	-0.00558018	0.932995425
IL13	Immune Response	---	F	Cytokines, Interleukins, T-Cell Functions	Anti-inflammatory cytokines, Cytokines and receptors, Interleukins, Macrophage activation, Regulators of Th1 and Th2 development, Th2 orientation	-0.003909155	0.896102501	-0.084208955	0.103253221	-0.113765217	0.063923364	0.100455781	0.147237824
IL13RA1	Immune Response	---	---	Cytokines, T-Cell Functions	CD molecules, Cytokines and receptors, Th2 orientation	-0.115076056	0.144515191	0.202774627	0.077742947	0.027723913	0.833093112	-0.027664865	0.864761396
IL13RA2	Immune Response	---	---	Chemokines, T-Cell Functions	CD molecules, Chemokines and receptors, Th2 orientation	0.3177	0.029435823	-0.170722388	0.35888954	-0.017813043	0.923714818	-0.027361036	0.828664712
IL15	Immune Response	---	A	Interleukins, Regulation	Adaptive immune response, Interleukins, Positive regulation of immune response	0.370830282	0.009342171	0.430820896	0.022825115	0.460823913	0.042621575	-0.047695495	0.842458076
IL15RA	Immune Response	---	A	Chemokines	Adaptive immune response, CD molecules, Chemokines and receptors	0.146796479	0.087936012	0.239777612	0.032655182	-0.020091304	0.866946919	0.039445495	0.810236001
IL16	Immune Response	---	---	Interleukins	Interleukins	-0.035099296	0.44299304	-0.034665672	0.65876764	-0.110208696	0.105893444	-0.084915315	0.422343253
IL17A	Immune Response - Cell Type specific	Th17 cell	F	Cytokines, Interleukins	Cell Type specific, Cytokines and receptors, Inflammatory response, Interleukins	0.027947887	0.346116268	-0.016849254	0.739474203	-0.078993478	0.155385703	-0.069877027	0.253730251
IL17B	Immune Response	---	---	Chemokines, Interleukins	Chemokines and receptors, Interleukins	0.080433099	0.14266747	0.063316418	0.584993991	0.006869565	0.950457912	0.08538964	0.64282376
IL17RA	Immune Response - Cell Type specific	Th17 cell	---	Cell Functions	Basic cell functions, Cell Type specific, CD molecules	-0.164874648	0.000326705	0.021170149	0.746654523	-0.315663043	6.59E-05	-0.206757282	0.012511729
IL17RB	Immune Response	---	---	Chemokines	Chemokines and receptors	0.176116197	0.064787188	-0.231867164	0.060206039	0.049632609	0.759626594	-0.224425601	0.126218543
IL18	Immune Response	---	---	Interleukins, T-Cell Functions	Interleukins, Th1 orientation	-0.198022535	0.094707762	-0.094798507	0.563216934	0.127486957	0.335429997	-0.195053679	0.327681241
IL18R1	Immune Response	---	I	T-Cell Functions	CD molecules, Innate immune response, Th1 orientation	-0.136395775	0.021486567	-0.008795522	0.920245278	-0.088378261	0.373949957	0.067556982	0.523723482
IL18RAP	Immune Response	---	I	T-Cell Functions	CD molecules, Innate immune response, Th1 orientation	0.11895	0.011163816	0.188525373	0.011659333	-0.150776087	0.066855971	-0.068551952	0.461847986
IL19	Immune Response	---	---	Chemokines, Interleukins	Chemokines and receptors, Interleukins	0.06556831	0.161680055	-0.108161194	0.188473187	-0.030658696	0.740884554	-0.21240473	0.047647069
IL1A	Immune Response	---	F;I	Cytokines, Interleukins	Acute-phase response, Cytokines and receptors, Inflammatory response, Innate immune response, Interleukins	0.06980493	0.221872316	-0.072323881	0.347175743	-0.116786957	0.253297869	-0.132925	0.217436538
IL1B	Immune Response	---	F;I	Chemokines, Cytokines, Interleukins, Pathogen Defense, Regulation	Innate immune response, Chemokines and receptors, Cytokines and receptors, Defense response to virus, Interleukins, Regulation of inflammatory response	0.079166197	0.391058975	0.10328209	0.386675435	-0.224804348	0.162109133	-0.107220045	0.523752469
IL1R1	Immune Response	---	I	---	CD molecules, Innate immune response	-0.480499296	0.00025209	0.209835821	0.241809688	-0.537506522	0.014734486	-0.382988288	0.112484922
IL1R2	Immune Response	---	---	Cytokines	CD molecules, Cytokines and receptors	-0.184440141	0.176773811	-0.407761194	0.058235662	0.067484783	0.773208735	-0.415327027	0.06948855
IL1RAP	Immune Response	---	I	---	Innate immune response	0.125702113	0.183591298	0.136735821	0.327639529	0.258843478	0.099006059	0.02520015	0.888427175
IL1RAPL2	Immune Response	---	I	---	Innate immune response	0.059254225	0.090472575	0.030667164	0.562720201	-0.048097826	0.46750758	-0.04091509	0.572166147
IL1RL1	Immune Response	---	I	---	Innate immune response	0.079659859	0.036886332	0.08880597	0.145947819	0.010673913	0.885078182	-0.123270871	0.099383404
IL1RL2	Immune Response	---	I	---	Innate immune response	-0.068833099	0.153750326	-0.128280597	0.115573965	-0.120604348	0.145026977	-0.152757357	0.153419966
IL1RN	Immune Response	---	---	Cytokines, Interleukins	Acute-phase response, Cytokines and receptors, Interleukins	0.123142254	0.297072842	0.446152239	0.005451455	0.101423913	0.627877279	0.042156907	0.860722375
IL2	Immune Response	---	A	Cytokines, T-Cell Functions, Regulation	Adaptive immune response, Anti-inflammatory cytokines, B-cell activation, Cytokines and receptors, Innate immune response, Interleukins, Th1 & Th2 differentiation, T-cell differentiation, T-cell polarization, T-cell regulators	0.020701408	0.408454512	0.051198507	0.151530053	-0.019691304	0.640789435	-0.050618168	0.321901921
IL21	Immune Response	---	A	Cytokines, Interleukins	Adaptive immune response, Cytokines and receptors, Interleukins	0.073070423	0.005739025	-0.020956716	0.605151854	-0.05005	0.272964412	-0.07656036	0.186555336
IL21R	Immune Response - Cell Type specific	NK CD56dim cell	A	Cell Functions	Adaptive immune response, Basic cell functions, Cell Type specific, CD molecules	0.118783803	0.033829492	0.199019403	0.015810061	-0.070154348	0.401917673	-0.070887988	0.543291483
IL22	Immune Response	---	F	Cytokines	Acute-phase response, Anti-inflammatory cytokines, Interleukins	0.002588028	0.935830897	0.09591194	0.044214427	-0.099013043	0.064630339	-0.090798649	0.158693525
IL22RA1	Immune Response	---	---	Chemokines	Chemokines and receptors	-0.02578662	0.591650408	-0.066535821	0.354205057	-0.20728913	0.020181725	0.092678604	0.374150173
IL23A	Immune Response	---	I	Interleukins	Innate immune response, Interleukins	0.128366197	0.040222762	-0.211098507	0.017588502	-0.076745652	0.408621886	0.072826802	0.492742222
IL24	Immune Response	---	F	Cytokines, Interleukins	Anti-inflammatory cytokines, Interleukins	0.021664789	0.590527057	0.089065672	0.215472405	-0.089421739	0.215009012	-0.066341366	0.458076918
IL25	Immune Response	---	F	Interleukins	Inflammatory response to antigenic stimulus, Interleukins	0.076797887	0.004020107	0.037408955	0.383662763	-0.012378261	0.812516856	0.014467042	0.798461714
IL26	Immune Response - Cell Type specific	Th2 cell	---	Cytokines, Interleukins	Cell Type specific, Cytokines and receptors, Interleukins	0.001119014	0.964988911	-0.059995522	0.132619208	-0.0548	0.184503446	0.052613889	0.224948378
IL2RA	Immune Response	---	A;F	Regulation	Adaptive immune response, CD molecules, Inflammatory response to antigenic stimulus, Negative regulation of immune response	0.080557042	0.058365894	0.052034328	0.489765671	-0.199902174	0.022950146	-0.129845345	0.173231485
IL2RB	Immune Response	---	A	Cytokines	Adaptive immune response, CD molecules, Cytokines and receptors	0.08605	0.309623734	0.249564179	0.038225992	-0.282630435	0.046928995	-0.082854955	0.57825633
IL2RG	Immune Response	---	A	Chemokines	Adaptive immune response, CD molecules, Chemokines and receptors	0.193903521	0.057071578	0.407738806	0.004167469	-0.127141304	0.442250808	0.097371021	0.617457388
IL3	Immune Response	---	---	Regulation, T-Cell Functions	Interleukins, Regulators of Th1 and Th2 development	0.032073944	0.249866748	0.072898507	0.143995994	0.012078261	0.838892314	0.142380856	0.034471032
IL32	Immune Response	---	---	Chemokines, Interleukins	Chemokines and receptors, Interleukins	0.216516197	0.095932457	0.441510448	0.012531507	0.55028913	0.005517954	0.222180556	0.365257882
IL3RA	Immune Response - Cell Type specific	pDC	---	Cell Functions	Basic cell functions, Cell Type specific, CD molecules	-0.00636338	0.866171305	0.013680597	0.822538434	-0.129565217	0.06206776	-0.007567042	0.919583777
IL4	Immune Response	---	---	Interleukins, Regulation, T-Cell Functions	Interleukins, Regulation of immune response, Th2 orientation	0.007930986	0.740971287	0.036549254	0.333709123	-0.054328261	0.223981039	-0.034237237	0.519159117
IL4R	Immune Response	---	---	Cytokines, T-Cell Functions	CD molecules, Cytokines and receptors, Th1 & Th2 differentiation, Th2 orientation, T-cell polarization	-0.156267606	0.102005273	0.306914925	0.011607531	-0.480032609	0.002683556	-0.02359955	0.895629497
IL5	Immune Response	---	---	Cytokines, Interleukins, Regulation, T-Cell Functions	Cytokines and receptors, Interleukins, Regulators of Th1 and Th2 development, Th2 orientation, T-cell polarization	-0.008562676	0.768150171	-0.037362687	0.487302069	-0.076406522	0.18194792	0.07387988	0.145722648
IL5RA	Immune Response - Cell Type specific	Eosinophils	---	Cytokines	Cell Type specific, CD molecules, Cytokines and receptors	-0.123862676	0.005099345	-0.090526866	0.122538588	-0.159280435	0.025871914	-0.284601126	0.001727664
IL6	Immune Response	---	H	Interleukins	Humoral immune response, Interleukins	-0.051002817	0.681923519	-0.13010597	0.485342662	-0.22205	0.42212881	-0.113735135	0.544202179
IL6R	Immune Response	---	---	Cytokines	Acute-phase response, CD molecules, Cytokines and receptors	0.068985211	0.556839122	0.629907463	0.000127591	0.303152174	0.122565104	0.313821246	0.171858699
IL6ST	Immune Response	---	F	Chemokines	CD molecules, Inflammatory response, Chemokines and receptors	-0.609217606	1.50E-11	-0.70341791	9.21E-08	-0.135036957	0.357881562	-0.761416592	3.72E-05
IL7	Immune Response	---	A;H	Interleukins	Adaptive immune response, Humoral immune response, Interleukins	-0.085490141	0.341680476	-0.096065672	0.433614468	0.042665217	0.783300679	-0.611585285	0.000512337
IL7R	Immune Response	---	A	Cytokines	Adaptive immune response, CD molecules, Cytokines and receptors	-0.025569718	0.805863861	0.294738806	0.082237075	-0.211123913	0.274883858	-0.03207012	0.882423501
IL9	Immune Response	---	F	Cytokines	Cytokines and receptors, Interleukins, Regulation of inflammatory response	-0.031782394	0.301423102	-0.00369403	0.9449541	-0.113973913	0.05440984	-0.018820796	0.724847941
ILF3	Immune Response	---	---	Chemokines	Chemokines and receptors	0.117006338	0.081616585	0.217446269	0.030868932	0.03941087	0.745470331	0.227710661	0.103547657
INPP5D	Immune Response	---	---	Regulation	Negative regulation of immune response	-0.106752113	0.17767909	0.021780597	0.841077289	-0.356452174	0.002706115	-0.4500497	0.005340801
IRAK1	Immune Response	---	I	---	Innate immune response	0.001321831	0.98724394	0.382035821	0.000631165	0.189702174	0.201366714	0.476594069	0.001813591
IRAK4	Immune Response	---	I	---	Innate immune response	0.07183169	0.159025473	0.042986567	0.579760025	0.134719565	0.157472752	-0.034959159	0.679319775
IRF1	Immune Response	---	---	Chemokines, Regulation, T-Cell Functions	Cytokines and receptors, Th1 orientation, Transcription factors, Transcriptional regulators	0.201340141	0.058967633	0.458308955	0.00044842	0.296584783	0.080170268	0.294479655	0.128895872
IRF2	Immune Response	---	---	Chemokines, Regulation	Cytokines and receptors, Transcription factors, Transcriptional regulators	-0.071990141	0.269105897	0.053562687	0.552493881	-0.116967391	0.280245122	-0.176620871	0.193882932
IRF3	Immune Response	---	I	---	Innate immune response	-0.011098592	0.844084529	0.064028358	0.485135909	0.005334783	0.959674613	-0.01138461	0.918658271
IRF4	Immune Response	---	---	Regulation, T-Cell Functions	Regulators of T-cell activation, Transcription factors, Transcriptional regulators, T-cell differentiation	-0.007206338	0.893310448	0.072764179	0.429049682	-0.178163043	0.056581273	-0.005539865	0.957189966
IRF5	Immune Response	---	---	Senescence	Senescence initiators interferon related	0.129407042	0.01506372	0.097467164	0.168960419	-0.053354348	0.514819071	0.099343844	0.309957687
IRF7	Immune Response	---	I	---	Innate immune response	0.195191549	0.079810974	0.439429851	0.003334336	0.324573913	0.102906868	0.262175676	0.244032046
IRF8	Immune Response	---	---	Chemokines, Regulation	Cytokines and receptors, Transcription factors, Transcriptional regulators	0.149107746	0.088166569	0.155985075	0.226930983	0.17261087	0.267375435	-0.093827327	0.64156762
ISG15	Immune Response	---	I	---	Innate immune response	0.682342958	1.97E-05	1.032549254	3.46E-06	0.758434783	0.00452352	0.961703303	0.005489358
ITCH	Immune Response	---	I	---	Innate immune response	0.479432394	6.71E-12	0.67030597	6.89E-11	0.320665217	0.002507066	0.298177477	0.046772866
ITGA2	Immune Response	---	---	Adhesion	Adhesion, CD molecules	-0.330276056	3.59E-06	-0.416079104	0.000150924	-0.377580435	0.000836254	-0.500715991	5.92E-06
ITGA2B	Immune Response	---	---	Adhesion	Adhesion, CD molecules	-0.05816338	0.246367022	-0.080302985	0.305710414	-0.065734783	0.492072994	0.044643994	0.649856771
ITGA4	Immune Response	---	---	Adhesion, Regulation	Adhesion, CD molecules, Regulation of immune response	0.147746479	0.014431369	0.29648806	0.008464268	-0.130245652	0.234433178	0.100476502	0.553922752
ITGA5	Immune Response	---	I	Adhesion	Adhesion, CD molecules, Innate immune response	-0.024469718	0.765098881	0.266013433	0.015244102	-0.421426087	0.001733352	0.072937688	0.657612285
ITGA6	Immune Response	---	---	Adhesion	Adhesion, CD molecules	0.036230986	0.706995581	0.175483582	0.175994814	0.446626087	0.008356008	-0.371518619	0.026338511
ITGAE	Immune Response	---	---	Adhesion	Adhesion, CD molecules	0.429517606	6.78E-08	0.203807463	0.078236289	0.657663043	1.08E-06	0.165311111	0.238278451
ITGAL	Immune Response	---	---	Adhesion, Regulation	Adhesion, CD molecules, Regulation of immune response	-0.015437324	0.784726739	0.175970149	0.045303876	-0.165486957	0.11810084	-0.058486712	0.60665356
ITGAM	Immune Response	---	I	Adhesion, Transporter Functions	Adhesion, CD molecules, Innate immune response, Receptors involved in phagocytosis	-0.027922535	0.781883136	0.311395522	0.034838511	-0.033645652	0.772174862	-0.05020518	0.817153504
ITGAX	Immune Response	---	I	Adhesion	Adhesion, CD molecules, Innate immune response	-0.044322535	0.416512776	0.083179104	0.323674242	-0.269680435	0.003754305	-0.026271847	0.833298934
ITGB1	Immune Response	---	---	Adhesion, Regulation	Adhesion, CD molecules, Regulation of immune response	0.019899296	0.725594443	0.056247761	0.530256305	0.08626087	0.372281749	-0.110597748	0.353967656
ITGB2	Immune Response	---	---	Adhesion, Regulation	Adhesion, CD molecules, Regulation of immune response	-0.036679577	0.770441412	0.22071791	0.22933382	0.1308	0.533285959	-0.247387162	0.337214646
ITGB3	Immune Response	---	---	Adhesion	Adhesion, CD molecules	-0.032906338	0.527972357	-0.112456716	0.232269742	-0.247373913	0.020417186	-0.088777027	0.435130417
ITGB4	Immune Response	---	---	Adhesion	Adhesion, CD molecules	-0.799564789	1.46E-12	-0.614046269	8.02E-05	-0.450336957	0.02194639	-0.630622748	0.003907046
ITK	Immune Response	---	A	---	Adaptive immune response	-0.019369014	0.760808304	0.173450746	0.123069175	-0.289763043	0.012153445	-0.192358709	0.263104094
JAK1	Immune Response	---	I	Cytokines, Regulation	Cytokines and receptors, Innate immune response, Positive regulation of immune response	-0.161106338	0.020019761	-0.028804478	0.773498409	-0.265956522	0.017629164	-0.069009459	0.594742689
JAK2	Immune Response	---	I	Cytokines, Regulation	Cytokines and receptors, Innate immune response, Positive regulation of immune response	0.020814085	0.7761073	0.066649254	0.551442017	-0.208352174	0.097398315	-0.183726652	0.219074252
JAK3	Immune Response	---	I	Cytokines, Regulation	Cytokines and receptors, Innate immune response, Positive regulation of immune response	-0.057602113	0.10051342	-0.076164179	0.184112282	-0.14235	0.027845026	-0.116895045	0.088964971
JAM3	Immune Response	---	A	---	Adaptive immune response	-0.356047887	0.000880201	-0.325428358	0.027256006	-0.998163043	2.02E-07	-0.365392267	0.105400801
KIR2DS1	Immune Response	---	---	NK Cell Functions, Regulation	CD molecules, NK cell functions, Regulation of immune response	0.047012676	0.191607016	-0.012529851	0.811065991	-0.080473913	0.199792032	-0.093956607	0.171968152
KIR3DL1	Immune Response - Checkpoint	---	---	NK Cell Functions, Regulation	CD molecules, NK cell functions, Regulation of immune response	-0.022109155	0.508931329	-0.002455224	0.964653051	-0.092204348	0.165549124	-0.046688814	0.485982099
KIR3DL3	Immune Response	---	---	NK Cell Functions	CD molecules, NK cell functions	0.064247887	0.061381287	0.050983582	0.39816685	-0.085908696	0.236989057	-0.13399512	0.095721321
KIT	Immune Response - Cell Type specific	Mast cell	---	Cell Functions	Basic cell functions, Cell Type specific, CD molecules	-0.25005	0.038160424	-0.609985075	0.000600013	-0.703141304	0.000416461	-0.478281456	0.019389529
KLRB1	Immune Response	---	F	Chemokines, NK Cell Functions	CD molecules, Chemokines and receptors, Inflammatory response, NK cell functions	-0.048874648	0.510983652	0.059452239	0.614756962	-0.045669565	0.717297854	-0.321482883	0.029025024
KLRD1	Immune Response - Cell Type specific	Cytotoxic cell	---	NK Cell Functions, Regulation	Cell Type specific, NK cell functions, Regulation of immune response	0.104148592	0.055346841	0.051435821	0.56294591	0.040826087	0.668507689	-0.197123123	0.051836332
KLRF1	Immune Response - Cell Type specific	Cytotoxic cell	---	Cell Functions, NK Cell Functions	Basic cell functions, Cell Type specific, NK cell functions	-0.182485211	0.073294287	-0.037631343	0.783605609	0.218513043	0.183800533	0.01483491	0.940530418
LAG3	Immune Response - Checkpoint	---	A	Regulation, T-Cell Functions	Adaptive immune response, CD molecules, Negative regulation of immune response, T-cell activation	0.109789437	0.064620764	0.25489403	0.006297278	-0.219204348	0.037057318	0.073135661	0.533664239
LAIR2	Immune Response - Cell Type specific	Th2 cell	---	Cell Functions	Basic cell functions, Cell Type specific, CD molecules	0.144866901	0.003363219	0.06400597	0.403869128	0.081226087	0.315757724	-0.145154054	0.156820184
LAMP1	Immune Response	---	---	Transporter Functions	Autophagy induction by intracellular pathogens, CD molecules, Genes linking autophagosome to lysosome	-0.251238732	7.34E-05	-0.231955224	0.017930606	0.015852174	0.87593854	-0.125426727	0.326339399
LAMP2	Immune Response	---	---	---	CD molecules	0.2461	0.021916169	0.128240299	0.369979658	0.552795652	0.000740232	-0.083665691	0.650572666
LAMP3	Immune Response - Cell Type specific	aDC	---	Cell Functions	Basic cell functions, Cell Type specific, CD molecules	0.509042254	0.002974925	0.952210448	4.44E-05	0.434386957	0.10509446	1.155518318	0.00032036
LBP	Immune Response	---	I	Macrophage Functions	Innate immune response, Macrophage activation	-0.091697183	0.170483866	-0.021997015	0.765699126	-0.04865	0.752877578	-0.268750826	0.153189972
LCK	Immune Response	---	---	Regulation, T-Cell Functions	Regulators of T-cell activation	0.28156831	0.001363104	0.258773134	0.050664714	0.044847826	0.774318498	-0.195072372	0.291204311
LCN2	Immune Response	---	I	---	Innate immune response	0.013178873	0.95365967	-0.016134328	0.958597924	1.010302174	0.006122268	-0.217032583	0.605444035
LCP1	Immune Response	---	---	T-Cell Functions	T-cell activation	0.229464789	0.02640774	0.165774627	0.281259092	-0.436782609	0.00965529	-0.263920721	0.234758498
LGALS3	Immune Response	---	I	---	Innate immune response	-0.291654225	0.004416814	-0.536491045	3.71E-05	0.022504348	0.88997666	-0.708611486	0.000199334
LIF	Immune Response	---	---	Cell Functions	Basic cell functions	-0.399177465	0.000125268	-0.25048806	0.068366851	-0.622154348	0.001055723	-0.103363664	0.582788938
LILRA1	Immune Response	---	---	Regulation	CD molecules, Regulation of immune response	-0.01983169	0.520172138	0.011676119	0.800354218	-0.097069565	0.088383782	0.071478303	0.273808967
LILRA4	Immune Response	---	I	---	CD molecules, Innate immune response	0.007938028	0.855820675	0.063871642	0.377577287	-0.134384783	0.080197265	-0.157951126	0.047712493
LILRA5	Immune Response	---	I	---	CD molecules, Innate immune response	0.039438732	0.197663241	0.054746269	0.265538133	0.03858913	0.534229565	-0.085156306	0.304348789
LILRB1	Immune Response	---	---	Regulation, T-Cell Functions	CD molecules, Regulation of immune response, T-cell proliferation	0.103919718	0.063507232	0.250632836	0.003532436	-0.197923913	0.036180106	0.057102102	0.638343465
LILRB2	Immune Response	---	---	Regulation	CD molecules, Regulation of immune response	0.042299296	0.490285454	0.260567164	0.003176175	-0.088536957	0.371466573	0.089695946	0.466636063
LRP1	Immune Response	---	---	---	CD molecules	-0.41703662	6.22E-09	-0.412729851	5.87E-06	-0.763597826	1.22E-11	-0.239447072	0.145896817
LRRN3	Immune Response	---	---	---	CD molecules	0.014311268	0.776805371	-0.121219403	0.050120008	-0.094197826	0.290179435	-0.11932958	0.280847829
LTA	Immune Response - Cell Type specific	Th1 cell	F;H	Chemokines	Cell Type specific, Chronic inflammatory response to antigenic stimulus, Cytokines and receptors, Humoral immune response	-0.0018	0.948982884	0.00191194	0.969557919	-0.072878261	0.227413905	0.067238063	0.312299593
LTB	Immune Response	---	---	Cytokines, TNF Superfamily	Cytokines and receptors, TNF superfamily members and their receptors	0.246611972	0.034997881	0.568722388	0.000439998	0.319726087	0.12829355	0.486572673	0.023770895
LTBR	Immune Response	---	---	Chemokines	Chemokines and receptors	-0.083989437	0.186209827	-0.036171642	0.68080687	-0.183532609	0.038527835	0.133217868	0.260736034
LTF	Immune Response	---	H	---	Humoral immune response	-0.156212676	0.392056706	-0.355202985	0.125509652	-0.176226087	0.622651567	-0.795429129	0.065210692
LTK	Immune Response - Cell Type specific	Tem	---	Cell Functions	Basic cell functions, Cell Type specific	0.079671127	0.016784631	0.081370149	0.123177835	-0.115045652	0.077467287	0.139205631	0.079260737
LY86	Immune Response	---	H;I	---	Innate immune response, Humoral immune response	0.138	0.140328999	0.115244776	0.400367403	0.068297826	0.674515694	-0.190486712	0.325479779
LY9	Immune Response	---	A	---	Adaptive immune response, CD molecules	0.001954225	0.962419244	-0.011267164	0.889741298	-0.139165217	0.084557405	-0.124875075	0.203694188
LY96	Immune Response	---	I	---	Innate immune response	0.155917606	0.25645247	0.379895522	0.074392447	0.355073913	0.171463747	-0.158804054	0.590843355
LYN	Immune Response	---	I	Regulation	Negative regulation of immune response, Innate immune response	0.030128873	0.77523729	0.378929851	0.004332304	0.227684783	0.149501222	-0.074640916	0.711730008
MAF	Immune Response - Cell Type specific	TFH	---	Cell Functions, T-Cell Functions	Basic cell functions, Cell Type specific, Th2 orientation	-0.353433803	0.003771026	-0.202565672	0.244117522	-0.369841304	0.02964087	-0.703828228	0.003581826
MAGEA1	CT Antigen	---	---	---	---	0.249464789	0.003046113	0.264661194	0.078144838	0.395256522	0.044608387	0.140418994	0.385795589
MAGEA3	CT Antigen	---	---	---	---	0.305828873	0.023761719	0.133089552	0.433263575	0.500471739	0.097469302	0.382413138	0.110883703
MAGEA4	CT Antigen	---	---	---	---	0.161291549	0.253390071	0.494776119	0.014654632	0.524773913	0.03846877	0.22483033	0.421696752
MAGEB2	CT Antigen	---	---	---	---	0.184789437	0.001422824	0.315162687	0.012355411	0.024521739	0.836594165	0.0129997	0.894453187
MAGEC1	CT Antigen	---	---	---	---	0.222589437	0.007190013	0.22701194	0.060116529	0.044097826	0.734755227	-0.109819745	0.223244571
MAGEC2	CT Antigen	---	---	---	---	0.323238028	0.000399254	0.051856716	0.655784766	0.030054348	0.810173845	0.249206231	0.110937384
MAP2K1	Immune Response	---	I	---	Innate immune response	0.26424507	3.28E-05	0.579367164	8.15E-11	0.37783913	9.14E-05	0.430375751	0.000251479
MAP2K2	Immune Response	---	I	---	Innate immune response	-0.132076056	0.035274181	-0.05969403	0.54172587	-0.03855	0.713758475	-0.108065616	0.382884837
MAP2K4	Immune Response	---	I	---	Innate immune response	-0.170083803	0.004481745	-0.142850746	0.145608069	-0.071517391	0.457942612	-0.228398048	0.057208801
MAP3K1	Immune Response	---	I	---	Innate immune response	-0.126966197	0.071810717	-0.133655224	0.353901441	-0.309552174	0.022303308	-0.084344144	0.49031376
MAP3K5	Immune Response	---	I	---	Innate immune response	-0.412396479	0.0001334	-0.234785075	0.083988165	-0.333552174	0.026539831	-0.542796321	0.009363857
MAP3K7	Immune Response	---	I	---	Innate immune response	0.009374648	0.904835919	-0.177277612	0.118004981	0.046371739	0.717559933	-0.161959309	0.299578235
MAP4K2	Immune Response	---	I	---	Innate immune response	-0.004290845	0.929167414	0.313297015	0.000132239	-0.158963043	0.076262962	0.125891066	0.238124374
MAPK1	Immune Response	---	I	---	Innate immune response	0.171578169	0.028286458	0.567440299	2.30E-07	0.105797826	0.469268046	0.01894527	0.898327154
MAPK11	Immune Response	---	I	---	Innate immune response	0.019652817	0.568581777	-0.118823881	0.026370468	-0.034797826	0.568519141	-0.122765165	0.084702065
MAPK14	Immune Response	---	I	---	Innate immune response	0.103451408	0.063946153	0.058822388	0.477064977	0.208628261	0.022156239	0.044608934	0.677826632
MAPK3	Immune Response	---	I	---	Innate immune response	-0.054940845	0.210580723	-0.002925373	0.965050534	-0.152982609	0.032264002	-0.069708258	0.405922582
MAPK8	Immune Response	---	I	---	Innate immune response	0.001042254	0.984209111	-0.091538806	0.284269998	-0.146217391	0.147167864	0.098821922	0.334005591
MAPKAPK2	Immune Response	---	I	---	Innate immune response	-0.272043662	4.91E-08	-0.014780597	0.83876708	-0.162458696	0.037904902	-0.053165015	0.554704371
MARCO	Immune Response - Cell Type specific	Macrophages	I	---	Cell Type specific, Innate immune response	0.017994366	0.829719416	0.191535821	0.141323085	-0.001604348	0.988734291	0.19761509	0.166314753
MASP1	Immune Response	---	I	---	Innate immune response	0.005716197	0.848257759	-0.018689552	0.70095688	-0.054628261	0.336128143	0.012029655	0.817179761
MASP2	Immune Response	---	I	---	Innate immune response	-0.019824648	0.52419767	-0.097891045	0.076735801	-0.00308913	0.953556017	-0.050767267	0.47527275
MBL2	Immune Response	---	I	---	Innate immune response	0.016027465	0.635606294	0.009356716	0.844370822	-0.052045652	0.399141049	-0.082707958	0.195645431
MCAM	Immune Response	---	---	Adhesion	Adhesion, CD molecules	0.181007042	0.048024354	0.365447761	0.004139002	-0.312917391	0.053826896	0.087555856	0.596362799
MEF2C	Immune Response	---	H	---	Humoral immune response	-0.152392254	0.153509373	-0.063743284	0.684825146	-0.445982609	0.019885392	-0.255789264	0.261660582
MEFV	Immune Response	---	I	---	Innate immune response	0.127219718	0.001156366	-0.058353731	0.338193809	-0.077582609	0.338677229	-0.106823874	0.205025233
MERTK	Immune Response	---	---	Transporter Functions	Phagyocytosis signal transduction	0.240088732	0.005234856	0.378934328	0.002344522	-0.012343478	0.926553055	0.050793769	0.777057813
MFGE8	Immune Response	---	---	Transporter Functions	Receptors involved in phagocytosis	-0.348805634	0.001096143	-0.309359701	0.051258459	-0.248206522	0.148820147	0.171411637	0.441102321
MICA	Immune Response	---	---	Regulation	Immune response to tumor cell, Regulation of immune response	0.050869718	0.516081559	0.003740299	0.972684994	0.179826087	0.092642688	0.254774174	0.091256979
MICB	Immune Response	---	---	Regulation	Regulation of immune response	0.805966901	2.06E-10	1.232656716	1.12E-12	0.922982609	8.79E-06	1.130772297	9.09E-06
MIF	Immune Response	---	I	---	Innate immune response	0.249407746	0.000425575	0.324328358	0.004081555	0.565534783	3.05E-06	-0.10558476	0.468256762
MME	Immune Response - Cell Type specific	Neutrophils	---	Cell Functions	Basic cell functions, Cell Type specific, CD molecules	-0.023661268	0.782002234	-0.291525373	0.037262325	-0.087708696	0.555068535	-0.232322447	0.186123988
MNX1	Immune Response	---	H	---	Humoral immune response	0.040280986	0.527328503	-0.131886567	0.153849174	-0.051343478	0.631924115	0.05710488	0.5895898
MPPED1	Immune Response - Cell Type specific	NK CD56bright cell	---	Cell Functions	Basic cell functions, Cell Type specific	0.01700493	0.680944488	-0.176485075	0.031155159	-0.13575	0.17812595	0.045955405	0.676359629
MR1	Immune Response	---	---	Antigen Processing	Antigen processing and presentation	-0.216557042	0.001557726	-0.292110448	0.002847448	-0.203795652	0.037967643	-0.313107958	0.008993366
MRC1	Immune Response	---	---	---	CD molecules	-0.204527465	0.115839396	-0.154632836	0.442722698	-0.222904348	0.350496985	-0.46364542	0.091850921
MS4A1	Immune Response - Cell Type specific	B-cell	H	B-Cell Functions	Basic cell functions, Cell Type specific, CD molecules, Humoral immune response	-0.02785493	0.669861375	-0.033823881	0.797772672	-0.100134783	0.444465775	-0.25215015	0.151455737
MS4A2	Immune Response - Cell Type specific	Mast cell	F;H	Chemokines	Cell Type specific, Humoral immune response, Inflammatory response	0.007961268	0.789807638	-0.118283582	0.007836743	-0.073671739	0.185402971	-0.059935736	0.255187913
MSR1	Immune Response - Cell Type specific	Macrophages	---	Cell Functions	Basic cell functions, Cell Type specific, CD molecules	0.219372535	0.047627247	0.180101493	0.277842843	0.618941304	0.000985781	-0.064236036	0.783427343
MST1R	Immune Response	---	I	---	CD molecules, Innate immune response	-0.063880986	0.452419035	0.075797015	0.523412514	-0.33368913	0.026565206	-0.138449399	0.409487764
MUC1	Immune Response	---	---	---	CD molecules	-0.37485	0.011184143	0.587152239	0.002276499	0.705913043	0.001791092	0.054575526	0.848098742
MX1	Immune Response	---	I	---	Innate immune response	0.337597183	0.035985425	0.795083582	0.000452556	-0.015406522	0.954943639	0.872101877	0.008007954
MYD88	Immune Response	---	I	TLR	Innate immune response, Toll-like receptor	-0.070822535	0.291679731	0.125623881	0.159645411	-0.198004348	0.061838595	-0.044865991	0.717936269
NCAM1	Immune Response	---	---	---	CD molecules	-0.497655634	0.001569166	0.022835821	0.921709411	-0.636604348	0.012113115	-0.078760811	0.80607304
NCF4	Immune Response	---	I	---	Innate immune response	0.134916901	0.082691461	0.280326866	0.015349027	-0.050332609	0.72890305	0.030736411	0.856278361
NCR1	Immune Response - Cell Type specific	NK cell	---	Cell Functions, NK Cell Functions	Basic cell functions, Cell Type specific, CD molecules, NK cell functions	-0.049972535	0.182081932	-0.052108955	0.372739293	-0.084141304	0.19684018	-0.11939955	0.103690645
NEFL	Immune Response - Cell Type specific	Tcm	---	Cell Functions	Basic cell functions, Cell Type specific	-0.029699296	0.440964969	-0.099432836	0.208984563	-0.030417391	0.616295904	0.083190616	0.307602825
NFATC1	Immune Response	---	---	Regulation	Transcription factors, Transcriptional regulators	-0.26151831	0.00132028	-0.075720896	0.506463769	-0.665891304	2.39E-06	-0.062054279	0.67821739
NFATC3	Immune Response	---	---	Regulation	Transcriptional regulators	-0.079085211	0.211819911	0.067989552	0.478160106	-0.231058696	0.030061602	0.033828228	0.791770042
NFATC4	Immune Response - Cell Type specific	Tem	F	---	Cell Type specific, Inflammatory response	0.056182394	0.139806636	-0.019814925	0.768505922	-0.316565217	2.37E-06	-0.063402853	0.472802279
NFKB1	Immune Response	---	I	---	Innate immune response	0.077278169	0.264549112	0.060579104	0.50037173	-0.163597826	0.148311614	-0.181940691	0.150596159
NFKB2	Immune Response	---	I	---	Innate immune response	-0.019479577	0.762564989	0.114916418	0.192524538	-0.358343478	0.000273837	0.297811562	0.011260495
NFKBIA	Immune Response	---	I	---	Innate immune response	-0.118484507	0.175786189	0.26508806	0.030260978	-0.116817391	0.433190081	0.414287538	0.007568613
NLRP3	Immune Response	---	I	---	Innate immune response	-0.030496479	0.528785007	-0.005619403	0.94211378	0.004784783	0.957257355	-0.10734009	0.259954016
NOD1	Immune Response	---	I	---	Innate immune response	-0.17863662	6.99E-05	-0.042180597	0.493065509	-0.341552174	3.61E-06	-0.090318318	0.321066885
NOD2	Immune Response	---	I	Cytokines	Innate immune response, Cytokines and receptors	-0.071761268	0.321217796	0.184480597	0.06035657	-0.043204348	0.713613987	-0.15326982	0.250955662
NOTCH1	Immune Response	---	---	Regulation	Transcriptional regulators	-0.051061268	0.448251865	0.16081194	0.099072696	-0.238073913	0.036915826	0.125412838	0.383355314
NRP1	Immune Response	---	---	Cell Functions	Basic cell functions, CD molecules	-0.169202113	0.154744004	0.032702985	0.845170221	-0.536469565	0.015536307	-0.357086411	0.163256261
NT5E	Immune Response	---	---	Transporter Functions	CD molecules, Phagocytosis	-0.243835211	0.126518882	-0.526420896	0.021412819	-0.969569565	0.000150966	-1.04971952	0.001229928
NUP107	Immune Response - Cell Type specific	T helper cell	---	Cell Cycle	Cell Type specific, M phase of mitotic cell cycle	0.47083662	1.90E-09	0.266128358	0.017106247	0.512343478	0.000159547	0.556604429	7.92E-05
OAS3	Immune Response - Cell Type specific	aDC	---	Cytokines, Pathogen Defense	Cell Type specific, Cytokines and receptors, Defense response to virus	0.338383099	0.004234032	0.698367164	3.04E-05	-0.461445652	0.016669933	0.771276051	0.00031469
OSM	Immune Response	---	---	Cell Functions	Basic cell functions	0.036461268	0.312516122	-0.029546269	0.651718594	-0.119436957	0.125459289	0.013450375	0.877609333
PAX5	Immune Response	---	H	---	Humoral immune response	-0.031128169	0.399346948	0.034573134	0.531043126	-0.081215217	0.193371624	0.055856982	0.449221023
PBK	CT Antigen	---	---	---	---	1.829215493	9.36E-36	1.968065672	7.80E-25	1.796671739	1.47E-13	1.386527402	1.32E-05
PDCD1	Immune Response - Cell Type specific / Checkpoint	TFH	A;H	Regulation	Adaptive immune response, Cell Type specific, CD molecules, Humoral immune response, Negative regulation of immune response	0.014890845	0.715147788	-0.057723881	0.422945819	-0.1349	0.139280481	0.051264865	0.579487995
PDCD1LG2	Immune Response	---	A	---	Adaptive immune response, CD molecules	0.017114085	0.653761404	0.122277612	0.100197867	-0.127743478	0.08348372	-0.074959459	0.376985242
PDGFC	Immune Response	---	---	Cell Functions	Basic cell functions	-0.018559155	0.861393379	-0.342370149	0.025508524	-0.082254348	0.641816497	-0.372143919	0.082031942
PDGFRB	Immune Response	---	---	---	CD molecules	-0.142952817	0.086876719	0.036679104	0.749344524	-0.708282609	5.69E-07	-0.100697523	0.56695547
PECAM1	Immune Response	---	---	Transporter Functions	CD molecules, Receptors involved in phagocytosis	0.010466901	0.924493738	0.327807463	0.03230858	-0.08951087	0.668454729	-0.267312913	0.290708717
PIK3CD	Immune Response	---	A;I	---	Adaptive immune response, Innate immune response	-0.09663662	0.238481072	0.285113433	0.020084134	-0.259497826	0.041262788	0.015158183	0.927092467
PIK3CG	Immune Response	---	A;I	---	Adaptive immune response, Innate immune response	0.05629507	0.172308998	0.131335821	0.076442427	-0.128084783	0.125536548	-0.093405255	0.357422061
PIN1	Immune Response	---	I	---	Innate immune response	0.241910563	0.00049186	0.211252239	0.039188052	0.360445652	0.000578614	0.068531306	0.604432057
PLA2G1B	Immune Response	---	---	Regulation	Positive regulation of immune response	-0.100276761	0.012954378	-0.274131343	3.05E-05	-0.118217391	0.122988029	0.031103078	0.697881331
PLA2G6	Immune Response - Cell Type specific	NK CD56bright cell	---	Cell Functions	Basic cell functions, Cell Type specific	-0.118715493	0.011684064	-0.130819403	0.059122914	-0.251543478	0.000356536	-0.234595045	0.004047154
PLAU	Immune Response	---	---	Senescence	Senescence pathway	0.04528169	0.749188989	0.385567164	0.044936165	0.051202174	0.851561513	0.290558934	0.307057545
PLAUR	Immune Response	---	---	---	CD molecules	0.259956338	0.012851795	0.198459701	0.176438236	0.085715217	0.650599854	0.024233784	0.905490573
PMCH	Immune Response - Cell Type specific	Th2 cell	---	Cell Functions	Basic cell functions, Cell Type specific	0.387758451	2.58E-12	-0.037313433	0.783336542	0.147854348	0.159094796	-0.051146171	0.593125305
PNMA1	Immune Response	---	F	---	Inflammatory response to antigenic stimulus	0.011059155	0.897110855	-0.070843284	0.577509109	0.046371739	0.725259152	-0.256522222	0.13560111
POU2AF1	Immune Response	---	H	---	Humoral immune response	-0.093434507	0.517722445	0.330034328	0.12350083	-0.15688913	0.561882364	0.122384459	0.650921104
POU2F2	Immune Response	---	H	---	Humoral immune response	0.004990845	0.891214861	-0.0386	0.517730781	-0.04421087	0.532356704	0.159305706	0.033666592
PPARG	Immune Response	---	I	---	Innate immune response	0.088748592	0.348152118	-0.053795522	0.701956373	-0.187906522	0.338266739	-0.024470796	0.892094763
PPBP	Immune Response	---	---	Chemokines	Chemokines and receptors	0.01431831	0.840592357	-0.109677612	0.369293182	-0.034032609	0.829356894	-0.035828303	0.799578517
PRAME	CT Antigen	---	---	---	---	0.520470423	0.004761035	0.874458209	0.000785169	0.559280435	0.074206106	0.522991066	0.118674047
PRF1	Immune Response - Cell Type specific	CD8 T-cell	A	Cytotoxicity, Pathogen Defense	Adaptive immune response, Cell Type specific, Cytotoxicity, Defense response to tumor cell, Defense response to virus	0.18736831	0.014824921	0.327443284	0.002287421	-0.017656522	0.889709103	-0.167020045	0.203434162
PRG2	Immune Response - Cell Type specific	Mast cell	---	Pathogen Defense	Cell Type specific, Defense response to bacterium	-0.03779507	0.303590558	-0.006879104	0.890310867	-0.028721739	0.696667627	-0.032503679	0.715655289
PRKCD	Immune Response	---	---	Senescence	Senescence initiators	-0.245857042	0.00403712	0.385019403	0.001768086	-0.126732609	0.337344092	0.147792868	0.358780028
PRKCE	Immune Response	---	---	Macrophage Functions	Macrophage activation	0.026133099	0.487724098	0.012720896	0.83225306	-0.13906087	0.03937213	0.021507282	0.778142058
PRM1	CT Antigen	---	---	---	---	-0.00608662	0.856649891	-0.033950746	0.545127846	-0.082632609	0.220740094	-0.092978378	0.234745593
PSEN1	Immune Response	---	---	T-Cell Functions	T-cell activation	-0.043202113	0.525678453	-0.132702985	0.148675514	0.294804348	0.006944398	-0.195886562	0.141382041
PSEN2	Immune Response	---	---	T-Cell Functions	T-cell activation	0.014061268	0.77675854	-0.079523881	0.30060717	-0.134080435	0.136164831	0.028098874	0.755460041
PSMB10	Immune Response	---	H	---	Humoral immune response	0.028206338	0.7829252	0.229598507	0.093360884	0.644958696	0.000156508	0.083083108	0.66182081
PSMB7	Immune Response	---	---	Antigen Processing	Antigen processing and presentation	0.39605493	1.45E-10	0.375013433	0.000201334	0.549623913	2.50E-08	0.419597748	0.001533895
PSMB8	Immune Response	---	---	Chemokines	Chemokines and receptors	0.350098592	0.005049004	0.404229851	0.011329206	0.658865217	0.001392273	0.306415465	0.164033073
PSMB9	Immune Response	---	A	Antigen Processing	Adaptive immune response, Antigen processing and presentation	0.509378873	0.002040019	0.801786567	0.000149417	0.686419565	0.012487316	0.617124625	0.036400001
PSMD7	Immune Response	---	---	---	CD molecules	0.27336338	6.17E-05	0.316968657	0.001707871	0.468695652	1.38E-05	0.140302327	0.286596004
PTGDR2	Immune Response - Cell Type specific	Eosinophils	---	Cell Functions	Basic cell functions, Cell Type specific, CD molecules	-0.048078873	0.184650954	-0.101432836	0.083057555	-0.059971739	0.403792778	-0.147533784	0.039986994
PTGS2	Immune Response	---	---	Cytokines	Acute-phase response, Cytokines and receptors	-0.110914085	0.402683778	-0.32431791	0.119328115	-0.385273913	0.186660107	-0.551183108	0.050811519
PTPRC	Immune Response	---	---	B-Cell Functions, T-Cell Functions	B-cell proliferation, CD molecules, T-cell differentiation	0.226252113	0.153974147	0.434420896	0.056670704	0.419582609	0.090538609	0.013348198	0.966362009
PVR	Immune Response	---	---	Regulation	CD molecules, Regulation of immune response	0.107920423	0.00261664	0.060108955	0.36359657	-0.1092	0.11287499	0.005559685	0.946551056
PYCARD	Immune Response	---	I	---	Innate immune response	-0.10091338	0.348623908	0.074102985	0.612083131	0.34265	0.042836793	-0.177168919	0.368441209
RAG1	Immune Response	---	A	B-Cell Functions	Adaptive immune response, B-cell differentiation	0.024097887	0.469839409	0.080861194	0.177758558	-0.019680435	0.760944771	-0.000322673	0.995228793
REL	Immune Response	---	---	Regulation	Transcription factors	-0.139687324	0.035295825	-0.003497015	0.973155726	-0.527821739	5.95E-05	-0.085844444	0.499504749
RELA	Immune Response	---	I	---	Innate immune response	0.033042958	0.492469846	0.247237313	0.000793226	-0.114134783	0.177572056	0.020257057	0.820422203
RELB	Immune Response	---	---	Regulation	Transcription factors	0.172597183	0.002368541	0.356558209	7.71E-06	-0.005278261	0.95058415	0.147256081	0.191089013
RIPK2	Immune Response	---	I	---	Innate immune response	0.385602113	1.29E-05	0.399471642	0.000662216	0.311169565	0.027451937	0.257077928	0.120876321
RORA	Immune Response	---	---	Regulation	Transcription factors	-0.228353521	0.00361573	-0.185098507	0.105522181	-0.42826087	0.000379808	-0.203277177	0.191162403
RORC	Immune Response - Cell Type specific	Th17 cell	---	Cell Functions	Basic cell functions, Cell Type specific	-0.179752817	7.16E-05	-0.189961194	0.007181339	-0.275947826	0.000266274	-0.190286036	0.037529755
RPS6	Immune Response	---	---	T-Cell Functions	T-cell proliferation	-0.068212676	0.13561341	-0.225141791	0.00105902	0.239484783	0.000496399	-0.307383408	0.000930329
RRAD	Immune Response - Cell Type specific	NK CD56bright cell	---	Cell Functions	Basic cell functions, Cell Type specific	-0.406844366	6.29E-05	-0.366568657	0.008059558	-0.622256522	0.001205069	-0.400913438	0.085540766
RUNX3	Immune Response	---	---	Regulation	Transcription factors	-0.174140845	0.173085262	0.095086567	0.619872551	-0.395097826	0.069805297	-0.203749324	0.45719445
S100A12	Immune Response	---	I	---	Innate immune response	0.079833099	0.19347542	0.001379104	0.988052532	-0.14891087	0.239997217	-0.182377778	0.148914444
S100A7	Immune Response	---	I	---	Innate immune response	0.444837324	0.003219394	0.088392537	0.677447639	0.788315217	0.008488876	0.086914264	0.680467902
S100A8	Immune Response	---	F	---	Inflammatory response	0.269416197	0.25710657	0.642035821	0.056182632	1.05303913	0.013807048	0.032117868	0.948496342
S100B	Immune Response	---	I	---	Innate immune response	-0.01190493	0.845426952	0.047992537	0.577952631	-0.032915217	0.593304634	-0.205440015	0.055090223
SBNO2	Immune Response	---	---	Macrophage Functions	Macrophage activation	-0.093540845	0.109668839	0.060544776	0.448853763	-0.388119565	3.37E-05	-0.160770646	0.194613795
SELE	Immune Response	---	F	Regulation	CD molecules, Regulation of inflammatory response	0.039771831	0.421542054	0.037489552	0.620815924	-0.414052174	0.001026428	-0.059703904	0.586378577
SELL	Immune Response	---	---	Regulation	CD molecules, Regulation of immune response	0.014528873	0.895345809	0.297525373	0.069456144	-0.377265217	0.056729032	-0.383133559	0.087711343
SELPLG	Immune Response	---	---	---	CD molecules	0.002090845	0.977805902	0.15568209	0.154316167	0.02646087	0.83215317	-0.07479985	0.612662412
SEMG1	CT Antigen	---	---	---	---	-0.035	0.250616479	0.071577612	0.195064862	-0.096563043	0.21401035	-0.038169369	0.590756776
SERPINB2	Immune Response	---	---	Senescence	Senescence initiators interferon related	-0.130992958	0.358112282	-0.490573134	0.016468133	0.351165217	0.218802455	-0.239977027	0.242949629
SERPING1	Immune Response	---	I	---	Innate immune response	-0.360757042	0.004213753	-0.0717	0.685749866	-0.662067391	0.001541351	-0.371628453	0.153614031
SH2B2	Immune Response	---	---	Regulation	Regulation of immune response	-0.227547887	7.92E-05	-0.123164179	0.124120974	-0.184095652	0.06631107	0.026815766	0.807288279
SH2D1A	Immune Response	---	H	---	Humoral immune response	0.006216197	0.867736898	0.027637313	0.662463059	0.079958696	0.254081997	-0.157984459	0.07241102
SIGLEC1	Immune Response	---	---	Transporter Functions	CD molecules, Phagocytosis recognition and engulfment	0.065687324	0.306620754	0.326476119	0.000445257	-0.27278913	0.002389654	0.034765916	0.791302688
SLAMF1	Immune Response	---	A	---	CD molecules, Adaptive immune response	0.011926761	0.786116964	0.185052239	0.012628097	-0.022641304	0.764704149	-0.067073498	0.509700479
SLAMF7	Immune Response	---	I	---	CD molecules, Innate immune response	0.089920423	0.330121285	0.27790597	0.048962562	-0.307056522	0.051500112	0.005177853	0.971325172
SLC11A1	Immune Response	---	---	T-Cell Functions	T-cell proliferation	0.020575352	0.638337519	0.033952239	0.611258839	-0.112632609	0.13282678	-0.031021922	0.721598817
SMAD2	Immune Response - Cell Type specific	Th2 cell	---	Cell Functions	Basic cell functions, Cell Type specific	-0.008816197	0.899980743	0.193926866	0.042553147	0.118656522	0.275713091	0.024866141	0.851127488
SMAD3	Immune Response	---	---	Regulation	Regulation of immune response	-0.284673944	0.000352044	-0.221810448	0.037787203	-0.585536957	2.45E-05	-0.158002252	0.30641574
SOCS1	Immune Response	---	---	T-Cell Functions	T-cell differentiation	0.258879577	0.000981412	0.269498507	0.012255791	-0.172545652	0.137023922	-0.131363438	0.41534205
SPA17	CT Antigen	---	---	---	---	0.131129577	0.216319315	0.2318	0.111474779	0.761495652	2.63E-05	-0.528536261	0.036776316
SPINK5	Immune Response	---	---	Regulation	Negative regulation of immune response	-0.340632394	0.000581406	-0.004667164	0.974307576	-0.260386957	0.112291133	-0.287965766	0.193426235
SPN	Immune Response	---	---	Regulation	CD molecules, Regulation of immune response	-0.402854225	8.90E-13	-0.170134328	0.055341267	-0.230823913	0.021709473	-0.090738889	0.344020953
SPO11	CT Antigen	---	---	---	---	0.008956338	0.720922524	-0.0132	0.395215515	-0.008584783	0.860852675	0.057311036	0.218006074
SPP1	Immune Response	---	---	Cytokines	Cytokines and receptors	0.367119014	0.026225129	0.66531194	0.010438548	1.465169565	2.84E-07	-0.026708183	0.939851895
SSX1	CT Antigen	---	---	---	---	0.25829507	0.01218585	0.458286567	0.007936888	0.070380435	0.605174402	0.262589865	0.173660263
ST6GAL1	Immune Response	---	H	---	Humoral immune response	-0.179667606	0.14968922	0.086265672	0.609037184	-0.019547826	0.920832688	0.053749099	0.825890839
STAT1	Immune Response	---	I	Chemokines, Regulation	Cytokines and receptors, Transcription factors, Transcriptional regulators	0.272405634	0.003164585	0.481528358	0.000719127	0.365782609	0.016962725	0.663182583	0.000566364
STAT2	Immune Response	---	---	Chemokines, Regulation	Cytokines and receptors, Transcription factors, Transcriptional regulators	0.04183662	0.422760334	-0.157579104	0.095142192	-0.507528261	2.66E-06	0.026030856	0.851330521
STAT3	Immune Response	---	F	Chemokines, Regulation	Cytokines and receptors, Transcription factors, Transcriptional regulators	-0.223385211	0.002457318	0.138983582	0.250316165	-0.199854348	0.143363115	-0.362180255	0.024453042
STAT4	Immune Response - Cell Type specific	Th1 cell	A	Chemokines, Regulation, T-Cell Functions	Adaptive immune response, Cytokines and receptors, Cell Type specific, Transcription factors, Transcriptional regulators, Th1 orientation	0.070329577	0.263006083	0.101407463	0.290554394	-0.162763043	0.131895455	-0.285273649	0.037913626
STAT5B	Immune Response	---	A	Chemokines, Regulation	Adaptive immune response, Cytokines and receptors, Transcription factors, Transcriptional regulators	-0.413769014	6.98E-10	-0.583665672	7.01E-11	-0.449302174	0.000378719	-0.519196772	9.56E-05
STAT6	Immune Response - Cell Type specific	Th2 cell	A	Chemokines, Regulation, T-Cell Functions	Adaptive immune response, Cytokines and receptors, Cell Type specific, Th2 orientation, Transcription factors, Transcriptional regulators	-0.266727465	1.27E-05	-0.239770149	0.00295253	-0.475519565	4.99E-06	-0.323211036	0.007915352
SYCP1	CT Antigen	---	---	---	---	0.059747887	0.107111121	-0.005285075	0.920305679	-0.0136	0.812859237	0.148503829	0.01169401
SYK	Immune Response	---	A;I	Macrophage Functions	Macrophage activation, Adaptive immune response, Innate immune response	0.071714789	0.454391567	0.28908209	0.0404923	0.420826087	0.010219	0.105498198	0.608206882
SYT17	Immune Response - Cell Type specific	iDC	---	Cell Functions	Basic cell functions, Cell Type specific	-0.227475352	0.017573668	0.114041791	0.41734704	-0.15291087	0.291751527	-0.068206081	0.648615471
TAB1	Immune Response	---	I	---	Innate immune response	-0.030407746	0.436723897	0.08019403	0.178164801	-0.164671739	0.012267497	-0.133816892	0.07695795
TAL1	Immune Response	---	A	Regulation	Transcription factors, Adaptive immune response	0.064937324	0.044794364	-0.002558209	0.963037239	-0.017206522	0.7889449	-0.181526727	0.013812402
TANK	Immune Response	---	I	---	Innate immune response	-0.132826056	0.067675389	-0.206825373	0.047806733	-0.023271739	0.836112062	-0.187283408	0.179697211
TAP1	Immune Response	---	---	Antigen Processing	Adaptive immune response, Antigen processing and presentation	0.515124648	8.28E-05	0.661079104	5.93E-05	0.575913043	0.007438472	0.610154429	0.006955749
TAP2	Immune Response	---	---	Antigen Processing	Adaptive immune response, Antigen processing and presentation	0.290391549	0.001880969	0.396410448	0.000850146	0.212271739	0.185820324	0.293252102	0.103701478
TAPBP	Immune Response	---	---	Antigen Processing	Adaptive immune response, Antigen processing and presentation	-0.145385211	0.106975839	0.268708955	0.032326036	-0.037406522	0.808846371	0.224197598	0.181966826
TARP	Immune Response - Cell Type specific	Tgd	---	Cell Functions	Basic cell functions, Cell Type specific	0.101092958	0.149931437	0.233462687	0.036484078	-0.121558696	0.272611309	-0.117271772	0.461468959
TBK1	Immune Response	---	I	---	Innate immune response	0.05099507	0.344931109	0.092567164	0.182479617	0.141886957	0.117248183	0.163390691	0.0944221
TBX21	Immune Response - Cell Type specific	Th1 cell	---	Regulation, T-Cell Functions	Adaptive immune response, Cell Type specific, Regulation of immune response, Th1 orientation	0.01165	0.721697179	0.089847761	0.096288899	-0.134121739	0.03225697	-0.127063589	0.125209701
TCF7	Immune Response	---	---	Regulation	Transcription factors	-0.270364085	2.29E-06	-0.055473134	0.513919134	-0.241178261	0.012338455	-0.01130518	0.917032025
TFE3	Immune Response	---	H	---	Humoral immune response	-0.183044366	0.001441233	0.008604478	0.929159226	-0.334695652	0.000474246	0.224404279	0.065968656
TFEB	Immune Response	---	H	---	Humoral immune response	-0.080355634	0.028065843	-0.037883582	0.493100625	-0.163756522	0.001030863	-0.060850526	0.38162396
TFRC	Immune Response	---	---	---	CD molecules	0.720895775	3.18E-13	1.041950746	7.63E-13	0.880634783	6.46E-08	0.845342643	3.69E-05
TGFB1	Immune Response	---	---	Interleukins, Regulation	Immunosuppression, Interleukins, Negative regulation of immune response	-0.087897183	0.376807154	0.116007463	0.410563838	-0.343797826	0.041171043	0.088552177	0.644987512
TGFB2	Immune Response	---	---	Interleukins	Immunosuppression, Interleukins	-0.257270423	0.011933924	-0.560392537	0.000385369	-0.284934783	0.050028135	-0.29780045	0.130605468
THBD	Immune Response	---	---	Leukocyte Functions	CD molecules, Leukocyte migration	-0.150864789	0.189277247	-0.112638806	0.50101166	-0.394532609	0.044264152	-0.408647898	0.089579985
THBS1	Immune Response - Cell Type specific	Eosinophils	F	Antigen Processing, Cell Cycle, Regulation	Cell cycle arrest, Cell Type specific, Chronic inflammatory response, Negative regulation of antigen processing	-0.042576056	0.797640762	-0.044677612	0.855506097	-0.10903913	0.701551713	-0.265134084	0.455600227
THY1	Immune Response	---	---	---	CD molecules	-0.395538028	0.001341685	-0.1003	0.550916237	-0.215158696	0.274416109	-0.075175601	0.76932936
TICAM1	Immune Response	---	I	Macrophage Functions	Macrophage activation, Innate immune response	-0.139889437	0.021136011	0.005255224	0.942909824	-0.158973913	0.092066118	-0.047954054	0.656292582
TLR1	Immune Response	---	I	Microglial Functions, TLR	CD molecules, Innate immune response, Microglial cell activation, Toll-like receptor	-0.039399296	0.656208792	0.142920896	0.314070224	-0.035302174	0.800644242	-0.31001509	0.085318207
TLR3	Immune Response	---	I	Microglial Functions, TLR	CD molecules, Innate immune response, Microglial cell activation, Toll-like receptor	-0.145264085	0.161762481	0.091401493	0.494889134	-0.00726087	0.964384554	-0.285217718	0.098101101
TLR4	Immune Response	---	I	Microglial Functions, TLR	CD molecules, Innate immune response, Microglial cell activation, Toll-like receptor	0.04165493	0.508246293	0.078191045	0.477661544	-0.256717391	0.028314138	-0.090348498	0.535745706
TLR5	Immune Response	---	I	TLR	Innate immune response, Toll-like receptor	-0.624046479	3.70E-10	-0.370208955	0.005257117	-0.489815217	0.002590044	-0.818685886	7.45E-06
TLR6	Immune Response	---	I	TLR	CD molecules, Innate immune response, Toll-like receptor	-0.000297887	0.993132338	0.088337313	0.169744888	-0.094493478	0.189821405	-0.013226652	0.895576148
TLR7	Immune Response	---	I	Microglial Functions, TLR	Microglial cell activation, Innate immune response, Toll-like receptor	-0.045655634	0.621885275	0.174489552	0.206790748	0.008767391	0.949212724	-0.006246997	0.97047416
TLR8	Immune Response	---	I	TLR	CD molecules, Innate immune response, Toll-like receptor	0.046099296	0.215945501	0.151828358	0.017026311	-0.029030435	0.719494136	-0.089294144	0.299491353
TNF	Immune Response	---	H	Interleukins, TNF Superfamily	Humoral immune response, Interleukins, TNF superfamily members and their receptors	0.055939437	0.467613337	0.415492537	1.07E-05	0.16955	0.159452819	0.534151652	0.000122359
TNFAIP3	Immune Response	---	I	TNF Superfamily	Innate immune response, TNF superfamily members and their receptors	-0.152773944	0.191327126	0.358274627	0.023217553	-0.243369565	0.267076721	0.214540616	0.30401273
TNFRSF10B	Immune Response	---	---	TNF Superfamily	CD molecules, TNF superfamily members and their receptors	-0.126215493	0.16312178	-0.431264179	0.00077959	-0.218495652	0.135073825	-0.522703829	0.0015872
TNFRSF11A	Immune Response	---	A	TNF Superfamily	Adaptive immune response, CD molecules, TNF superfamily members and their receptors	0.13075493	0.016938873	0.3075	0.001004929	-0.089465217	0.399803723	-0.045584084	0.673785046
TNFRSF11B	Immune Response	---	---	TNF Superfamily	TNF superfamily members and their receptors	-0.290826056	0.060574269	-0.508059701	0.022653363	-0.25685	0.295089606	-0.153026652	0.604844663
TNFRSF12A	Immune Response	---	---	TNF Superfamily	CD molecules, TNF superfamily members and their receptors	0.02681338	0.733859029	-0.039619403	0.728326711	-0.010382609	0.930916421	0.363651727	0.014656589
TNFRSF13B	Immune Response	---	---	Chemokines, TNF Superfamily	CD molecules, Chemokines and receptors, TNF superfamily members and their receptors	-0.015407042	0.747460932	-0.104865672	0.286467765	-0.216715217	0.080415175	0.213679655	0.08823693
TNFRSF14	Immune Response	---	---	Regulation, T-Cell Functions, TNF Superfamily	CD molecules, T-cell regulators, TNF superfamily members and their receptors	-0.123767606	0.097240506	-0.031791045	0.724318715	-0.132369565	0.286749687	-0.333828003	0.019876207
TNFRSF17	Immune Response - Cell Type specific	B-cell	---	Cell Functions, TNF Superfamily	Basic cell functions, Cell Type specific, CD molecules, TNF superfamily members and their receptors	0.05286831	0.582254613	0.087498507	0.567181776	0.200293478	0.294333426	0.271274625	0.084507867
TNFRSF1A	Immune Response	---	---	Chemokines, TNF Superfamily	CD molecules, Chemokines and receptors, TNF superfamily members and their receptors	-0.107593662	0.09661505	0.029228358	0.761660299	-0.115076087	0.295434241	0.029766967	0.794477311
TNFRSF1B	Immune Response	---	---	Chemokines, TNF Superfamily	CD molecules, Chemokines and receptors, TNF superfamily members and their receptors	0.013845775	0.869245258	0.25759403	0.023039144	-0.317554348	0.029948447	0.031231456	0.826289355
TNFRSF4	Immune Response - Checkpoint	---	---	TNF Superfamily	CD molecules, TNF superfamily members and their receptors	0.136222535	0.001863071	0.194474627	0.002304711	-0.026543478	0.685475778	0.022607658	0.791640909
TNFRSF8	Immune Response	---	---	TNF Superfamily	CD molecules, TNF superfamily members and their receptors	0.036970423	0.379409662	0.13721791	0.019146105	-0.005423913	0.934505527	-0.11808979	0.177222477
TNFRSF9	Immune Response - Checkpoint	---	---	TNF Superfamily	CD molecules, TNF superfamily members and their receptors	0.115623944	0.054757451	0.34078806	0.000225793	0.02861087	0.763677544	0.121784535	0.296362385
TNFSF10	Immune Response	---	---	Cytokines, Cell Cycle, Regulation, TNF Superfamily	CD molecules, Co-Regulators of autophagy and apoptosis/cell cycle, Cytokines and receptors, TNF superfamily members and their receptors	0.250319718	0.138261384	0.583413433	0.022284936	0.589265217	0.024724449	0.240734159	0.406124536
TNFSF11	Immune Response	---	---	Transporter Functions, TNF Superfamily	CD molecules, Phagosome processing, TNF superfamily members and their receptors	0.075970423	0.027660511	-0.065220896	0.367134675	-0.117245652	0.178142166	0.038412012	0.671494458
TNFSF13	Immune Response	---	---	Regulation, TNF Superfamily	CD molecules, Regulation of immune response, TNF superfamily members and their receptors	-0.053184507	0.502772238	0.136804478	0.192419776	0.046734783	0.737817566	0.259966066	0.11610187
TNFSF14	Immune Response	---	---	Cytokines, Regulation, T-Cell Functions, TNF Superfamily	CD molecules, Cytokines and receptors, Regulators of T-cell activation, TNF superfamily members and their receptors, T-cell regulators, T-cell proliferation	-0.113242254	0.129140026	0.04608209	0.687046401	-0.313641304	0.028109358	0.059726652	0.735435077
TNFSF15	Immune Response	---	---	Chemokines, TNF Superfamily	Chemokines and receptors, TNF superfamily members and their receptors	-0.07656338	0.186233787	0.115207463	0.273470044	-0.064426087	0.518583259	0.041874775	0.631299165
TNFSF18	Immune Response	---	---	T-Cell Functions, TNF Superfamily	T-cell proliferation, TNF superfamily members and their receptors	0.029102113	0.32518139	-0.064685075	0.120965624	-0.097528261	0.092609712	-0.044415616	0.466618606
TNFSF4	Immune Response	---	---	Chemokines, TNF Superfamily	CD molecules, Chemokines and receptors, TNF superfamily members and their receptors	-0.147276761	0.197013997	0.157908955	0.302211783	0.081569565	0.71266329	0.038692643	0.83695866
TNFSF8	Immune Response	---	---	Cytokines, TNF Superfamily	CD molecules, Cytokines and receptors, TNF superfamily members and their receptors	0.004466901	0.926860879	-0.121637313	0.262459136	-0.164793478	0.075581825	-0.18483506	0.121222575
TOLLIP	Immune Response	---	I	---	Innate immune response	0.047353521	0.319310216	0.019292537	0.792666023	0.120223913	0.076923093	-0.054491667	0.59751311
TP53	Immune Response	---	---	T-Cell Functions	T-cell proliferation	0.016701408	0.904980475	-0.082962687	0.688652127	-0.106571739	0.608487206	0.234431607	0.351145509
TPTE	CT Antigen	---	---	---	---	0.201853521	0.009281355	0.130329851	0.287340562	-0.100417391	0.342439913	-0.062850826	0.680421247
TRAF2	Immune Response	---	I	---	Innate immune response	0.178471127	0.000294934	0.371713433	1.24E-07	-0.043245652	0.61250908	0.188232733	0.039082426
TRAF3	Immune Response	---	I	---	Innate immune response	-0.183010563	0.00810357	0.186041791	0.043109754	-0.278806522	0.010264792	-0.252286862	0.047323467
TRAF6	Immune Response	---	I	---	Innate immune response	0.064943662	0.135291033	0.118071642	0.072548692	-0.150271739	0.034452168	0.028362237	0.714089395
TREM1	Immune Response	---	H	---	CD molecules, Humoral immune response	0.204773239	0.014711301	0.083774627	0.439615298	0.054115217	0.716042705	-0.271571246	0.175147223
TREM2	Immune Response	---	H	---	Humoral immune response	0.152339437	0.065677142	0.032855224	0.778611966	0.22851087	0.112626872	-0.125846697	0.447725034
TTK	CT Antigen	---	---	---	---	1.688496479	1.66E-31	1.992889552	1.34E-25	1.673713043	6.60E-14	1.500332508	1.54E-07
TXK	Immune Response	---	A	---	Adaptive immune response	-0.171277465	0.015987307	-0.049280597	0.694859136	-0.167165217	0.155853276	-0.169848874	0.337701476
TYK2	Immune Response	---	I	Cytokines, Regulation, Pathogen Defense	Cytokines and receptors, Defense response to virus, Innate immune response, Positive regulation of immune response	-0.077054225	0.220419412	0.096856716	0.304798105	-0.408156522	6.85E-05	-0.000797598	0.994896192
UBC	Immune Response	---	I	---	Innate immune response	-0.03610493	0.351423445	0.160073134	0.007865022	-0.102323913	0.096339511	0.00310976	0.967846899
ULBP2	Immune Response	---	---	Regulation	Regulation of immune response	0.031705634	0.512772581	0.161502985	0.049535876	-0.048932609	0.570433011	-0.01441539	0.887149098
USP9Y	Immune Response - Cell Type specific	Tcm	---	Cell Functions	Basic cell functions, Cell Type specific	-0.005519718	0.835637298	-0.016977612	0.727058167	-0.039204348	0.512981597	-0.061676276	0.230747106
VCAM1	Immune Response	---	---	Adhesion, Regulation	Adhesion, CD molecules, Regulation of immune response	0.049642254	0.783294406	0.388486567	0.154306536	0.050402174	0.876380839	0.007901952	0.983198279
VEGFA	Immune Response	---	---	Cytokines, Leukocyte Functions	Leukocyte migration, Cytokines and receptors	-0.218942958	0.03705622	0.305031343	0.035681623	0.388773913	0.037906862	0.056546021	0.742476791
VEGFC	Immune Response	---	---	---	Response to drug	-0.048976056	0.62922246	-0.090968657	0.541958591	-0.240917391	0.153756758	-0.120621547	0.539259719
XCR1	Immune Response	---	F	Chemokines	Chemokines and receptors, Inflammatory response	0.06403169	0.034085389	-0.027050746	0.583460068	-0.056034783	0.307748569	0.014721547	0.81160338
YTHDF2	Immune Response	---	H	---	Humoral immune response	0.205504225	0.000605154	0.171131343	0.048486877	0.485213043	2.87E-06	0.071859535	0.541607289
ZAP70	Immune Response	---	A	---	Adaptive immune response	0.088750704	0.040970537	0.027038806	0.730910189	-0.169741304	0.039414023	0.033754429	0.727574088
ZNF205	Immune Response - Cell Type specific	NK cell	---	Cell Functions	Basic cell functions, Cell Type specific	-0.094204225	0.054042207	-0.002501493	0.970356548	-0.111319565	0.217447886	0.185252853	0.069710431
